# Supplementary material for: Spermine-Related DNA Hypermethylation and Elevated Expression of Genes for Collagen Formation are Susceptible Factors for Chemotherapy-Induced Hand-Foot Syndrome in Chinese Colorectal Cancer Patients
Source: Front Pharmacol. 2021 Sep 1;12:746910. doi: 10.3389/fphar.2021.746910 (PMC8440935; doi:10.3389/fphar.2021.746910)
Supplement: Supplementary file 2 [file DataSheet2.xlsx]

## Sheet: Index
Table	Contents
S01	Patient clinical covariate distributions in the study
S02	MOFA LF1 results of all input differentially expressed features
S03	Transcriptional expression of genes controlling polyamine metabolism
S04	CIBERSORT analysis in HFS
S05	Potential biomarkers for HFS
S06	The performance of prediction models for HFS based on CRT/plasma/urine metabolome and CRT methylation datasets
S07	Transcriptional expression of genes controlling DNA methylation
S08	Transcriptional expression of altered interlukins
S09	Transcriptional expression of COX gene family
S10	Transcriptional expression of genes related to HOX gene activation
S11	Metabolome data without NA (data not available)
S12	Correlation matrix for Figure 4B
S13	Selected features in the final model in the metabolome datasets (Meta.Urine, Meta.Plasma, and Meta.CRT) with the individual level
S14	Selected features in the final model in the CRT DNA Methylation datasets with the individual level of 63 samples in this study
S15	Selected features in the final model in the CRT DNA Methylation datasets with the individual level of 21 samples in the independent cohort
S16	Notes for table headers

## Sheet: S01
Table S01. Patient clinical covariate distributions in the study.
		HFS0	HFS1	HFS2/3
		(n=21)	(n=33)	(n=9)
age	<50	4	9	2
	50-59	8	8	2
	60-69	4	14	3
	>=70	5	2	2
sex	Male	16	19	7
	Female	5	14	2
CRC location	Ascending	1	8	1
	Transverse	0	5	0
	Descending	1	4	2
	Sigmoid	9	3	2
	Rectum	10	13	4
CRC stage	I	0	1	0
	II	7	12	5
	III	9	17	3
	IV	5	3	1
BMI	<18.5	0	1	0
	18.5-25	20	25	7
	25-30	1	7	2
Height	<median	7	19	5
	>=median	14	14	4
weight	<median	13	15	3
	>=median	8	18	6

## Sheet: S02
Table S02. MOFA LF1 results of all input differentially expressed features.
factor	view	feature_uniqueID	feature_label	feature_EnrichID	feature_detail	weight	abs_weight	twelve_GDMR	nine_GDMR	class	subclass	log10_FC_1vs0 OR log2_FC_1vs0 OR Δβ_1vs0	P.Value_1vs0	adj.P.Val_1vs0	change_1vs0	log10_FC_2/3vs0 OR log2_FC_2/3vs0 OR Δβ_2/3vs0	P.Value_2/3vs0	adj.P.Val_2/3vs0	change_2/3vs0	log10_FC_2/3vs1 OR log2_FC_2/3vs1 OR Δβ_2/3vs1	P.Value_2/3vs1	adj.P.Val_2/3vs1	change_2/3vs1
LF1	Meta.CRT	CRT_neg_6501	D-Fructose-6-phosphate	HMDB0000124	CRT_neg_6501|HMDB0000124|D-Fructose-6-phosphate	0.170277	0.170277	#NA	#NA			0.549957	0.00324038	0.0329313	Up	0.318538	0.213784	0.400959	Not	-0.231419	0.335213	0.682224	Not
LF1	Meta.CRT	CRT_pos_7666	Spermine	HMDB0001256	CRT_pos_7666|HMDB0001256|Spermine	0.169637	0.169637	#NA	#NA	Organonitrogen compounds	Amines	0.237056	0.139715	0.367978	Not	0.801682	0.000711645	0.0251446	Up	0.564626	0.00957217	0.107687	Up
LF1	Meta.CRT	CRT_pos_33833	Enterodiol	HMDB0005056	CRT_pos_33833|HMDB0005056|Enterodiol	0.165631	0.165631	#NA	#NA	Dibenzylbutane lignans	Dibenzylbutanediol lignans	0.395206	0.00504399	0.0654946	Up	0.567981	0.0044666	0.0472934	Up	0.172774	0.342237	0.603948	Not
LF1	Meta.CRT	CRT_pos_5148	3-Methyl-quinolin-2-ol	HMDB0015654	CRT_pos_5148|HMDB0015654|3-Methyl-quinolin-2-ol	0.164666	0.164666	#NA	#NA	Quinolines and derivatives	Quinolones and derivatives	0.475327	0.00521531	0.0654946	Up	0.924525	0.000189255	0.0158082	Up	0.449197	0.0437456	0.220772	Up
LF1	Meta.CRT	CRT_neg_6544	O-Phospho-L-Tyrosine	HMDB0006049	CRT_neg_6544|HMDB0006049|O-Phospho-L-Tyrosine	0.162649	0.162649	#NA	#NA	Carboxylic acids and derivatives	Amino acids, peptides, and analogues	0.43757	0.0115786	0.0790601	Up	0.262161	0.274306	0.470086	Not	-0.175409	0.435217	0.727113	Not
LF1	Meta.CRT	CRT_pos_12625	Norethisterone	HMDB0014855	CRT_pos_12625|HMDB0014855|Norethisterone	0.155321	0.155321	#NA	#NA	Steroids and steroid derivatives	Estrane steroids	0.172342	0.229651	0.471045	Not	0.422121	0.0401018	0.154678	Up	0.249779	0.191334	0.45118	Not
LF1	Meta.CRT	CRT_neg_14794	Uridine diphosphate-N-acetylglucosamine	HMDB0000290	CRT_neg_14794|HMDB0000290|Uridine diphosphate-N-acetylglucosamine	-0.153946	0.153946	#NA	#NA	Pyrimidine nucleotides	Pyrimidine nucleotide sugars	-0.413368	0.0334963	0.128403	Down	-0.312327	0.249869	0.445684	Not	0.101041	0.69053	0.862489	Not
LF1	Meta.CRT	CRT_neg_11705	Uridine5-diphosphate	HMDB0000295	CRT_neg_11705|HMDB0000295|Uridine5-diphosphate	-0.153068	0.153068	#NA	#NA	Pyrimidine ribonucleotides	Pyrimidine nucleotides	-0.60077	0.000440594	0.0120337	Down	-0.580409	0.0136287	0.0744467	Down	0.0203617	0.924622	0.977293	Not
LF1	Meta.CRT	CRT_pos_21252	Amdinocillin pivoxil (USAN)	HMDB0015543	CRT_pos_21252|HMDB0015543|Amdinocillin pivoxil (USAN)|Pivmecillinam (INN)|PMPC|Coactabs (TN)|Pivmecillinam	0.149462	0.149462	#NA	#NA	arboxylic acids and derivatives	Amino acids, peptides, and analogues	0.325427	0.109737	0.334415	Not	0.941671	0.0015646	0.0384039	Up	0.616243	0.0244016	0.166796	Up
LF1	Meta.CRT	CRT_pos_6197	5-Hydroxytryptophol	HMDB0001855	CRT_pos_6197|HMDB0001855|5-Hydroxytryptophol	0.149043	0.149043	#NA	#NA	Indoles and derivatives	Hydroxyindoles	0.448877	0.0156875	0.109847	Up	0.661418	0.0121084	0.0733253	Up	0.212541	0.37947	0.634408	Not
LF1	Meta.CRT	CRT_neg_2953	α-Isopropylmalate	HMDB0000402	CRT_neg_2953|HMDB0000402|α-Isopropylmalate|(2S)-2-Isopropylmalate|(2S)-2-Hydroxy-2-isopropylsuccinic acid|2-Isopropylmalic acid|3-Carboxy-3-hydroxy-4-methylpentanoate|3-Carboxy-3-hydroxyisocaproate|2-Isopropylmalate|2-Hydroxy-2-isopropylbutanedioate|3-Hydroxy-4-methyl-3-carboxypentanoate|3-Carboxy-3-hydroxy-isocaproate|2-Hydroxy-2-isopropylsuccinic acid|2-isopropyl-malic acid	0.14833	0.14833	#NA	#NA	Fatty Acyls	Fatty acids and conjugates	0.367379	0.0687176	0.201732	Not	0.844744	0.00385864	0.0290729	Up	0.477365	0.075343	0.314687	Not
LF1	Meta.CRT	CRT_neg_8952	11,12-EET	HMDB0010409	CRT_neg_8952|HMDB0010409|11,12-EET|(5Z,8Z,14Z)-11,12-Epoxyeicosa-5,8,14-trienoic acid|(5Z,8Z,14Z)-11,12-Epoxyicosa-5,8,14-trienoic acid|11,12-Epoxy-(5z,8z,14z)-Eicosatrienoic Acid|11,12-Epoxyeicosatrienoic acid|11,12-EpETrE|(±)11(12)-EET|11,12-epoxy-5Z,8Z,14Z-eicosatrienoic acid|(5Z,8Z,11R,12S,14Z)-11,12-Epoxy-5,8,14-icosatrienoic acid|(+-)11(12)-EpETrE|(+/-)11,12-EpETrE	0.146215	0.146215	#NA	#NA	Fatty Acyls	Eicosanoids	0.233513	0.122351	0.302076	Not	0.472509	0.0289432	0.116152	Up	0.238996	0.232786	0.566621	Not
LF1	Meta.CRT	CRT_neg_9077	Uridine5-monophosphate	HMDB0000288	CRT_neg_9077|HMDB0000288|Uridine5-monophosphate	-0.145274	0.145274	#NA	#NA	Pyrimidine nucleotides	Pyrimidine ribonucleotides	-0.617235	0.00281262	0.0312409	Down	-0.434708	0.125911	0.290905	Not	0.182527	0.490553	0.771048	Not
LF1	Meta.CRT	CRT_pos_9539	Dl-Cystine	HMDB0000192	CRT_pos_9539|HMDB0000192|Dl-Cystine	-0.144473	0.144473	#NA	#NA	Carboxylic acids and derivatives	Amino acids, peptides, and analogues	-0.406607	0.00785137	0.0846955	Down	-0.748387	0.00070407	0.0251446	Down	-0.34178	0.0872839	0.297258	Not
LF1	Meta.CRT	CRT_pos_14804	Prostaglandin F3α	HMDB0002122	CRT_pos_14804|HMDB0002122|Prostaglandin F3α|Prostaglandin F3a|PGF3αPGF3α	0.144331	0.144331	#NA	#NA	Fatty Acyls	Eicosanoids	0.1369	0.330053	0.567607	Not	0.460441	0.0231403	0.106801	Up	0.323542	0.0864115	0.297258	Not
LF1	Meta.CRT	CRT_pos_10887	Androsta-1,4-diene-3,17-dione	HMDB0003422	CRT_pos_10887|HMDB0003422|Androsta-1,4-diene-3,17-dione|Boldione|ANDROSTA-1,4-DIEN-3,17-DIONE|1,4-Androstadiene-3,17-dione|(8R,9S,10R,13S,14S)-10,13-dimethyl-7,8,9,11,12,14,15,16-octahydro-6H-cyclopenta[a]phenanthrene-3,17-dione	0.143059	0.143059	#NA	#NA	Steroids and steroid derivatives	Androstane steroids	0.478902	0.0049344	0.0654946	Up	0.525101	0.0273726	0.121136	Up	0.0461988	0.832945	0.923594	Not
LF1	Meta.CRT	CRT_neg_9641	p-Coumaroyl quinic acid	HMDB0029681	CRT_neg_9641|HMDB0029681|p-Coumaroyl quinic acid|trans-5-O-(4-Coumaroyl)-D-quinate|3-O-p-Coumaroylquinic acid	0.137453	0.137453	#NA	#NA			0.520569	0.00117103	0.0182765	Up	0.426084	0.0530519	0.170927	Not	-0.0944854	0.642892	0.847892	Not
LF1	Meta.CRT	CRT_pos_5294	(-)-Anabasine	HMDB0004350	CRT_pos_5294|HMDB0004350|(-)-Anabasine	-0.136498	0.136498	#NA	#NA			-0.493418	2.31091e-05	0.00311973	Down	-0.485966	0.00221695	0.0399569	Down	0.00745286	0.95851	0.982155	Not
LF1	Meta.CRT	CRT_neg_12058	Cilazapril	HMDB0015433	CRT_neg_12058|HMDB0015433|Cilazapril	0.13645	0.13645	#NA	#NA	Amino acids, peptides, and analogues	Carboxylic acids and derivatives	0.404337	0.0282239	0.114084	Up	0.936393	0.000515688	0.00819383	Up	0.532055	0.0299764	0.203862	Up
LF1	Meta.CRT	CRT_neg_13542	Citicoline	HMDB0001413	CRT_neg_13542|HMDB0001413|Citicoline	-0.132166	0.132166	#NA	#NA	Pyrimidine nucleotides	Pyrimidine ribonucleotides	-0.269414	0.0221434	0.100799	Down	-0.574533	0.000799569	0.00998319	Down	-0.305119	0.0500996	0.24879	Not
LF1	Meta.CRT	CRT_neg_12818	ADP	HMDB0001341	CRT_neg_12818|HMDB0001341|ADP	-0.131901	0.131901	#NA	#NA	Purine nucleotides	Purine ribonucleotides	-0.420965	0.000897522	0.0145266	Down	-0.707635	0.000108364	0.00263083	Down	-0.28667	0.0782295	0.319498	Not
LF1	Meta.CRT	CRT_neg_1078	2-Acetylthiazole	HMDB0032964	CRT_neg_1078|HMDB0032964|2-Acetylthiazole|2-ACETYLTHIAZOLE	0.129449	0.129449	#NA	#NA	Organooxygen compounds	Carbonyl compounds	0.431623	0.00422841	0.0410625	Up	0.518401	0.0142784	0.0762135	Up	0.0867777	0.654261	0.848784	Not
LF1	Meta.CRT	CRT_pos_17287	6-α-Methylprednisolone	HMDB0015094	CRT_pos_17287|HMDB0015094|6-α-Methylprednisolone	0.127315	0.127315	#NA	#NA	Hydroxysteroids	Steroids and steroid derivatives	-0.0619302	0.730166	0.877236	Not	0.467205	0.0699482	0.216945	Not	0.529136	0.0299892	0.179927	Up
LF1	Meta.CRT	CRT_pos_12996	Mesterolone	HMDB0006036	CRT_pos_12996|HMDB0006036|Mesterolone	0.124091	0.124091	#NA	#NA	Steroids and steroid derivatives	Androstane steroids	0.0609482	0.612542	0.799446	Not	0.546967	0.00205866	0.0399569	Up	0.486019	0.00343656	0.0836515	Up
LF1	Meta.CRT	CRT_pos_16841	Bambuterol	HMDB0015478	CRT_pos_16841|HMDB0015478|Bambuterol	0.123375	0.123375	#NA	#NA	Phenoxy compounds	Benzene and substituted derivatives	0.490231	0.000426004	0.0176955	Up	0.474256	0.0133072	0.0733253	Up	-0.0159749	0.927389	0.966776	Not
LF1	Meta.CRT	CRT_neg_14633	Adenosine5'-diphosphoglucose	HMDB0006557	CRT_neg_14633|HMDB0006557|Adenosine5'-diphosphoglucose	-0.12236	0.12236	#NA	#NA			-0.271338	0.0252392	0.109516	Down	-0.869661	2.79561e-06	0.000101807	Down	-0.598323	0.000345341	0.0116088	Down
LF1	Meta.CRT	CRT_pos_11989	N1,N12-Diacetylspermine	HMDB0002172	CRT_pos_11989|HMDB0002172|N1,N12-Diacetylspermine	-0.120477	0.120477	#NA	#NA	Carboximidic acids and derivatives	Carboximidic acids	-0.419709	0.0191798	0.123299	Down	-0.128469	0.604512	0.753894	Not	0.291239	0.214097	0.485766	Not
LF1	Meta.CRT	CRT_neg_8256	11-Ketoetiocholanolone	HMDB0006031	CRT_neg_8256|HMDB0006031|11-Ketoetiocholanolone	0.116623	0.116623	#NA	#NA	Steroids and steroid derivatives	Androstane steroids	0.244925	0.0362625	0.131232	Up	0.419541	0.0120336	0.0681958	Up	0.174616	0.255425	0.605652	Not
LF1	Meta.CRT	CRT_neg_13808	2'-Deoxyguanosine 5'-Triphosphate	HMDB0001440	CRT_neg_13808|HMDB0001440|2'-Deoxyguanosine 5'-Triphosphate	-0.116018	0.116018	#NA	#NA	Purine nucleotides	Purine deoxyribonucleotides	-0.35419	0.00978783	0.0712881	Down	-1.29225	4.9234e-09	2.15153e-06	Down	-0.938063	1.81797e-06	0.000397226	Down
LF1	Meta.CRT	CRT_neg_10041	Acetaminophen glucuronide	HMDB0010316	CRT_neg_10041|HMDB0010316|Acetaminophen glucuronide	0.11376	0.11376	#NA	#NA	Organooxygen compounds	Carbohydrates and carbohydrate conjugates	0.525863	0.00269224	0.0309607	Up	0.491479	0.0428865	0.148741	Up	-0.0343835	0.87802	0.954464	Not
LF1	Meta.CRT	CRT_pos_7797	Xanthurenic acid	HMDB0000881	CRT_pos_7797|HMDB0000881|Xanthurenic acid	0.109429	0.109429	#NA	#NA	Quinolines and derivatives	Quinoline carboxylic acids	0.285159	0.0591279	0.234772	Not	0.634385	0.00370901	0.0447616	Up	0.349226	0.0817424	0.292324	Not
LF1	Meta.CRT	CRT_neg_5649	D-Glucosamine-6-phosphate	HMDB0001254	CRT_neg_5649|HMDB0001254|D-Glucosamine-6-phosphate	-0.109126	0.109126	#NA	#NA	Organooxygen compounds	Carbohydrates and carbohydrate conjugates	-0.552209	0.000166735	0.00714399	Down	-0.674869	0.000972152	0.0101609	Down	-0.12266	0.503809	0.775228	Not
LF1	Meta.CRT	CRT_neg_8449	N-Acetylneuraminic acid	HMDB0000230	CRT_neg_8449|HMDB0000230|N-Acetylneuraminic acid	0.108304	0.108304	#NA	#NA	Organooxygen compounds	Carbohydrates and carbohydrate conjugates	0.368008	0.000760934	0.0144397	Up	0.771869	2.17764e-06	8.65119e-05	Up	0.403861	0.00481568	0.0539603	Up
LF1	Meta.CRT	CRT_neg_10648	Gibberellic acid	HMDB0003559	CRT_neg_10648|HMDB0003559|Gibberellic acid	0.106176	0.106176	#NA	#NA	Diterpenoids	Prenol lipids	0.671429	0.000430328	0.0120337	Up	0.284694	0.267586	0.464027	Not	-0.386735	0.111135	0.385847	Not
LF1	Meta.CRT	CRT_neg_6757	2-Tetradecylcyclobutanone	HMDB0037517	CRT_neg_6757|HMDB0037517|2-Tetradecylcyclobutanone	0.105246	0.105246	#NA	#NA	Organooxygen compounds	Carbonyl compounds	0.568834	0.000627095	0.0143034	Up	0.875171	0.000230048	0.00437091	Up	0.306338	0.14846	0.441341	Not
LF1	Meta.CRT	CRT_pos_5228	L-Carnitine	HMDB0000062	CRT_pos_5228|HMDB0000062|L-Carnitine	-0.105241	0.105241	#NA	#NA	Organonitrogen compounds	Quaternary ammonium salts	-0.258528	0.0161819	0.11061	Down	-0.20434	0.17209	0.382423	Not	0.0541885	0.697878	0.864882	Not
LF1	Meta.CRT	CRT_neg_8227	3-Hydroxynaphthalene-2,7-Disulphonic acid	HMDB0000479	CRT_neg_8227|HMDB0000479|3-Hydroxynaphthalene-2,7-Disulphonic acid	0.105142	0.105142	#NA	#NA	Naphthalenes	Naphthalene sulfonic acids and derivatives	0.263955	0.0495604	0.163529	Up	0.590549	0.00245299	0.0210188	Up	0.326595	0.0672785	0.308102	Not
LF1	Meta.CRT	CRT_neg_1628	trans,trans-Muconic acid	HMDB0000393	CRT_neg_1628|HMDB0000393|trans,trans-Muconic acid	-0.105014	0.105014	#NA	#NA	Fatty Acyls	Fatty acids and conjugates	-0.356056	0.000329087	0.0110624	Down	-0.762009	3.32664e-07	2.90748e-05	Down	-0.405953	0.00180123	0.0373804	Down
LF1	Meta.CRT	CRT_neg_10124	N-Acetyl-9-O-acetylneuraminate	HMDB0000794	CRT_neg_10124|HMDB0000794|N-Acetyl-9-O-acetylneuraminate|N-Acetyl-9-O-acetylneuraminic acid	0.104516	0.104516	#NA	#NA	Carbohydrates and carbohydrate conjugates	Organooxygen compounds	0.16632	0.352208	0.568392	Not	0.715481	0.00608545	0.0414326	Up	0.549161	0.0235393	0.174351	Up
LF1	Meta.CRT	CRT_pos_15456	Formoterol	HMDB0015118	CRT_pos_15456|HMDB0015118|Formoterol	-0.104462	0.104462	#NA	#NA	Phenethylamines	Benzene and substituted derivatives	-0.397747	0.00978919	0.0943958	Down	-0.627184	0.00427052	0.0472216	Down	-0.229437	0.251683	0.518219	Not
LF1	Meta.CRT	CRT_pos_11535	Graveoline	HMDB0033480	CRT_pos_11535|HMDB0033480|Graveoline	0.104144	0.104144	#NA	#NA	Quinolines and derivatives	Quinolones and derivatives	0.435648	0.01793	0.117465	Up	0.684294	0.00901473	0.0632202	Up	0.248645	0.300454	0.563125	Not
LF1	Meta.CRT	CRT_pos_22960	Glycocholic acid	HMDB0000138	CRT_pos_22960|HMDB0000138|Glycocholic acid	-0.104113	0.104113	#NA	#NA	Steroids and steroid derivatives	Bile acids, alcohols and derivatives	-0.526969	0.0154843	0.109847	Down	-0.611176	0.0456041	0.17126	Down	-0.084207	0.765628	0.894889	Not
LF1	Meta.CRT	CRT_pos_3043	5,6-Dihydrothymine	HMDB0000079	CRT_pos_3043|HMDB0000079|5,6-Dihydrothymine|Dihydrothymine|5,6-Dihydro-5-methyluracil|Hydrouracil (Dihydrothymine)	-0.101622	0.101622	#NA	#NA	Diazines	Pyrimidines and pyrimidine derivatives	-0.2505	0.0741798	0.259678	Not	-0.588103	0.00381303	0.0447616	Down	-0.337603	0.0706917	0.27463	Not
LF1	Meta.CRT	CRT_neg_9468	sn-Glycero-3-phospho-1-inositol	HMDB0011649	CRT_neg_9468|HMDB0011649|sn-Glycero-3-phospho-1-inositol|1-(sn-Glycero-3-phospho)-1D-myo-inositol	-0.101062	0.101062	#NA	#NA			-0.340945	0.0032356	0.0329313	Down	-0.272609	0.0879863	0.244147	Not	0.068336	0.645126	0.847892	Not
LF1	Meta.CRT	CRT_pos_5156	METHACHOLINE	HMDB0015654	CRT_pos_5156|HMDB0015654|METHACHOLINE	-0.100964	0.100964	#NA	#NA	Organonitrogen compounds	Quaternary ammonium salts	-0.327311	0.00918008	0.0943958	Down	-0.469575	0.00835345	0.062164	Down	-0.142265	0.382321	0.635242	Not
LF1	Meta.CRT	CRT_pos_9863	N-Acetyl-D-tryptophan	HMDB0013713	CRT_pos_9863|HMDB0013713|N-Acetyl-D-tryptophan	-0.100073	0.100073	#NA	#NA	Carboxylic acids and derivatives	Amino acids, peptides, and analogues	-0.336349	0.0130573	0.10369	Down	-0.393586	0.0386183	0.150028	Down	-0.0572369	0.744493	0.890017	Not
LF1	Meta.CRT	CRT_neg_3072	Nicotinuric acid	HMDB0003269	CRT_neg_3072|HMDB0003269|Nicotinuric acid	-0.0991494	0.0991494	#NA	#NA	Carboxylic acids and derivatives	Amino acids, peptides, and analogues	-0.250858	0.0343852	0.129537	Down	-0.406648	0.0160674	0.0816448	Down	-0.15579	0.31608	0.677744	Not
LF1	Meta.CRT	CRT_pos_13380	PC(3:1(2E)/0:0)[U]		CRT_pos_13380||PC(3:1(2E)/0:0)[U]	-0.0979389	0.0979389	#NA	#NA			-0.55273	0.00186429	0.0385171	Down	-0.118161	0.624433	0.769849	Not	0.43457	0.0589969	0.252355	Not
LF1	Meta.CRT	CRT_pos_12869	17-α-Methyltestosterone	HMDB0015655	CRT_pos_12869|HMDB0015655|17-α-Methyltestosterone	0.0976039	0.0976039	#NA	#NA	Steroids and steroid derivatives	Androstane steroids	-0.00626124	0.966149	0.989982	Not	0.388958	0.0665637	0.211438	Not	0.39522	0.0478494	0.22805	Up
LF1	Meta.CRT	CRT_neg_11445	Rotenone	HMDB0034436	CRT_neg_11445|HMDB0034436|Rotenone	0.0975265	0.0975265	#NA	#NA	Rotenoids	Isoflavonoids	0.197795	0.345406	0.562284	Not	1.19684	0.000148794	0.00342226	Up	0.999042	0.000645686	0.0201546	Up
LF1	Meta.CRT	CRT_pos_42307	PC(14:0/20:4(5Z,8Z,11Z,14Z))	HMDB0007883	CRT_pos_42307|HMDB0007883|PC(14:0/20:4(5Z,8Z,11Z,14Z))|PC(14:0/20:4(8Z,11Z,14Z,17Z))|PC(14:1(9Z)/20:3(5Z,8Z,11Z))|PC(14:1(9Z)/20:3(8Z,11Z,14Z))|PC(16:0/18:4(6Z,9Z,12Z,15Z))|PC(16:1(9Z)/18:3(6Z,9Z,12Z))|PC(16:1(9Z)/18:3(9Z,12Z,15Z))|PC(18:3(6Z,9Z,12Z)/16:1(9Z))|PC(18:3(9Z,12Z,15Z)/16:1(9Z))|PC(18:4(6Z,9Z,12Z,15Z)/16:0)|PC(20:3(5Z,8Z,11Z)/14:1(9Z))|PC(20:3(8Z,11Z,14Z)/14:1(9Z))|PC(20:4(5Z,8Z,11Z,14…	-0.0967462	0.0967462	#NA	#NA			-0.0499711	0.719028	0.868625	Not	-0.576626	0.00463007	0.0480815	Down	-0.526654	0.00583384	0.0851425	Down
LF1	Meta.CRT	CRT_neg_7127	6-Phosphogluconic acid	HMDB0001316	CRT_neg_7127|HMDB0001316|6-Phosphogluconic acid	0.0963072	0.0963072	#NA	#NA	Organooxygen compounds	Carbohydrates and carbohydrate conjugates	0.304761	0.0166902	0.0959686	Up	0.935864	1.63701e-06	7.15371e-05	Up	0.631103	0.000314093	0.0114382	Up
LF1	Meta.Urine	Urine_neg_994	4-Pyridoxolactone	HMDB0003454	Urine_neg_994|HMDB0003454|4-Pyridoxolactone|4-Pyridoxic acid lactone	0.0961524	0.0961524	#NA	#NA	Pyridines and derivatives	Pyridinecarboxylic acids and derivatives	0.527649	7.69345e-06	0.00138739	Up	0.950229	1.34129e-07	2.41879e-05	Up	0.42258	0.00492973	0.0398057	Up
LF1	Meta.CRT	CRT_pos_11881	9-cis-Retinal	HMDB0006218	CRT_pos_11881|HMDB0006218|9-cis-Retinal|9-cis-retinal	0.0959955	0.0959955	#NA	#NA	Prenol lipids	Retinoids	-0.180222	0.264148	0.501037	Not	0.262946	0.2501	0.466441	Not	0.443168	0.0416381	0.218278	Up
LF1	Meta.Urine	Urine_pos_1245	Acetylcysteine	HMDB0001890	Urine_pos_1245|HMDB0001890|Acetylcysteine|N-Acetyl-L-cysteine|Acetylcysteine (JP17/USP/INN)|Mucomyst (TN)|ACETYL-L-CYSTEINE|N-ACETYL-L-CYSTEINE|N-acetyl-L-cysteine|N-Acetylcysteine	0.0943292	0.0943292	#NA	#NA	Carboxylic acids and derivatives	Amino acids, peptides, and analogues	0.381622	0.00520269	0.0673506	Up	0.784454	0.000126411	0.00396389	Up	0.402832	0.0265957	0.228931	Up
LF1	Trans.CRT	ENSG00000167895	TMC8	TMC8	ENSG00000167895|TMC8	-0.0940858	0.0940858	#NA	#NA	#NA	#NA	-0.506335	1.96124e-05	0.00708121	Down	-0.582124	0.000183742	0.0386458	Down	-0.0757893	0.575175	0.900791	Not
LF1	Meta.CRT	CRT_pos_22081	5α-Androstan-3α,17β-diol disulfate	HMDB0094682	CRT_pos_22081|HMDB0094682|5α-Androstan-3α,17β-diol disulfate	-0.0935632	0.0935632	#NA	#NA			-0.121752	0.244055	0.490959	Not	-0.550124	0.000403498	0.0200929	Down	-0.428372	0.00288917	0.074293	Down
LF1	Meta.CRT	CRT_pos_20650	51333-22-3	HMDB0015353	CRT_pos_20650|HMDB0015353|51333-22-3	0.0933306	0.0933306	#NA	#NA			0.818372	5.27595e-06	0.000949672	Up	0.875639	0.000359555	0.0200929	Up	0.057267	0.792868	0.90902	Not
LF1	Meta.CRT	CRT_neg_2958	Diphosphate	HMDB0000250	CRT_neg_2958|HMDB0000250|Diphosphate|Diphosphoric acid|Pyrophosphate|Pyrophosphoric acid|PPi	-0.093238	0.093238	#NA	#NA	Non-metal oxoanionic compounds	Non-metal pyrophosphates	-0.303368	0.0134593	0.0877865	Down	-1.04972	5.97281e-08	1.30506e-05	Down	-0.746355	1.60222e-05	0.00116695	Down
LF1	Trans.CRT	ENSG00000204642	HLA-F	HLA-F	ENSG00000204642|HLA-F	-0.0925086	0.0925086	#NA	#NA	#NA	#NA	-0.520886	0.00197721	0.0599905	Down	-1.12534	2.83032e-06	0.00715335	Down	-0.604455	0.00376152	0.259751	Down
LF1	Meta.CRT	CRT_neg_3495	α-Benzylsuccinic acid	HMDB0012127	CRT_neg_3495|HMDB0012127|α-Benzylsuccinic acid	-0.0924339	0.0924339	#NA	#NA	Phenylpropanoic acids		-0.41171	0.00087058	0.0145266	Down	-0.24924	0.138483	0.307194	Not	0.16247	0.301747	0.658588	Not
LF1	Meta.CRT	CRT_pos_20364	L-Cysteine-glutathione gisulfide	HMDB0000656	CRT_pos_20364|HMDB0000656|L-Cysteine-glutathione gisulfide	-0.092407	0.092407	#NA	#NA			-0.2965	0.000807102	0.0234411	Down	-0.38426	0.00200622	0.0399569	Down	-0.0877595	0.434892	0.684877	Not
LF1	Meta.CRT	CRT_pos_2230	Creatinine-D3	HMDB0000562	CRT_pos_2230|HMDB0000562|Creatinine-D3	-0.0923651	0.0923651	#NA	#NA	Carboxylic acids and derivatives	Amino acids, peptides, and analogues	-0.232011	0.0108846	0.0949126	Down	-0.388943	0.00286005	0.0417412	Down	-0.156932	0.186382	0.445336	Not
LF1	Trans.CRT	ENSG00000272196	HIST2H2AA4	HIST2H2AA4	ENSG00000272196|HIST2H2AA4	-0.0920895	0.0920895	#NA	#NA	#NA	#NA	0.0251938	0.901838	0.957908	Not	-0.515248	0.064228	0.470794	Not	-0.540442	0.0376058	0.52463	Down
LF1	Meta.CRT	CRT_neg_2556	Homogentisic acid	HMDB0000130	CRT_neg_2556|HMDB0000130|Homogentisic acid	0.0919998	0.0919998	#NA	#NA	Benzene and substituted derivatives	Phenylacetic acids	0.306602	0.0179523	0.0997427	Up	-0.0452091	0.800591	0.886398	Not	-0.351812	0.0400608	0.232648	Down
LF1	Trans.CRT	ENSG00000203812	HIST2H2AA3	HIST2H2AA3	ENSG00000203812|HIST2H2AA3	-0.0919648	0.0919648	#NA	#NA	#NA	#NA	0.0213572	0.916966	0.965772	Not	-0.51682	0.0641914	0.470794	Not	-0.538177	0.038923	0.529747	Down
LF1	Meta.CRT	CRT_pos_12408	9,12-Octadecadienoic acid (Z,Z)-, methyl ester	HMDB0034381	CRT_pos_12408|HMDB0034381|9,12-Octadecadienoic acid (Z,Z)-, methyl ester	0.0919571	0.0919571	#NA	#NA	Fatty Acyls	Lineolic acids and derivatives	0.423774	0.00479281	0.0654946	Up	0.386016	0.0641701	0.211133	Not	-0.037758	0.844991	0.931215	Not
LF1	Meta.CRT	CRT_neg_5875	Dimethylallyl pyrophosphate	HMDB0001120	CRT_neg_5875|HMDB0001120|Dimethylallyl pyrophosphate	-0.0918728	0.0918728	#NA	#NA	Prenol lipids	Isoprenoid phosphates	-0.224966	0.0650222	0.193791	Not	-0.35435	0.0408363	0.143915	Down	-0.129384	0.419577	0.727113	Not
LF1	Meta.CRT	CRT_neg_5046	2'-Deoxycytidine	HMDB0000014	CRT_neg_5046|HMDB0000014|2'-Deoxycytidine	-0.0916131	0.0916131	#NA	#NA	Pyrimidine nucleosides	Pyrimidine 2'-deoxyribonucleosides	-0.0566756	0.513271	0.711534	Not	-0.287718	0.0218083	0.0948988	Down	-0.231043	0.0486241	0.244238	Down
LF1	Meta.CRT	CRT_neg_11388	CPA(16:0/0:0)	HMDB0007003	CRT_neg_11388|HMDB0007003|CPA(16:0/0:0)|CPA(16:0)	0.0900108	0.0900108	#NA	#NA			0.709669	1.10753e-05	0.00120997	Up	0.905877	5.81331e-05	0.00149436	Up	0.196209	0.32096	0.677744	Not
LF1	Meta.CRT	CRT_pos_8155	cyclo-(Val-Leu)	HMDB0031270	CRT_pos_8155|HMDB0031270|cyclo-(Val-Leu)	-0.0893615	0.0893615	#NA	#NA			-0.0227136	0.852937	0.959258	Not	-0.386989	0.0289175	0.122698	Down	-0.364275	0.0286774	0.179927	Down
LF1	Meta.Urine	Urine_neg_1161	Nicotinuric acid	HMDB0003269	Urine_neg_1161|HMDB0003269|Nicotinuric acid	0.089041	0.089041	#NA	#NA	Carboxylic acids and derivatives	Amino acids, peptides, and analogues	0.238209	0.0473339	0.229621	Up	0.718701	0.000114261	0.00268761	Up	0.480492	0.0040967	0.0362673	Up
LF1	Trans.CRT	ENSG00000283288	AC138517.2	AC138517.2	ENSG00000283288|AC138517.2	-0.0884291	0.0884291	#NA	#NA	#NA	#NA	-0.31616	0.00733231	0.108626	Not	-0.387097	0.0138053	0.256951	Down	-0.0709367	0.617517	0.910646	Not
LF1	Meta.CRT	CRT_neg_4034	2-Napthyloxyacetic acid	HMDB0032706	CRT_neg_4034|HMDB0032706|2-Napthyloxyacetic acid|(2-Naphthalenyloxy)acetic acid|2-Naphthoxyacetic acid|β-Naphthoxyacetic acid|(2-Naphthyloxy)acetic acid	-0.0881814	0.0881814	#NA	#NA	Benzene and substituted derivatives	Phenoxyacetic acid derivatives	-0.507	0.000151451	0.00714399	Down	-0.559194	0.00250968	0.021091	Down	-0.0521944	0.754626	0.90018	Not
LF1	Meta.CRT	CRT_pos_6974	1,3-Diphenyl-2-Propenone(Chalcone)	HMDB0003066	CRT_pos_6974|HMDB0003066|1,3-Diphenyl-2-Propenone(Chalcone)	0.0873189	0.0873189	#NA	#NA	Linear 1,3-diarylpropanoids	Chalcones and dihydrochalcones	0.256791	0.0479411	0.210473	Up	0.144469	0.425382	0.621332	Not	-0.112322	0.50926	0.737267	Not
LF1	Meta.CRT	CRT_pos_10115	Deoxyadenosine	HMDB0000101	CRT_pos_10115|HMDB0000101|Deoxyadenosine	-0.0872511	0.0872511	#NA	#NA	Purine nucleosides	Purine 2'-deoxyribonucleosides	-0.239991	0.00967085	0.0943958	Down	-0.669018	2.11301e-06	0.00114102	Down	-0.429027	0.000671844	0.0390602	Down
LF1	Meta.CRT	CRT_pos_6150	Serotonin	HMDB0000259	CRT_pos_6150|HMDB0000259|Serotonin	0.08709	0.08709	#NA	#NA	Indoles and derivatives	Tryptamines and derivatives	0.319998	0.114747	0.334937	Not	0.63361	0.0290072	0.122698	Up	0.313612	0.243151	0.514104	Not
LF1	Meta.Urine	Urine_pos_906	Acetanilide	HMDB0001250	Urine_pos_906|HMDB0001250|Acetanilide|N-Phenylacetamide|N-Acetylarylamine|ACETANILIDE	-0.0867723	0.0867723	#NA	#NA	Benzene and substituted derivatives		-0.319222	0.0152487	0.128734	Down	-0.440428	0.0197191	0.12667	Down	-0.121206	0.482454	0.781539	Not
LF1	Meta.CRT	CRT_pos_4306	4-Trimethylammoniobutanoate	HMDB0001161	CRT_pos_4306|HMDB0001161|4-Trimethylammoniobutanoate|Butyro-βine|γ-Butyroβine|4-Trimethylammoniobutanoic acid	0.0866653	0.0866653	#NA	#NA	Fatty Acyls	Fatty acids and conjugates	0.148413	0.336228	0.570952	Not	0.732298	0.00130657	0.0352774	Up	0.583886	0.00577505	0.0851425	Up
LF1	Trans.CRT	ENSG00000115386	REG1A	REG1A	ENSG00000115386|REG1A	-0.0865921	0.0865921	#NA	#NA	#NA	#NA	-0.473348	0.000981972	0.0421365	Down	-0.660766	0.00063221	0.0654856	Down	-0.187419	0.27223	0.786035	Not
LF1	Meta.CRT	CRT_pos_19288	Amlodipine	HMDB0005018	CRT_pos_19288|HMDB0005018|Amlodipine	-0.0854465	0.0854465	#NA	#NA	Hydropyridines	Pyridines and derivatives	-0.434315	0.0158668	0.109847	Down	-0.795783	0.00213211	0.0399569	Down	-0.361468	0.125648	0.34432	Not
LF1	Meta.CRT	CRT_neg_15959	PS 36:1; PS 18:0-18:1		CRT_neg_15959||PS 36:1; PS 18:0-18:1	0.0845105	0.0845105	#NA	#NA	Glycerophospholipids	Glycerophosphoserines	0.344865	0.0215189	0.100061	Up	0.0480413	0.816953	0.89424	Not	-0.296824	0.131867	0.418836	Not
LF1	Meta.CRT	CRT_pos_22391	Minocycline	HMDB0015152	CRT_pos_22391|HMDB0015152|Minocycline	0.0843197	0.0843197	#NA	#NA	Tetracyclines		0.183001	0.0758612	0.262596	Not	0.407864	0.00612916	0.0525356	Up	0.224862	0.100541	0.312023	Not
LF1	Meta.CRT	CRT_neg_14017	LPS 18:0		CRT_neg_14017||LPS 18:0|LysoPS 18:0	0.0840541	0.0840541	#NA	#NA			0.391396	0.00594033	0.052978	Up	0.563358	0.00521752	0.0374571	Up	0.171961	0.349379	0.682224	Not
LF1	Meta.CRT	CRT_pos_19782	Methyl prednisolone acetate	HMDB0014324	CRT_pos_19782|HMDB0014324|Methyl prednisolone acetate	0.0837525	0.0837525	#NA	#NA	Steroids and steroid derivatives	Pregnane steroids	-0.302562	0.0515838	0.219333	Not	0.190526	0.380429	0.584465	Not	0.493087	0.0180393	0.145431	Up
LF1	Meta.CRT	CRT_neg_4541	sn-Glycero-3-phosphoethanolamine	HMDB0059660	CRT_neg_4541|HMDB0059660|sn-Glycero-3-phosphoethanolamine|Glycerophosphoethanolamine|sn-glycero-3-Phosphoethanolamine|Glycerylphosphorylethanolamine|sn-glycero-3-phosphoethanolamine	0.0836767	0.0836767	#NA	#NA	Glycerophospholipids	Glycerophosphoethanolamines	0.167717	0.2836	0.489199	Not	0.486099	0.0307366	0.121321	Up	0.318383	0.128124	0.411694	Not
LF1	Trans.CRT	ENSG00000181625	SLX1B	SLX1B	ENSG00000181625|SLX1B	-0.0835212	0.0835212	#NA	#NA	#NA	#NA	-0.2259	0.118372	0.361365	Not	-0.396555	0.0425499	0.405136	Down	-0.170656	0.34024	0.821386	Not
LF1	Trans.CRT	ENSG00000277496	AL357033.4	AL357033.4	ENSG00000277496|AL357033.4	-0.0823313	0.0823313	#NA	#NA	#NA	#NA	-0.105134	0.341237	0.598781	Not	-0.43081	0.00493867	0.166319	Down	-0.325676	0.0206166	0.442084	Down
LF1	Meta.CRT	CRT_neg_1594	Phosphonoacetic acid	HMDB0004110	CRT_neg_1594|HMDB0004110|Phosphonoacetic acid	-0.0823074	0.0823074	#NA	#NA	Organic phosphonic acids and derivatives	Organic phosphonic acids	-0.196401	0.143662	0.33282	Not	-0.719727	0.000314376	0.00572427	Down	-0.523326	0.00437093	0.0539603	Down
LF1	Meta.CRT	CRT_neg_4071	Indole-3-pyruvic acid	HMDB0060484	CRT_neg_4071|HMDB0060484|Indole-3-pyruvic acid	-0.082268	0.082268	#NA	#NA	Indoles and derivatives	Indolyl carboxylic acids and derivatives	-0.358705	0.00306426	0.0326605	Down	-0.512835	0.00281252	0.02319	Down	-0.15413	0.322163	0.677744	Not
LF1	Meta.CRT	CRT_pos_157	4-Methylimidazole	HMDB0001084	CRT_pos_157|HMDB0001084|4-Methylimidazole	0.0822478	0.0822478	#NA	#NA	Azoles	Imidazoles	0.4254	0.000103947	0.0112263	Up	0.44062	0.00346552	0.0435988	Up	0.01522	0.911189	0.95728	Not
LF1	Meta.CRT	CRT_neg_8593	Praziquantel	HMDB0015191	CRT_neg_8593|HMDB0015191|Praziquantel|Praziquantel (JAN/USP/INN)|Biltricide (TN)|2-(cyclohexanecarbonyl)-3,6,7,11b-tetrahydro-1H-pyrazino[2,1-a]isoquinolin-4-one	-0.0818738	0.0818738	#NA	#NA	Tetrahydroisoquinolines		-0.248618	0.0274587	0.112144	Down	-0.554602	0.000744896	0.0095741	Down	-0.305984	0.0408338	0.232648	Down
LF1	Meta.CRT	CRT_pos_11817	Acadesine	HMDB0062179	CRT_pos_11817|HMDB0062179|Acadesine	-0.081471	0.081471	#NA	#NA	Imidazole ribonucleosides and ribonucleotides	1-ribosyl-imidazolecarboxamides	-0.0276323	0.764364	0.897296	Not	-0.37721	0.00521532	0.0497822	Down	-0.349577	0.00583356	0.0851425	Down
LF1	Meta.CRT	CRT_neg_3201	Saccharin	HMDB0029723	CRT_neg_3201|HMDB0029723|Saccharin	-0.080724	0.080724	#NA	#NA	Benzothiazoles		-0.224794	0.038908	0.138234	Down	-0.820129	1.13938e-06	6.26883e-05	Down	-0.595335	9.2786e-05	0.00450528	Down
LF1	Meta.CRT	CRT_pos_1385	Neurine	HMDB0031259	CRT_pos_1385|HMDB0031259|Neurine	0.0804804	0.0804804	#NA	#NA			0.157286	0.101906	0.319937	Not	0.311459	0.0236446	0.108204	Up	0.154173	0.225873	0.496264	Not
LF1	Meta.CRT	CRT_neg_4495	2-Oxo-3-hydroxy-4-phosphobutanoate	HMDB0006801	CRT_neg_4495|HMDB0006801|2-Oxo-3-hydroxy-4-phosphobutanoate|α-Keto-3-hydroxy-4-phosphobutyrate|(3R)-3-Hydroxy-2-oxo-4-phosphonooxybutanoate|(3R)-3-Hydroxy-2-oxo-4-phosphooxybutanoate|2-Oxo-3-hydroxy-4-phosphobutanoic acid	-0.0801668	0.0801668	#NA	#NA			-0.251319	0.0132394	0.0876606	Down	-0.276854	0.051477	0.169139	Not	-0.0255355	0.845908	0.943097	Not
LF1	Trans.CRT	ENSG00000173372	C1QA	C1QA	ENSG00000173372|C1QA	-0.0800925	0.0800925	#NA	#NA	#NA	#NA	0.224121	0.31353	0.572375	Not	-0.339064	0.256067	0.738494	Not	-0.563185	0.0451968	0.543853	Down
LF1	Meta.CRT	CRT_pos_13382	N2,N2-Dimethylguanosine	HMDB0004824	CRT_pos_13382|HMDB0004824|N2,N2-Dimethylguanosine|N2_N2-Dimethylguanosine|N,N-Dimethylguanosine|9-[(2R,3R,4S,5R)-3,4-dihydroxy-5-(hydroxymethyl)oxolan-2-yl]-2-(dimethylamino)-3H-purin-6-one	-0.0799634	0.0799634	#NA	#NA	Purine nucleosides		-0.34694	0.00488538	0.0654946	Down	-0.0458233	0.785846	0.874963	Not	0.301117	0.0612672	0.254495	Not
LF1	Meta.CRT	CRT_pos_12833	Dibenzo[a,l]pyrene	HMDB0060116	CRT_pos_12833|HMDB0060116|Dibenzo[a,l]pyrene|Dibenzo[def,p]chrysene|1,2,9,10-Dibenzopyrene	-0.079804	0.079804	#NA	#NA	Pyrenes	Benzopyrenes	-0.243307	0.0290013	0.156607	Down	-0.429783	0.00706287	0.0569246	Down	-0.186476	0.202372	0.473078	Not
LF1	Meta.CRT	CRT_pos_2186	L-Proline	HMDB0000162	CRT_pos_2186|HMDB0000162|L-Proline	-0.0797772	0.0797772	#NA	#NA	Carboxylic acids and derivatives	Amino acids, peptides, and analogues	-0.254688	0.00799902	0.0846955	Down	-0.336683	0.0129482	0.0733253	Down	-0.0819949	0.509006	0.737267	Not
LF1	Meta.CRT	CRT_pos_10271	Palmitoleic acid	HMDB0003229	CRT_pos_10271|HMDB0003229|Palmitoleic acid	-0.0797205	0.0797205	#NA	#NA	Fatty Acyls	Fatty acids and conjugates	0.167928	0.132939	0.362215	Not	-0.255619	0.106794	0.281312	Not	-0.423547	0.00543825	0.0851425	Down
LF1	Meta.Urine	Urine_pos_4423	Erucamide	HMDB0029365	Urine_pos_4423|HMDB0029365|Erucamide	-0.0795953	0.0795953	#NA	#NA	Fatty Acyls	Fatty amides	-0.288648	0.0559267	0.263998	Not	-0.989619	2.69164e-05	0.00135379	Down	-0.70097	0.000988132	0.0346641	Down
LF1	Trans.CRT	ENSG00000260335	AC133555.4	AC133555.4	ENSG00000260335|AC133555.4	-0.0792136	0.0792136	#NA	#NA	#NA	#NA	0.324197	0.0856117	0.310673	Not	-0.246487	0.324987	0.79046	Not	-0.570684	0.0166062	0.412925	Down
LF1	Meta.CRT	CRT_neg_7448	8-Hydroxy-2-deoxyguanosine	HMDB0003333	CRT_neg_7448|HMDB0003333|8-Hydroxy-2-deoxyguanosine	0.0792111	0.0792111	#NA	#NA	Purine nucleosides	Purine 2'-deoxyribonucleosides	-0.0919302	0.478651	0.69432	Not	0.585812	0.00218713	0.0195057	Up	0.677742	0.000217298	0.00863264	Up
LF1	Trans.CRT	ENSG00000206075	SERPINB5	SERPINB5	ENSG00000206075|SERPINB5	-0.0789622	0.0789622	#NA	#NA	#NA	#NA	-0.367067	0.0163836	0.153266	Down	-0.447783	0.0282277	0.348353	Down	-0.0807157	0.663447	0.923903	Not
LF1	Trans.CRT	ENSG00000143147	GPR161	GPR161	ENSG00000143147|GPR161	0.0788126	0.0788126	#NA	#NA	#NA	#NA	0.148042	0.137128	0.385949	Not	0.401866	0.00352053	0.146345	Up	0.253824	0.0427238	0.53963	Not
LF1	Meta.Urine	Urine_pos_438	(E)-2-Hexenal	HMDB0031496	Urine_pos_438|HMDB0031496|(E)-2-Hexenal|trans-2-Hexenal|Leaf aldehyde|2-Hexenal|3-propyl acrolein|(2E)-2-Hexenal|2-HEXENAL|(E)-2-HEXENAL|TRANS-2-HEXENAL|trans-2-Hexen-1-al|trans-2-Propylacrolein|trans-2-Hexenyl aldehyde	-0.0785721	0.0785721	#NA	#NA	Organooxygen compounds	Carbonyl compounds	-0.239319	0.0354617	0.226679	Down	-0.644696	0.000194311	0.00563137	Down	-0.405377	0.00934054	0.141303	Down
LF1	Meta.CRT	CRT_pos_13263	N-Acetyl-α-neuraminate	HMDB0000773	CRT_pos_13263|HMDB0000773|N-Acetyl-α-neuraminate|α-Neu5Ac|N-Acetyl-a-neuraminic acid	0.0784233	0.0784233	#NA	#NA	Organooxygen compounds	Carbohydrates and carbohydrate conjugates	0.408185	0.000252084	0.0133053	Up	0.638023	6.50641e-05	0.00878366	Up	0.229838	0.104312	0.318239	Not
LF1	Meta.CRT	CRT_neg_621	Methylphosphate	HMDB0061711	CRT_neg_621|HMDB0061711|Methylphosphate	0.0780781	0.0780781	#NA	#NA	Organic phosphoric acids and derivatives	Phosphate esters	0.300475	0.010981	0.0761696	Up	0.348329	0.0356129	0.134162	Up	0.047854	0.754188	0.90018	Not
LF1	Methylation.CRT	cg11389338	PLXNC1	PLXNC1	cg11389338|PLXNC1	0.0780516	0.0780516	Intragenic_Opensea	Intragenic_Opensea	#NA	#NA	0.0505884	0.201028	0.567688	Not	0.202668	9.95216e-05	0.00757464	Hyper	0.15208	0.00312068	0.149427	Hyper
LF1	Meta.Urine	Urine_neg_2223	Decarbamoylsaxitoxin	HMDB0038319	Urine_neg_2223|HMDB0038319|Decarbamoylsaxitoxin	-0.0780079	0.0780079	#NA	#NA	Saxitoxins, gonyautoxins, and derivatives		-0.36978	0.0102082	0.0986183	Down	-0.812107	0.000205714	0.0041219	Down	-0.442327	0.0229964	0.103288	Down
LF1	Meta.CRT	CRT_pos_16193	Laudanosine	HMDB0030213	CRT_pos_16193|HMDB0030213|Laudanosine|(S)-Laudanosine|1-[(3,4-dimethoxyphenyl)methyl]-6,7-dimethoxy-2-methyl-3,4-dihydro-1H-isoquinoline	0.077785	0.077785	#NA	#NA	Benzylisoquinolines	Isoquinolines and derivatives	0.139198	0.113672	0.334937	Not	0.348187	0.00626131	0.0528298	Up	0.208989	0.0751791	0.283893	Not
LF1	Meta.CRT	CRT_neg_2993	L-Gulonic-γ-lactone	HMDB0003466	CRT_neg_2993|HMDB0003466|L-Gulonic-γ-lactone	0.0777026	0.0777026	#NA	#NA	Lactones	Gamma butyrolactones	0.34353	0.0213464	0.100061	Up	0.388909	0.063521	0.195484	Not	0.0453791	0.815091	0.937354	Not
LF1	Meta.CRT	CRT_pos_20506	Irbesartan	HMDB0015353	CRT_pos_20506|HMDB0015353|Irbesartan	-0.0771528	0.0771528	#NA	#NA			-0.266908	0.263394	0.501037	Not	-1.02797	0.0032396	0.0435988	Down	-0.761057	0.0186923	0.146133	Down
LF1	Meta.Urine	Urine_pos_2760	18-Nor-4(19),8,11,13-abietatetraene	HMDB0041371	Urine_pos_2760|HMDB0041371|18-Nor-4(19),8,11,13-abietatetraene	0.0768291	0.0768291	#NA	#NA	Prenol lipids	Diterpenoids	0.315937	0.00786836	0.0803304	Up	0.549795	0.0015814	0.0223947	Up	0.233859	0.134872	0.45905	Not
LF1	Trans.CRT	ENSG00000206597	SNORA57	SNORA57	ENSG00000206597|SNORA57	-0.0764545	0.0764545	#NA	#NA	#NA	#NA	0.229958	0.373192	0.624935	Not	-0.412457	0.234923	0.719176	Not	-0.642415	0.0492254	0.55943	Down
LF1	Meta.CRT	CRT_neg_11154	S-(5'-ADENOSYL)-L-HOMOCYSTEINE	HMDB0000939	CRT_neg_11154|HMDB0000939|S-(5'-ADENOSYL)-L-HOMOCYSTEINE	-0.0760005	0.0760005	#NA	#NA	5'-deoxyribonucleosides	5'-deoxy-5'-thionucleosides	-0.279028	0.0143566	0.0913876	Down	0.0211307	0.893038	0.935836	Not	0.300159	0.0458546	0.244238	Up
LF1	Meta.CRT	CRT_neg_737	4-Oxopentanoate	HMDB0000720	CRT_neg_737|HMDB0000720|4-Oxopentanoate	0.0758188	0.0758188	#NA	#NA	Keto acids and derivatives	Gamma-keto acids and derivatives	0.268303	0.00904177	0.0672628	Up	0.831668	1.97322e-07	2.53956e-05	Up	0.563365	7.63108e-05	0.00416848	Up
LF1	Trans.CRT	ENSG00000072849	DERL2	DERL2	ENSG00000072849|DERL2	-0.0756653	0.0756653	#NA	#NA	#NA	#NA	-0.245425	0.000117218	0.0161009	Not	-0.407801	3.86765e-06	0.00814592	Down	-0.162376	0.0314471	0.505022	Not
LF1	Meta.CRT	CRT_pos_2393	β-Nitropropanoate	HMDB0034259	CRT_pos_2393|HMDB0034259|β-Nitropropanoate|β-Nitropropanoic acid|β-Nitropropionic acid|3-Nitropropanoate|3-Nitropropionic acid|Bovinocidin|BOVINOCIDIN (3-nitropropionic acid)	-0.0754931	0.0754931	#NA	#NA	Allyl-type 1,3-dipolar organic compounds	Organic nitro compounds	-0.34149	0.00679624	0.0810873	Down	-0.468759	0.00857495	0.062164	Down	-0.127269	0.435024	0.684877	Not
LF1	Trans.CRT	ENSG00000123178	SPRYD7	SPRYD7	ENSG00000123178|SPRYD7	-0.0754671	0.0754671	#NA	#NA	#NA	#NA	-0.263407	0.0149307	0.148216	Not	-0.551737	0.000248634	0.0445672	Down	-0.28833	0.0314322	0.505022	Not
LF1	Trans.CRT	ENSG00000088256	GNA11	GNA11	ENSG00000088256|GNA11	-0.0754602	0.0754602	#NA	#NA	#NA	#NA	-0.0538443	0.66594	0.830769	Not	-0.429203	0.0126822	0.247305	Down	-0.375358	0.0186246	0.426709	Down
LF1	Meta.CRT	CRT_neg_3275	O-Phospho-L-serine	HMDB0001721	CRT_neg_3275|HMDB0001721|O-Phospho-L-serine	-0.0753086	0.0753086	#NA	#NA	Carboxylic acids and derivatives	Amino acids, peptides, and analogues	-0.452054	0.000326647	0.0110624	Down	-0.180854	0.284401	0.474364	Not	0.2712	0.0900848	0.339371	Not
LF1	Meta.CRT	CRT_pos_12654	D-4'-Phosphopantothenate	HMDB0001016	CRT_pos_12654|HMDB0001016|D-4'-Phosphopantothenate|(R)-4'-Phosphopantothenate|(R)-4'-phosphonatopantothenate(3-)	0.0752731	0.0752731	#NA	#NA	Carboxylic acids and derivatives	Amino acids, peptides, and analogues	0.153652	0.0871703	0.287024	Not	0.546621	5.1898e-05	0.00878366	Up	0.392969	0.00145318	0.0523145	Up
LF1	Meta.CRT	CRT_neg_11417	γ-L-Glutamyl-S-(2-carboxy-1-propyl)cysteinylglycine	HMDB0029394	CRT_neg_11417|HMDB0029394|γ-L-Glutamyl-S-(2-carboxy-1-propyl)cysteinylglycine	0.0749866	0.0749866	#NA	#NA			0.0892305	0.655015	0.80958	Not	0.799954	0.00618392	0.0414326	Up	0.710723	0.00940456	0.0874424	Up
LF1	Meta.CRT	CRT_pos_2829	2-Aminoethylphosphonic acid	HMDB0011747	CRT_pos_2829|HMDB0011747|2-Aminoethylphosphonic acid	-0.074429	0.074429	#NA	#NA	Organic phosphonic acids and derivatives	Organic phosphonic acids	-0.26173	0.0104035	0.0949126	Down	-0.508228	0.000597924	0.0248368	Down	-0.246498	0.0659639	0.263856	Not
LF1	Meta.CRT	CRT_pos_4313	Spermidine	HMDB0001257	CRT_pos_4313|HMDB0001257|Spermidine|N-(3-Aminopropyl)-1,4-butane-diamine|N`-(3-aminopropyl)butane-1,4-diamine|N-(3-aminopropyl)butane-1,4-diamine	0.0744104	0.0744104	#NA	#NA	Organonitrogen compounds	Amines	0.135435	0.209202	0.448289	Not	0.401804	0.0100754	0.0663503	Up	0.266369	0.0656071	0.263856	Not
LF1	Trans.CRT	ENSG00000173762	CD7	CD7	ENSG00000173762|CD7	-0.0737962	0.0737962	#NA	#NA	#NA	#NA	-0.0075363	0.950879	0.979799	Not	-0.369584	0.0277408	0.346069	Down	-0.362048	0.0206815	0.442084	Down
LF1	Meta.CRT	CRT_neg_1609	O-Phosphorylethanolamine	HMDB0000224	CRT_neg_1609|HMDB0000224|O-Phosphorylethanolamine	-0.0736694	0.0736694	#NA	#NA	Organic phosphoric acids and derivatives	Phosphate esters	-0.270071	0.000179826	0.00714399	Down	-0.519487	1.14761e-06	6.26883e-05	Down	-0.249416	0.00732778	0.0744707	Down
LF1	Trans.CRT	ENSG00000240065	PSMB9	PSMB9	ENSG00000240065|PSMB9	-0.0735723	0.0735723	#NA	#NA	#NA	#NA	-0.0099544	0.950039	0.979373	Not	-0.41422	0.0560515	0.44666	Not	-0.404266	0.0452217	0.543853	Down
LF1	Meta.CRT	CRT_pos_13914	Alangimarine	HMDB0062301	CRT_pos_13914|HMDB0062301|Alangimarine	-0.0733147	0.0733147	#NA	#NA	Diazanaphthalenes	Naphthyridines	-0.183211	0.0610543	0.240652	Not	-0.380759	0.00686547	0.0561721	Down	-0.197548	0.127159	0.34432	Not
LF1	Meta.CRT	CRT_pos_19174	Lincomycin	HMDB0015564	CRT_pos_19174|HMDB0015564|Lincomycin	0.0730914	0.0730914	#NA	#NA	Amino acids, peptides, and analogues	Carboxylic acids and derivatives	-0.10555	0.368494	0.603761	Not	0.223397	0.180782	0.387389	Not	0.328948	0.0380854	0.209859	Up
LF1	Meta.CRT	CRT_neg_3031	Isoxanthopterin	HMDB0000704	CRT_neg_3031|HMDB0000704|Isoxanthopterin	-0.0728908	0.0728908	#NA	#NA	Pteridines and derivatives	Pterins and derivatives	0.153815	0.239127	0.448433	Not	-0.593107	0.00200159	0.0186106	Down	-0.746922	5.88997e-05	0.00367703	Down
LF1	Trans.CRT	ENSG00000197409	HIST1H3D	HIST1H3D	ENSG00000197409|HIST1H3D	-0.0723602	0.0723602	#NA	#NA	#NA	#NA	-0.334944	0.016601	0.153867	Not	-0.508834	0.00705956	0.191423	Down	-0.17389	0.307256	0.805058	Not
LF1	Meta.CRT	CRT_pos_11855	Biochanin A	HMDB0002338	CRT_pos_11855|HMDB0002338|Biochanin A|Biochanin_A|biochanin A|4'-Methylgenistein (Biochanin A)|5,7-dihydroxy-3-(4-methoxyphenyl)chromen-4-one|5,7-dihydroxy-4'-methoxyisoflavone|5,7-dihydroxy-3-(4-methoxyphenyl)chromen-4-one|5,7-Dihydroxy-4'-methoxyisoflavone|4'-Methylgenistein|Biochanin A (5,7-dihydroxy-4'-methoxyisoflavone)	-0.072303	0.072303	#NA	#NA	Isoflavonoids	O-methylated isoflavonoids	-0.270099	0.0368807	0.177818	Down	-0.063042	0.726025	0.850441	Not	0.207057	0.22346	0.496264	Not
LF1	Meta.CRT	CRT_neg_13125	Adenylosuccinic acid	HMDB0000536	CRT_neg_13125|HMDB0000536|Adenylosuccinic acid	-0.0721448	0.0721448	#NA	#NA	Purine nucleotides	Purine ribonucleotides	-0.39195	0.000624649	0.0143034	Down	-0.617835	0.000166714	0.00358964	Down	-0.225886	0.122387	0.402129	Not
LF1	Trans.CRT	ENSG00000175857	GAPT	GAPT	ENSG00000175857|GAPT	-0.0721198	0.0721198	#NA	#NA	#NA	#NA	-0.191609	0.0290119	0.191654	Not	-0.463158	0.000171488	0.0370444	Down	-0.271549	0.0136305	0.399779	Not
LF1	Methylation.CRT	cg07470948			cg07470948|	0.0721084	0.0721084	Intergenic_Opensea	Intergenic_Opensea	#NA	#NA	0.0873073	0.0229993	0.257078	Not	0.217702	1.95177e-05	0.00335559	Hyper	0.130395	0.00468491	0.170791	Hyper
LF1	Trans.CRT	ENSG00000258377	AL139099.2	AL139099.2	ENSG00000258377|AL139099.2	0.0717427	0.0717427	#NA	#NA	#NA	#NA	-0.13299	0.389447	0.63728	Not	0.75359	0.000573524	0.0633113	Up	0.88658	2.35442e-05	0.0298773	Up
LF1	Meta.CRT	CRT_neg_7974	9(10)-EpOME	HMDB0004701	CRT_neg_7974|HMDB0004701|9(10)-EpOME|(9R,10S)-(12Z)-9,10-Epoxyoctadecenoic acid|9,10-Epoxyoctadecenoic acid|9R,10S-EpOME|9,10-EODE|9,10-epoxy-12Z-octadecenoic acid|(+-)9(10)-EpOME	0.0717207	0.0717207	#NA	#NA	Fatty Acyls	Fatty acids and conjugates	-0.00239284	0.984725	0.992207	Not	0.347374	0.0535444	0.170927	Not	0.349767	0.0390807	0.230787	Up
LF1	Meta.Urine	Urine_pos_1710	N-Acetyl-L-methionine	HMDB0011745	Urine_pos_1710|HMDB0011745|N-Acetyl-L-methionine	-0.0716072	0.0716072	#NA	#NA	Carboxylic acids and derivatives	Amino acids, peptides, and analogues	-0.429918	0.000780941	0.0239256	Down	-0.437912	0.0142569	0.106081	Down	-0.00799363	0.960711	0.971779	Not
LF1	Methylation.CRT	cg22854878	LHFPL2	LHFPL2	cg22854878|LHFPL2	0.0713558	0.0713558	Promoter_Opensea	Promoter_Opensea	#NA	#NA	0.0956388	0.0184257	0.237018	Not	0.179368	0.000283165	0.0129946	Hyper	0.0837288	0.0903748	0.454778	Not
LF1	Methylation.CRT	cg23683046	KIF5B	KIF5B	cg23683046|KIF5B	0.0712232	0.0712232	Intragenic_Opensea	Intragenic_Opensea	#NA	#NA	0.046788	0.245694	0.61112	Not	0.177278	0.000211747	0.0111451	Hyper	0.13049	0.0108654	0.22524	Hyper
LF1	Trans.CRT	ENSG00000197540	GZMM	GZMM	ENSG00000197540|GZMM	-0.0711172	0.0711172	#NA	#NA	#NA	#NA	0.00407091	0.973117	0.989004	Not	-0.397857	0.0168837	0.280203	Down	-0.401928	0.00975686	0.349284	Down
LF1	Meta.CRT	CRT_neg_11613	3b-Hydroxy-6b-(3-chloro-2-hydroxy-2-methylbutanoyloxy)-7(11)-eremophilen-12,8b-olide	HMDB0041278	CRT_neg_11613|HMDB0041278|3b-Hydroxy-6b-(3-chloro-2-hydroxy-2-methylbutanoyloxy)-7(11)-eremophilen-12,8b-olide	0.0710052	0.0710052	#NA	#NA	Prenol lipids	Terpene lactones	0.740918	7.24747e-06	0.00105571	Up	0.781131	0.000525005	0.00819383	Up	0.0402128	0.841115	0.94248	Not
LF1	Meta.Urine	Urine_neg_1521	(Z)-3-Oxo-2-(2-pentenyl)-1-cyclopenteneacetic acid	HMDB0030197	Urine_neg_1521|HMDB0030197|(Z)-3-Oxo-2-(2-pentenyl)-1-cyclopenteneacetic acid	0.0709704	0.0709704	#NA	#NA	Organooxygen compounds	Carbonyl compounds	0.216139	0.0507759	0.233403	Not	0.564451	0.000798809	0.00982172	Up	0.348312	0.0218061	0.103288	Up
LF1	Trans.CRT	ENSG00000267120	AD000671.2	AD000671.2	ENSG00000267120|AD000671.2	-0.0709364	0.0709364	#NA	#NA	#NA	#NA	-0.116361	0.143187	0.39413	Not	-0.460461	5.59469e-05	0.0224445	Down	-0.344099	0.000884547	0.162271	Down
LF1	Meta.CRT	CRT_pos_20787	Buclizine	HMDB0014498	CRT_pos_20787|HMDB0014498|Buclizine|Buclizine (INN)|Buclina (TN)|BUCLIZINE	-0.0709268	0.0709268	#NA	#NA	Benzene and substituted derivatives	Diphenylmethanes	0.00475912	0.960198	0.989517	Not	-0.301366	0.0288484	0.122698	Down	-0.306125	0.018561	0.146133	Down
LF1	Meta.CRT	CRT_pos_44758	Erythromycin ethylsuccinate	HMDB0014344	CRT_pos_44758|HMDB0014344|Erythromycin ethylsuccinate	-0.0706054	0.0706054	#NA	#NA	Organooxygen compounds	Carbohydrates and carbohydrate conjugates	-0.492628	0.0150578	0.109847	Down	-0.410318	0.145979	0.33832	Not	0.0823109	0.754235	0.890017	Not
LF1	Methylation.CRT	cg17032005			cg17032005|	0.0704849	0.0704849	Intergenic_Opensea	Intergenic_Opensea	#NA	#NA	0.0910904	0.00344826	0.130927	Not	0.247927	8.35342e-08	0.000346356	Hyper	0.156837	0.000236212	0.064904	Hyper
LF1	Trans.CRT	ENSG00000237350	CDC42P6	CDC42P6	ENSG00000237350|CDC42P6	0.0703698	0.0703698	#NA	#NA	#NA	#NA	-0.212071	0.160101	0.414937	Not	0.239339	0.235734	0.719632	Not	0.451411	0.0183886	0.424448	Up
LF1	Meta.CRT	CRT_neg_13438	lysoPE 18:0		CRT_neg_13438||lysoPE 18:0	0.0703259	0.0703259	#NA	#NA	Glycerophospholipids	Glycerophosphoethanolamines	0.48726	0.00148884	0.0216874	Up	0.501405	0.018453	0.0853427	Up	0.0141449	0.942203	0.977293	Not
LF1	Meta.Urine	Urine_pos_1280	Methionine sulfoxide	HMDB0002005	Urine_pos_1280|HMDB0002005|Methionine sulfoxide	0.0702561	0.0702561	#NA	#NA	Carboxylic acids and derivatives	Amino acids, peptides, and analogues	0.465063	0.00266465	0.0433252	Up	0.74463	0.000950374	0.0162258	Up	0.279567	0.164401	0.504701	Not
LF1	Methylation.CRT	cg27178714	RBMS3	RBMS3	cg27178714|RBMS3	0.0702496	0.0702496	Intragenic_Opensea	Intragenic_Opensea	#NA	#NA	0.0242247	0.581183	0.835021	Not	0.162181	0.00119043	0.0279971	Hyper	0.137956	0.0126716	0.236355	Hyper
LF1	Trans.CRT	ENSG00000132286	TIMM10B	TIMM10B	ENSG00000132286|TIMM10B	-0.0702457	0.0702457	#NA	#NA	#NA	#NA	-0.0673981	0.686458	0.842702	Not	-0.764446	0.00117187	0.089751	Down	-0.697048	0.00142469	0.175871	Down
LF1	Methylation.CRT	cg04157608			cg04157608|	0.0702083	0.0702083	Intergenic_Opensea	Intergenic_Opensea	#NA	#NA	0.0753257	0.0532138	0.349238	Not	0.185794	0.000172021	0.0100082	Hyper	0.110468	0.0267108	0.30418	Hyper
LF1	Meta.Urine	Urine_neg_346	(S)-3-Hydroxyisobutyrate	HMDB0000023	Urine_neg_346|HMDB0000023|(S)-3-Hydroxyisobutyrate|3-Hydroxy-2-methylpropanoate|3-Hydroxyisobutyrate|3-Hydroxyisobutyric acid|β-Hydroxyisobutyrate|α-Hydroxyisobutyric acid|(S)-3-Hydroxyisobutyric acid|α-Hydroxyisobutyric acid|2-Hydroxyisobutyric acid|α-hydroxy-isobutyric acid|α-hydroxyisobutyrate|2-Hydroxyisobutyrate|2-hydroxy-2-methyl-propanoic acid|2-Methyllactic acid|2-Hydroxy-2-methylpropioni…	-0.0698892	0.0698892	#NA	#NA	Hydroxy acids and derivatives	Alpha hydroxy acids and derivatives	-0.353696	0.0096421	0.0984222	Down	-0.51443	0.00998637	0.0556971	Down	-0.160734	0.372816	0.528856	Not
LF1	Meta.CRT	CRT_pos_11505	α-Linolenic acid	HMDB0001388	CRT_pos_11505|HMDB0001388|α-Linolenic acid	0.0698401	0.0698401	#NA	#NA	Fatty Acyls	Lineolic acids and derivatives	0.101625	0.418984	0.639128	Not	0.466827	0.01062	0.0666838	Up	0.365202	0.0319634	0.185548	Up
LF1	Trans.CRT	ENSG00000127334	DYRK2	DYRK2	ENSG00000127334|DYRK2	0.0697602	0.0697602	#NA	#NA	#NA	#NA	-0.144326	0.411256	0.655048	Not	0.305267	0.197017	0.682577	Not	0.449594	0.0433615	0.54083	Up
LF1	Trans.CRT	ENSG00000233999	IGKV3OR2-268	IGKV3OR2-268	ENSG00000233999|IGKV3OR2-268	-0.0696792	0.0696792	#NA	#NA	#NA	#NA	-0.456771	0.020951	0.170028	Down	-0.731116	0.00637268	0.184834	Down	-0.274344	0.256423	0.778912	Not
LF1	Meta.CRT	CRT_pos_29236	CerP 29:1		CRT_pos_29236||CerP 29:1	0.0696735	0.0696735	#NA	#NA			0.450414	0.000726682	0.0234411	Up	0.477718	0.00973813	0.0657324	Up	0.0273043	0.871417	0.941939	Not
LF1	Meta.Urine	Urine_neg_881	3,4-Epoxynonanal	HMDB0060286	Urine_neg_881|HMDB0060286|3,4-Epoxynonanal|(3-Pentyloxiran-2-yl)acetaldehyde	-0.0696604	0.0696604	#NA	#NA	Organooxygen compounds	Carbonyl compounds	-0.423711	0.00238678	0.0379778	Down	-0.644413	0.00164144	0.0183639	Down	-0.220702	0.225973	0.382035	Not
LF1	Trans.CRT	ENSG00000196329	GIMAP5	GIMAP5	ENSG00000196329|GIMAP5	-0.06966	0.06966	#NA	#NA	#NA	#NA	0.240737	0.0226055	0.175309	Not	-0.234048	0.0943579	0.537104	Not	-0.474785	0.000490168	0.11912	Down
LF1	Methylation.CRT	cg25962829	TNXB	TNXB	cg25962829|TNXB	0.0696315	0.0696315	Intragenic_Shelf	Intragenic_ShoreShelf	#NA	#NA	0.0880882	0.019845	0.243625	Not	0.174852	0.000298883	0.0133861	Hyper	0.0867635	0.0555882	0.38662	Not
LF1	Meta.Urine	Urine_pos_924	3-Aminobenzoic acid	HMDB0001891	Urine_pos_924|HMDB0001891|3-Aminobenzoic acid	0.0695668	0.0695668	#NA	#NA	Benzene and substituted derivatives	Benzoic acids and derivatives	-0.00741021	0.956636	0.974393	Not	0.683039	0.0010552	0.016544	Up	0.69045	0.000475885	0.0189921	Up
LF1	Methylation.CRT	cg22584435			cg22584435|	0.0695489	0.0695489	Intergenic_Shelf	Intergenic_ShoreShelf	#NA	#NA	0.099619	0.00335082	0.129537	Not	0.2627	8.3123e-08	0.000346356	Hyper	0.163081	0.000188626	0.0602824	Hyper
LF1	Methylation.CRT	cg05882745	CNGA4	CNGA4	cg05882745|CNGA4	0.0695409	0.0695409	Promoter_Shore	Promoter_ShoreShelf	#NA	#NA	0.100676	0.0115026	0.199899	Hyper	0.171369	0.000429917	0.0162719	Hyper	0.0706938	0.138895	0.523705	Not
LF1	Methylation.CRT	cg15195644			cg15195644|	0.0695208	0.0695208	Intergenic_Opensea	Intergenic_Opensea	#NA	#NA	0.124058	0.000991297	0.084978	Hyper	0.253085	4.15552e-07	0.000651023	Hyper	0.129027	0.00341382	0.153827	Hyper
LF1	Trans.CRT	ENSG00000259529	AL136295.5	AL136295.5	ENSG00000259529|AL136295.5	-0.0694984	0.0694984	#NA	#NA	#NA	#NA	-0.285464	0.00861597	0.117018	Not	-0.538617	0.000332413	0.052839	Down	-0.253153	0.0574699	0.576334	Not
LF1	Trans.CRT	ENSG00000071203	MS4A12	MS4A12	ENSG00000071203|MS4A12	0.069496	0.069496	#NA	#NA	#NA	#NA	1.03644	3.1855e-05	0.00952209	Up	0.935997	0.00341657	0.145127	Up	-0.100439	0.724682	0.937404	Not
LF1	Trans.CRT	ENSG00000188820	FAM26F	FAM26F	ENSG00000188820|FAM26F	-0.0694444	0.0694444	#NA	#NA	#NA	#NA	0.153387	0.290183	0.551572	Not	-0.485117	0.014803	0.265229	Down	-0.638504	0.000777572	0.151953	Down
LF1	Trans.CRT	ENSG00000134285	FKBP11	FKBP11	ENSG00000134285|FKBP11	-0.0693208	0.0693208	#NA	#NA	#NA	#NA	-0.249037	0.0752198	0.293019	Not	-0.448931	0.0180812	0.289024	Down	-0.199893	0.247638	0.775826	Not
LF1	Trans.CRT	ENSG00000281468	AC006504.8	AC006504.8	ENSG00000281468|AC006504.8	-0.0693122	0.0693122	#NA	#NA	#NA	#NA	0.095161	0.350602	0.606592	Not	-0.249231	0.071468	0.488075	Not	-0.344392	0.00849513	0.338401	Down
LF1	Trans.CRT	ENSG00000124783	SSR1	SSR1	ENSG00000124783|SSR1	-0.069294	0.069294	#NA	#NA	#NA	#NA	-0.256423	0.00536015	0.0936878	Not	-0.422565	0.00077185	0.0736141	Down	-0.166142	0.136874	0.695346	Not
LF1	Methylation.CRT	cg03170879			cg03170879|	0.0692305	0.0692305	Intergenic_Opensea	Intergenic_Opensea	#NA	#NA	0.0937502	0.00616832	0.160179	Not	0.22036	3.96846e-06	0.00162826	Hyper	0.12661	0.0035804	0.155669	Hyper
LF1	Methylation.CRT	cg00310404	SYTL1	SYTL1	cg00310404|SYTL1	0.0690684	0.0690684	Intragenic_Shelf	Intragenic_ShoreShelf	#NA	#NA	0.0701459	0.0647575	0.375934	Not	0.178182	0.000251686	0.012199	Hyper	0.108036	0.0207556	0.278893	Hyper
LF1	Meta.Urine	Urine_pos_2608	2-Methylbutyroylcarnitine	HMDB0000378	Urine_pos_2608|HMDB0000378|2-Methylbutyroylcarnitine	-0.0686732	0.0686732	#NA	#NA	Fatty Acyls	Fatty acid esters	-0.800005	1.49759e-06	0.000328722	Down	-0.712256	0.00132038	0.0199878	Down	0.0877485	0.655505	0.860794	Not
LF1	Trans.CRT	ENSG00000116977	LGALS8	LGALS8	ENSG00000116977|LGALS8	0.0686651	0.0686651	#NA	#NA	#NA	#NA	-0.22276	0.198421	0.460263	Not	0.34014	0.14394	0.614476	Not	0.5629	0.0108687	0.364884	Up
LF1	Trans.CRT	ENSG00000204592	HLA-E	HLA-E	ENSG00000204592|HLA-E	-0.0686501	0.0686501	#NA	#NA	#NA	#NA	-0.185834	0.0255486	0.183407	Not	-0.4356	0.000188336	0.0390165	Down	-0.249766	0.0164324	0.412647	Not
LF1	Meta.Urine	Urine_neg_622	Creatine	HMDB0000064	Urine_neg_622|HMDB0000064|Creatine|α-Methylguanidino acetic acid|Methylglycocyamine|Creatine,anhydrous|N-Amidinosarcosine|(α-Methylguanido)acetic acid|Krebiozon|Methyl Glycocyamine|α-Methylguanidinoacetic Acid	-0.0686392	0.0686392	#NA	#NA	Carboxylic acids and derivatives	Amino acids, peptides, and analogues	-0.228938	0.0475371	0.229621	Down	-1.04316	7.51856e-08	2.03377e-05	Down	-0.814221	2.76057e-06	0.000373367	Down
LF1	Trans.CRT	ENSG00000164107	HAND2	HAND2	ENSG00000164107|HAND2	0.0685595	0.0685595	#NA	#NA	#NA	#NA	0.292343	0.0402604	0.221205	Not	0.753123	0.000174985	0.0374793	Up	0.46078	0.0103435	0.358697	Up
LF1	Trans.CRT	ENSG00000149084	HSD17B12	HSD17B12	ENSG00000149084|HSD17B12	-0.0684177	0.0684177	#NA	#NA	#NA	#NA	-0.432243	0.00420602	0.0849111	Down	-0.287821	0.143103	0.613773	Not	0.144422	0.425867	0.852408	Not
LF1	Trans.CRT	ENSG00000256232	LINC02387	LINC02387	ENSG00000256232|LINC02387	-0.0681922	0.0681922	#NA	#NA	#NA	#NA	-0.236221	0.0123424	0.135324	Not	-0.365019	0.00427689	0.160052	Down	-0.128797	0.261952	0.781927	Not
LF1	Trans.CRT	ENSG00000167272	POP5	POP5	ENSG00000167272|POP5	-0.0681764	0.0681764	#NA	#NA	#NA	#NA	0.230272	0.052633	0.249403	Not	-0.0980849	0.531435	0.887152	Not	-0.328357	0.0274249	0.486154	Down
LF1	Trans.CRT	ENSG00000167664	TMIGD2	TMIGD2	ENSG00000167664|TMIGD2	-0.068161	0.068161	#NA	#NA	#NA	#NA	-0.345762	0.0188793	0.162629	Not	-0.776412	0.000165602	0.0364492	Down	-0.43065	0.0189442	0.429029	Down
LF1	Meta.CRT	CRT_pos_23093	PE(17:0/0:0)		CRT_pos_23093||PE(17:0/0:0)	0.0681545	0.0681545	#NA	#NA	Glycerophospholipids	Glycerophosphoethanolamines	0.316769	0.0116016	0.0994426	Up	0.413122	0.0195937	0.0961871	Up	0.0963526	0.553661	0.764646	Not
LF1	Methylation.CRT	cg17735599	PWP1	PWP1	cg17735599|PWP1	0.068022	0.068022	Promoter_Shore	Promoter_ShoreShelf	#NA	#NA	0.0671271	0.0520557	0.346316	Not	0.22274	1.76396e-06	0.00114844	Hyper	0.155613	0.00105843	0.105678	Hyper
LF1	Meta.CRT	CRT_neg_8883	Bilobol	HMDB0030983	CRT_neg_8883|HMDB0030983|Bilobol|5-[(8Z)-Pentadec-8-en-1-yl]benzene-1,3-diol|5-(8-Pentadecenyl)-1,3-benzenediol	-0.0679034	0.0679034	#NA	#NA	Phenols	Benzenediols	-0.277854	0.000532383	0.0136854	Down	-0.306092	0.00596606	0.0413836	Down	-0.0282381	0.78018	0.913942	Not
LF1	Methylation.CRT	cg04157150			cg04157150|	0.0679027	0.0679027	Intergenic_Shelf	Intergenic_ShoreShelf	#NA	#NA	0.0497184	0.210793	0.577438	Not	0.162837	0.000566783	0.0187903	Hyper	0.113119	0.0253867	0.299215	Hyper
LF1	Meta.Urine	Urine_pos_899	Indan-1-ol	HMDB0059601	Urine_pos_899|HMDB0059601|Indan-1-ol|1-indanol	-0.0678519	0.0678519	#NA	#NA	Benzenoids	Indanes	-0.365946	0.00673238	0.0757824	Down	-0.422673	0.0274296	0.157751	Down	-0.0567276	0.746223	0.899978	Not
LF1	Methylation.CRT	cg25017909	DOCK3	DOCK3	cg25017909|DOCK3	0.0678373	0.0678373	Intragenic_Opensea	Intragenic_Opensea	#NA	#NA	0.0521466	0.190404	0.556777	Not	0.159432	0.00180937	0.0350855	Hyper	0.107286	0.0239373	0.293219	Hyper
LF1	Trans.CRT	ENSG00000186517	ARHGAP30	ARHGAP30	ENSG00000186517|ARHGAP30	-0.0677779	0.0677779	#NA	#NA	#NA	#NA	-0.251043	0.0571787	0.259743	Not	-0.406892	0.0225194	0.319229	Down	-0.155849	0.33709	0.819668	Not
LF1	Methylation.CRT	cg10290803	GNG7	GNG7	cg10290803|GNG7	0.0677527	0.0677527	Promoter_Opensea	Promoter_Opensea	#NA	#NA	0.0492877	0.17758	0.542629	Not	0.185498	0.000261983	0.012467	Hyper	0.13621	0.00247509	0.137715	Hyper
LF1	Meta.CRT	CRT_pos_4310	Acetylcholine	HMDB0000895	CRT_pos_4310|HMDB0000895|Acetylcholine	-0.0677268	0.0677268	#NA	#NA	Organonitrogen compounds	Quaternary ammonium salts	-0.143731	0.119806	0.345963	Not	-0.26025	0.0481391	0.179277	Down	-0.116519	0.340186	0.602296	Not
LF1	Meta.CRT	CRT_pos_6805	Dl-Indole-3-lactic acid	HMDB0000671	CRT_pos_6805|HMDB0000671|Dl-Indole-3-lactic acid	0.0676542	0.0676542	#NA	#NA	Indoles and derivatives	Indolyl carboxylic acids and derivatives	0.540461	0.00027685	0.0133053	Up	0.602408	0.00347175	0.0435988	Up	0.0619479	0.740005	0.890017	Not
LF1	Methylation.CRT	cg02896796	MYO5A	MYO5A	cg02896796|MYO5A	0.0675824	0.0675824	Intragenic_Opensea	Intragenic_Opensea	#NA	#NA	0.0906247	0.0167168	0.228815	Not	0.197675	0.000272724	0.0127546	Hyper	0.107051	0.01315	0.2394	Hyper
LF1	Methylation.CRT	cg09600865			cg09600865|	0.0675823	0.0675823	Intergenic_Opensea	Intergenic_Opensea	#NA	#NA	0.0812828	0.0272904	0.274136	Not	0.194855	0.000153324	0.0094261	Hyper	0.113572	0.0187287	0.269394	Hyper
LF1	Methylation.CRT	cg11093347			cg11093347|	0.0675654	0.0675654	Intergenic_Opensea	Intergenic_Opensea	#NA	#NA	0.0511491	0.1478	0.507711	Not	0.207268	0.000108075	0.00787646	Hyper	0.156119	0.000189881	0.06052	Hyper
LF1	Trans.CRT	ENSG00000167799	NUDT8	NUDT8	ENSG00000167799|NUDT8	-0.067396	0.067396	#NA	#NA	#NA	#NA	-0.421709	0.0236186	0.177871	Down	-0.497029	0.0454412	0.41621	Down	-0.0753207	0.739609	0.940946	Not
LF1	Trans.CRT	ENSG00000125798	FOXA2	FOXA2	ENSG00000125798|FOXA2	-0.0673936	0.0673936	#NA	#NA	#NA	#NA	-0.912176	5.58654e-05	0.011519	Down	-1.07717	0.000309233	0.051082	Down	-0.164999	0.527016	0.884705	Not
LF1	Meta.Urine	Urine_neg_2185	Methyl 3-(2,3-dihydroxy-3-methylbutyl)-4-hydroxybenzoate	HMDB0032796	Urine_neg_2185|HMDB0032796|Methyl 3-(2,3-dihydroxy-3-methylbutyl)-4-hydroxybenzoate	0.0672381	0.0672381	#NA	#NA	Benzene and substituted derivatives	Benzoic acids and derivatives	0.416343	0.00109561	0.0308975	Up	0.449768	0.0134142	0.0670266	Up	0.0334252	0.838608	0.882659	Not
LF1	Meta.Urine	Urine_neg_1323	4-Hydroxy-5-phenyltetrahydro-1,3-oxazin-2-one	HMDB0060389	Urine_neg_1323|HMDB0060389|4-Hydroxy-5-phenyltetrahydro-1,3-oxazin-2-one	0.0672364	0.0672364	#NA	#NA	Benzene and substituted derivatives		0.208282	0.208771	0.486007	Not	0.618261	0.0127528	0.0657075	Up	0.40998	0.0717262	0.20233	Not
LF1	Trans.CRT	ENSG00000100453	GZMB	GZMB	ENSG00000100453|GZMB	-0.0672285	0.0672285	#NA	#NA	#NA	#NA	0.0929661	0.519959	0.735309	Not	-0.287935	0.14055	0.6112	Not	-0.380901	0.0379231	0.525005	Down
LF1	Methylation.CRT	cg09274366	SDK1	SDK1	cg09274366|SDK1	0.0670925	0.0670925	Intragenic_Opensea	Intragenic_Opensea	#NA	#NA	0.0956229	0.0053248	0.152534	Not	0.209694	1.72844e-05	0.00318523	Hyper	0.114071	0.00984143	0.218468	Hyper
LF1	Trans.CRT	ENSG00000276043	UHRF1	UHRF1	ENSG00000276043|UHRF1	-0.0670897	0.0670897	#NA	#NA	#NA	#NA	-0.361523	8.50285e-05	0.0140332	Down	-0.387544	0.00126938	0.0932624	Down	-0.0260206	0.80655	0.958333	Not
LF1	Meta.Urine	Urine_neg_854	4-Hydroxy-3-methoxy-benzaldehyde	HMDB0012308	Urine_neg_854|HMDB0012308|4-Hydroxy-3-methoxy-benzaldehyde|Vanillin|Vanillaldehyde|4-Hydroxy-3-methoxybenzaldehyde|Vanillin (NF)|vanillin|4-HYDROXY-3-METHOXYBENZALDEHYDE|VANILLIN|4-hydroxy-3-methoxybenzaldehyde	-0.0669855	0.0669855	#NA	#NA	Phenols	Methoxyphenols	-0.242884	0.0371559	0.208448	Down	-0.484891	0.00520557	0.0345004	Down	-0.242007	0.123378	0.275517	Not
LF1	Methylation.CRT	cg15481438	ENKUR	ENKUR	cg15481438|ENKUR	0.0669051	0.0669051	Promoter_Opensea	Promoter_Opensea	#NA	#NA	0.087831	0.0164705	0.227754	Not	0.170817	0.00114326	0.0273668	Hyper	0.0829861	0.0746519	0.426672	Not
LF1	Methylation.CRT	cg08312330	DEFA6	DEFA6	cg08312330|DEFA6	0.0667955	0.0667955	Promoter_Opensea	Promoter_Opensea	#NA	#NA	0.0809352	0.0339317	0.296331	Not	0.207306	6.79883e-05	0.00630621	Hyper	0.126371	0.00426927	0.165306	Hyper
LF1	Methylation.CRT	cg23802680			cg23802680|	0.0667459	0.0667459	Intergenic_Opensea	Intergenic_Opensea	#NA	#NA	0.0775055	0.0327537	0.292676	Not	0.19498	0.000139491	0.00899607	Hyper	0.117475	0.00795455	0.20396	Hyper
LF1	Methylation.CRT	cg07794083	DDX4	DDX4	cg07794083|DDX4	0.0667208	0.0667208	Intragenic_Opensea	Intragenic_Opensea	#NA	#NA	0.0545623	0.173241	0.537706	Not	0.149096	0.00258717	0.0424144	Hyper	0.0945335	0.0655809	0.408403	Not
LF1	Trans.CRT	ENSG00000112799	LY86	LY86	ENSG00000112799|LY86	-0.0665433	0.0665433	#NA	#NA	#NA	#NA	0.0648051	0.699425	0.850453	Not	-0.369558	0.104677	0.556372	Not	-0.434363	0.0416864	0.535059	Down
LF1	Trans.CRT	ENSG00000113845	TIMMDC1	TIMMDC1	ENSG00000113845|TIMMDC1	-0.0663561	0.0663561	#NA	#NA	#NA	#NA	-0.181951	0.0495932	0.243135	Not	-0.37855	0.0029483	0.135483	Down	-0.196599	0.0872482	0.629125	Not
LF1	Trans.CRT	ENSG00000142765	SYTL1	SYTL1	ENSG00000142765|SYTL1	-0.0663532	0.0663532	#NA	#NA	#NA	#NA	-0.346876	0.00933115	0.12119	Not	-0.532349	0.00320287	0.141273	Down	-0.185473	0.252022	0.776554	Not
LF1	Methylation.CRT	cg11690666	NARF	NARF	cg11690666|NARF	0.0663291	0.0663291	Promoter_Shore	Promoter_ShoreShelf	#NA	#NA	0.0641509	0.118241	0.468139	Not	0.155628	0.00213653	0.038328	Hyper	0.0914769	0.0634095	0.403951	Not
LF1	Methylation.CRT	cg21340782	KREMEN1	KREMEN1	cg21340782|KREMEN1	0.0663256	0.0663256	Intragenic_Opensea	Intragenic_Opensea	#NA	#NA	0.0573755	0.157969	0.520118	Not	0.192535	0.000560855	0.0186815	Hyper	0.135159	0.00632395	0.188746	Hyper
LF1	Methylation.CRT	cg27622325	TTN	TTN	cg27622325|TTN	0.0663027	0.0663027	Intragenic_Opensea	Intragenic_Opensea	#NA	#NA	0.0489565	0.216215	0.58272	Not	0.111041	0.0168182	0.116219	Hyper	0.0620843	0.208745	0.599334	Not
LF1	Methylation.CRT	cg16057048	AGPAT3	AGPAT3	cg16057048|AGPAT3	0.0662052	0.0662052	Promoter_Opensea	Promoter_Opensea	#NA	#NA	0.0579559	0.128878	0.483057	Not	0.138032	0.00323855	0.0479357	Hyper	0.0800757	0.0894513	0.453238	Not
LF1	Methylation.CRT	cg10057799			cg10057799|	0.0660805	0.0660805	Intergenic_Opensea	Intergenic_Opensea	#NA	#NA	0.0345218	0.368872	0.709441	Not	0.193695	5.81752e-05	0.00583225	Hyper	0.159173	0.00130083	0.112457	Hyper
LF1	Methylation.CRT	cg15491249	PCOLCE2	PCOLCE2	cg15491249|PCOLCE2	0.065995	0.065995	Intragenic_Opensea	Intragenic_Opensea	#NA	#NA	0.0537154	0.129937	0.484339	Not	0.153159	0.0003054	0.0135237	Hyper	0.0994434	0.0254989	0.29962	Not
LF1	Trans.CRT	ENSG00000162739	SLAMF6	SLAMF6	ENSG00000162739|SLAMF6	-0.0659906	0.0659906	#NA	#NA	#NA	#NA	-0.274122	0.0519287	0.24789	Not	-0.833118	3.70715e-05	0.0191213	Down	-0.558995	0.00199261	0.209031	Down
LF1	Meta.Urine	Urine_neg_4269	Kanzonol O	HMDB0041102	Urine_neg_4269|HMDB0041102|Kanzonol O	0.0659834	0.0659834	#NA	#NA	Isoflavonoids	Pyranoisoflavonoids	0.645116	1.29749e-06	0.000701944	Up	0.883964	4.29952e-06	0.000290755	Up	0.238848	0.139412	0.295772	Not
LF1	Trans.CRT	ENSG00000129116	PALLD	PALLD	ENSG00000129116|PALLD	0.0659495	0.0659495	#NA	#NA	#NA	#NA	-0.0371924	0.802956	0.908736	Not	0.42081	0.0390841	0.393357	Up	0.458002	0.0164709	0.412647	Up
LF1	Methylation.CRT	cg17753911			cg17753911|	0.0659323	0.0659323	Intergenic_Shelf	Intergenic_ShoreShelf	#NA	#NA	0.0446589	0.253897	0.618314	Not	0.112864	0.0171142	0.117326	Hyper	0.0682052	0.155635	0.544042	Not
LF1	Trans.CRT	ENSG00000231292	IGKV1OR2-108	IGKV1OR2-108	ENSG00000231292|IGKV1OR2-108	0.0658786	0.0658786	#NA	#NA	#NA	#NA	-0.145702	0.106385	0.343142	Not	0.33968	0.00612504	0.181482	Not	0.485382	5.50345e-05	0.0488144	Up
LF1	Trans.CRT	ENSG00000165966	PDZRN4	PDZRN4	ENSG00000165966|PDZRN4	0.065777	0.065777	#NA	#NA	#NA	#NA	0.0607999	0.433378	0.673204	Not	0.386136	0.000458211	0.0586509	Up	0.325336	0.00133723	0.174212	Not
LF1	Methylation.CRT	cg12625437			cg12625437|	0.0657768	0.0657768	Intergenic_Opensea	Intergenic_Opensea	#NA	#NA	0.050513	0.211958	0.578568	Not	0.149088	0.00301992	0.0461241	Hyper	0.0985747	0.0434722	0.35664	Not
LF1	Methylation.CRT	cg14436909			cg14436909|	0.0657731	0.0657731	Intergenic_Opensea	Intergenic_Opensea	#NA	#NA	0.0871059	0.0253923	0.266556	Not	0.15771	0.00174956	0.0344673	Hyper	0.0706046	0.119868	0.498961	Not
LF1	Methylation.CRT	cg26625316	ACACB	ACACB	cg26625316|ACACB	0.0657558	0.0657558	Intragenic_Opensea	Intragenic_Opensea	#NA	#NA	0.0955124	0.0089983	0.182982	Not	0.154309	0.00118807	0.0279611	Hyper	0.0587969	0.153863	0.541855	Not
LF1	Meta.Urine	Urine_neg_840	(S)-(+)-Mandelic acid	HMDB0000703	Urine_neg_840|HMDB0000703|(S)-(+)-Mandelic acid	0.0657473	0.0657473	#NA	#NA	Benzene and substituted derivatives		0.159162	0.22969	0.509271	Not	0.981287	5.11512e-06	0.000307476	Up	0.822126	2.94346e-05	0.00227487	Up
LF1	Meta.CRT	CRT_pos_27251	1-Stearoyl-Sn-Glycerol-3-Phosphocholine	HMDB0010384	CRT_pos_27251|HMDB0010384|1-Stearoyl-Sn-Glycerol-3-Phosphocholine	0.0657259	0.0657259	#NA	#NA	Glycerophospholipids	Glycerophosphocholines	0.333888	0.00177542	0.0383491	Up	0.39782	0.00778442	0.0618174	Up	0.0639321	0.639092	0.823651	Not
LF1	Methylation.CRT	cg03240017			cg03240017|	0.0656795	0.0656795	Intergenic_Opensea	Intergenic_Opensea	#NA	#NA	0.133919	0.000292351	0.0549598	Hyper	0.213874	9.4964e-06	0.00239043	Hyper	0.0799543	0.0537778	0.382258	Not
LF1	Methylation.CRT	cg09113931			cg09113931|	0.0656475	0.0656475	Intergenic_Opensea	Intergenic_Opensea	#NA	#NA	0.0298181	0.400956	0.731213	Not	0.201526	4.4847e-05	0.00510993	Hyper	0.171708	0.000318977	0.071905	Hyper
LF1	Methylation.CRT	cg15199972	FPGT-TNNI3K	FPGT-TNNI3K	cg15199972|FPGT-TNNI3K	0.0655158	0.0655158	Intragenic_Opensea	Intragenic_Opensea	#NA	#NA	0.048727	0.211787	0.578385	Not	0.107406	0.0204172	0.128914	Hyper	0.0586792	0.23345	0.621781	Not
LF1	Methylation.CRT	cg11248682			cg11248682|	0.0654987	0.0654987	Intergenic_Opensea	Intergenic_Opensea	#NA	#NA	0.0331166	0.412072	0.738437	Not	0.157455	0.00489612	0.0597057	Hyper	0.124339	0.0092444	0.214142	Hyper
LF1	Methylation.CRT	cg18626502			cg18626502|	0.065473	0.065473	Intergenic_Opensea	Intergenic_Opensea	#NA	#NA	0.0223731	0.601118	0.845185	Not	0.135732	0.00662344	0.0703835	Hyper	0.113359	0.0264488	0.303324	Hyper
LF1	Methylation.CRT	cg22944912	L3MBTL3	L3MBTL3	cg22944912|L3MBTL3	0.0654621	0.0654621	Intragenic_Opensea	Intragenic_Opensea	#NA	#NA	-0.0116207	0.787074	0.926672	Not	0.107874	0.039567	0.184602	Hyper	0.119495	0.0213536	0.281751	Hyper
LF1	Trans.CRT	ENSG00000183853	KIRREL1	KIRREL1	ENSG00000183853|KIRREL1	0.065423	0.065423	#NA	#NA	#NA	#NA	0.292448	0.0139433	0.144221	Not	0.425534	0.00792462	0.199489	Up	0.133086	0.357123	0.825416	Not
LF1	Meta.CRT	CRT_pos_13913	Enoxacin	HMDB0014610	CRT_pos_13913|HMDB0014610|Enoxacin	-0.0653779	0.0653779	#NA	#NA	Diazanaphthalenes	Naphthyridines	-0.20817	0.0251072	0.148988	Down	-0.230816	0.0770087	0.228487	Not	-0.022646	0.851577	0.934392	Not
LF1	Meta.CRT	CRT_pos_19496	N6-Carbamoyl-L-threonyladenosine	HMDB0041623	CRT_pos_19496|HMDB0041623|N6-Carbamoyl-L-threonyladenosine|N6-Threonylcarbamoyladenosine|t(6)a|(2S,3R)-2-[[9-[(2R,3R,4S,5R)-3,4-dihydroxy-5-(hydroxymethyl)oxolan-2-yl]purin-6-yl]carbamoylamino]-3-hydroxybutanoic acid	-0.06535	0.06535	#NA	#NA			-0.231633	0.0108974	0.0949126	Down	-0.164031	0.193515	0.402905	Not	0.0676014	0.566266	0.770655	Not
LF1	Methylation.CRT	cg22807154			cg22807154|	0.0653213	0.0653213	Intergenic_Opensea	Intergenic_Opensea	#NA	#NA	0.0666074	0.0791484	0.404279	Not	0.179422	0.000476945	0.0171969	Hyper	0.112815	0.012122	0.232994	Hyper
LF1	Methylation.CRT	cg21606527	PPFIBP2	PPFIBP2	cg21606527|PPFIBP2	0.0652762	0.0652762	Intragenic_Opensea	Intragenic_Opensea	#NA	#NA	0.0793404	0.0076056	0.172424	Not	0.212358	3.6063e-06	0.00156305	Hyper	0.133018	0.000958088	0.10243	Hyper
LF1	Trans.CRT	ENSG00000252118	RNU6ATAC39P	RNU6ATAC39P	ENSG00000252118|RNU6ATAC39P	0.0652576	0.0652576	#NA	#NA	#NA	#NA	0.0608599	0.56786	0.769245	Not	0.449954	0.00254933	0.129457	Up	0.389094	0.00475816	0.281634	Up
LF1	Methylation.CRT	cg26145632	AKT3	AKT3	cg26145632|AKT3	0.0652568	0.0652568	Intragenic_Opensea	Intragenic_Opensea	#NA	#NA	0.0764226	0.046813	0.332865	Not	0.186513	0.000106272	0.00781977	Hyper	0.11009	0.0201205	0.275912	Hyper
LF1	Trans.CRT	ENSG00000124201	ZNFX1	ZNFX1	ENSG00000124201|ZNFX1	-0.065219	0.065219	#NA	#NA	#NA	#NA	-0.186015	0.103564	0.338453	Not	-0.505515	0.0014699	0.098929	Down	-0.3195	0.0265019	0.482537	Not
LF1	Meta.CRT	CRT_neg_1739	L-Glutamic acid	HMDB0000148	CRT_neg_1739|HMDB0000148|L-Glutamic acid	-0.0652078	0.0652078	#NA	#NA	Carboxylic acids and derivatives	Amino acids, peptides, and analogues	0.000262347	0.997206	0.999493	Not	-0.245866	0.0235203	0.0997898	Down	-0.246128	0.0161574	0.132473	Down
LF1	Methylation.CRT	cg02745140	C3orf16	C3orf16	cg02745140|C3orf16	0.06519	0.06519	Promoter_Opensea	Promoter_Opensea	#NA	#NA	0.122894	0.00306625	0.125793	Hyper	0.177688	0.00129468	0.0293034	Hyper	0.0547941	0.254216	0.63944	Not
LF1	Methylation.CRT	cg03765806			cg03765806|	0.0651775	0.0651775	Intergenic_Opensea	Intergenic_Opensea	#NA	#NA	0.0602871	0.118213	0.46811	Not	0.183584	0.000337613	0.0142836	Hyper	0.123296	0.0121908	0.233393	Hyper
LF1	Trans.CRT	ENSG00000004468	CD38	CD38	ENSG00000004468|CD38	-0.0651642	0.0651642	#NA	#NA	#NA	#NA	-0.30348	0.00372959	0.080744	Not	-0.383243	0.00607627	0.180673	Down	-0.0797634	0.524738	0.884358	Not
LF1	Meta.CRT	CRT_neg_1532	Cacodylate	HMDB0011625	CRT_neg_1532|HMDB0011625|Cacodylate|Dimethylarsinate|Dimethylarsinic acid|CACODYLIC ACID	-0.0651254	0.0651254	#NA	#NA	Organometalloid compounds	Organoarsenic compounds	-0.107889	0.16605	0.355705	Not	-0.639556	2.32454e-07	2.53956e-05	Down	-0.531667	2.86656e-06	0.000417562	Down
LF1	Meta.Urine	Urine_pos_1113	L-Cysteinesulfinic acid	HMDB0000996	Urine_pos_1113|HMDB0000996|L-Cysteinesulfinic acid	0.0650886	0.0650886	#NA	#NA	Carboxylic acids and derivatives	Amino acids, peptides, and analogues	0.443318	0.000338883	0.016436	Up	0.744414	4.38049e-05	0.00174821	Up	0.301096	0.0576758	0.328827	Not
LF1	Methylation.CRT	cg22458779	MCHR1	MCHR1	cg22458779|MCHR1	0.0650034	0.0650034	Promoter_Opensea	Promoter_Opensea	#NA	#NA	0.0683462	0.0614792	0.368768	Not	0.173028	0.000230787	0.0116681	Hyper	0.104682	0.0183539	0.267475	Hyper
LF1	Trans.CRT	ENSG00000238000	AC116347.1	AC116347.1	ENSG00000238000|AC116347.1	-0.0649311	0.0649311	#NA	#NA	#NA	#NA	-0.32073	0.0263899	0.185478	Not	-0.582793	0.00314056	0.140398	Down	-0.262063	0.140084	0.697757	Not
LF1	Methylation.CRT	cg07203951	LRRC8B	LRRC8B	cg07203951|LRRC8B	0.0649212	0.0649212	Promoter_Opensea	Promoter_Opensea	#NA	#NA	0.0793488	0.0478476	0.335602	Not	0.138091	0.00745421	0.074955	Hyper	0.0587424	0.190877	0.581601	Not
LF1	Meta.Urine	Urine_neg_2747	Luteoforol	HMDB0041310	Urine_neg_2747|HMDB0041310|Luteoforol|3-Deoxyleucocyanidin	0.064844	0.064844	#NA	#NA	Flavonoids	Flavans	0.295706	0.134353	0.395493	Not	0.626689	0.0320575	0.117382	Up	0.330983	0.216781	0.374692	Not
LF1	Methylation.CRT	cg07261048	CARNMT1	CARNMT1	cg07261048|CARNMT1	0.0648236	0.0648236	Intragenic_Opensea	Intragenic_Opensea	#NA	#NA	0.0535966	0.2229	0.58935	Not	0.20608	0.000111632	0.00800181	Hyper	0.152484	0.00395076	0.161249	Hyper
LF1	Methylation.CRT	cg22620228			cg22620228|	0.0648177	0.0648177	Intergenic_Opensea	Intergenic_Opensea	#NA	#NA	0.0325716	0.413292	0.739266	Not	0.160088	0.000425395	0.0161836	Hyper	0.127516	0.0115821	0.229107	Hyper
LF1	Methylation.CRT	cg23452004	P2RX7	P2RX7	cg23452004|P2RX7	0.0648064	0.0648064	Promoter_Opensea	Promoter_Opensea	#NA	#NA	0.00435078	0.903919	0.969663	Not	0.172373	0.00041859	0.016043	Hyper	0.168022	0.000217149	0.0631343	Hyper
LF1	Meta.CRT	CRT_neg_9167	13-Cis-Acitretin	HMDB0003039	CRT_neg_9167|HMDB0003039|13-Cis-Acitretin	-0.0647327	0.0647327	#NA	#NA	Prenol lipids	Retinoids	-0.199771	0.0208823	0.100061	Down	-0.228439	0.0600357	0.187397	Not	-0.0286685	0.798712	0.926669	Not
LF1	Trans.CRT	ENSG00000243955	GSTA1	GSTA1	ENSG00000243955|GSTA1	0.0647101	0.0647101	#NA	#NA	#NA	#NA	0.47567	0.00389647	0.0821346	Up	0.650338	0.00329296	0.143033	Up	0.174667	0.377512	0.835153	Not
LF1	Methylation.CRT	cg01104466	C3orf32	C3orf32	cg01104466|C3orf32	0.0646869	0.0646869	Promoter_Opensea	Promoter_Opensea	#NA	#NA	0.0486758	0.165438	0.528857	Not	0.13999	0.00143635	0.0310531	Hyper	0.0913146	0.0311155	0.319401	Not
LF1	Methylation.CRT	cg20734751			cg20734751|	0.0646821	0.0646821	Intergenic_Opensea	Intergenic_Opensea	#NA	#NA	0.0638266	0.0656784	0.378013	Not	0.217969	1.34507e-05	0.00283902	Hyper	0.154143	0.000415706	0.0782548	Hyper
LF1	Methylation.CRT	cg04632425			cg04632425|	0.0646209	0.0646209	Intergenic_Opensea	Intergenic_Opensea	#NA	#NA	0.0672368	0.0553087	0.35437	Not	0.162442	0.000691854	0.0208761	Hyper	0.0952048	0.0307612	0.318312	Not
LF1	Methylation.CRT	cg01028180			cg01028180|	0.0645868	0.0645868	Intergenic_Opensea	Intergenic_Opensea	#NA	#NA	0.0139834	0.711289	0.895746	Not	0.132089	0.0114401	0.0944468	Hyper	0.118106	0.0130244	0.238592	Hyper
LF1	Meta.CRT	CRT_pos_8549	13-Tetradecene-1,3-diyne-6,7-diol	HMDB0039539	CRT_pos_8549|HMDB0039539|13-Tetradecene-1,3-diyne-6,7-diol	-0.0645632	0.0645632	#NA	#NA	Fatty Acyls	Fatty alcohols	-0.214655	0.06703	0.246539	Not	-0.519065	0.00231455	0.0399697	Down	-0.30441	0.0514416	0.239469	Not
LF1	Methylation.CRT	cg07887899			cg07887899|	0.0645457	0.0645457	Intergenic_Opensea	Intergenic_Opensea	#NA	#NA	0.0426992	0.281087	0.641583	Not	0.16492	0.000615288	0.0195993	Hyper	0.122221	0.0153444	0.252593	Hyper
LF1	Meta.Urine	Urine_pos_9678	D-Urobilinogen	HMDB0004158	Urine_pos_9678|HMDB0004158|D-Urobilinogen	0.0645242	0.0645242	#NA	#NA	Tetrapyrroles and derivatives		0.0789081	0.60798	0.752491	Not	0.530742	0.0199093	0.12667	Up	0.451834	0.0339451	0.259654	Up
LF1	Methylation.CRT	cg05058272			cg05058272|	0.06449	0.06449	Intergenic_Opensea	Intergenic_Opensea	#NA	#NA	0.0520817	0.138796	0.496241	Not	0.172527	0.000491139	0.0174442	Hyper	0.120445	0.00537637	0.178827	Hyper
LF1	Meta.Urine	Urine_neg_5546	Dehydroisoandrosterone 3-glucuronide	HMDB0010327	Urine_neg_5546|HMDB0010327|Dehydroisoandrosterone 3-glucuronide|Dehydroepiandrosterone 3-glucuronide	0.0644607	0.0644607	#NA	#NA	Steroids and steroid derivatives	Steroidal glycosides	0.330973	0.00338172	0.0475301	Up	0.459037	0.00522926	0.0345004	Up	0.128064	0.385323	0.541454	Not
LF1	Trans.CRT	ENSG00000161405	IKZF3	IKZF3	ENSG00000161405|IKZF3	-0.0643896	0.0643896	#NA	#NA	#NA	#NA	-0.433094	0.000619045	0.0338653	Down	-0.598501	0.000436699	0.0574399	Down	-0.165407	0.269307	0.784081	Not
LF1	Methylation.CRT	cg23535449	MIR1250	MIR1250	cg23535449|MIR1250	0.0643753	0.0643753	Promoter_Shelf	Promoter_ShoreShelf	#NA	#NA	0.0469107	0.194236	0.560877	Not	0.167866	0.00104396	0.0260511	Hyper	0.120955	0.00486391	0.172666	Hyper
LF1	Meta.CRT	CRT_pos_15619	Adenosine 2'-phosphate	HMDB0011617	CRT_pos_15619|HMDB0011617|Adenosine 2'-phosphate|2'-Adenylic acid|Adenosine-2'-monophosphate|AMP 2'-phosphate	-0.0643641	0.0643641	#NA	#NA	Carbohydrates and carbohydrate conjugates	Organooxygen compounds	-0.238184	0.0289683	0.156607	Down	-0.19378	0.203323	0.414736	Not	0.0444039	0.754868	0.890017	Not
LF1	Methylation.CRT	cg08844422			cg08844422|	0.0642459	0.0642459	Intergenic_Opensea	Intergenic_Opensea	#NA	#NA	0.0831178	0.0291639	0.280827	Not	0.143942	0.00265384	0.043008	Hyper	0.0608243	0.178626	0.569122	Not
LF1	Methylation.CRT	cg02177254			cg02177254|	0.0642348	0.0642348	Intergenic_Opensea	Intergenic_Opensea	#NA	#NA	0.0474547	0.234442	0.600437	Not	0.171922	0.00124999	0.0287229	Hyper	0.124468	0.010345	0.222089	Hyper
LF1	Methylation.CRT	cg22980150	ECE2	ECE2	cg22980150|ECE2	0.0642244	0.0642244	Intragenic_Shelf	Intragenic_ShoreShelf	#NA	#NA	0.0797786	0.0415951	0.318701	Not	0.141379	0.00682108	0.071491	Hyper	0.0616009	0.172941	0.563039	Not
LF1	Meta.CRT	CRT_pos_19776	Spironolactone	HMDB0014565	CRT_pos_19776|HMDB0014565|Spironolactone|Spironolactone (JP17/USP/INN)|Aldactone (TN)|S-[(7R,8R,9S,10R,13S,14S,17R)-10,13-dimethyl-3,5'-bis(oxidanylidene)spiro[2,6,7,8,9,11,12,14,15,16-decahydro-1H-cyclopenta[a]phenanthrene-17,2'-oxolane]-7-yl] ethanethioate	-0.0640962	0.0640962	#NA	#NA	Steroids and steroid derivatives	Steroid lactones	-0.0761178	0.333744	0.56859	Not	-0.320755	0.00525479	0.0497822	Down	-0.244637	0.0219898	0.157685	Down
LF1	Methylation.CRT	cg07353798			cg07353798|	0.0640947	0.0640947	Intergenic_Opensea	Intergenic_Opensea	#NA	#NA	0.105252	0.00293005	0.123875	Hyper	0.204797	3.23381e-05	0.00428666	Hyper	0.099545	0.0294737	0.314015	Not
LF1	Methylation.CRT	cg23153991			cg23153991|	0.0640597	0.0640597	Intergenic_Shelf	Intergenic_ShoreShelf	#NA	#NA	0.0798403	0.0435528	0.324	Not	0.143088	0.00438501	0.0563282	Hyper	0.0632482	0.188527	0.579097	Not
LF1	Methylation.CRT	cg00887749			cg00887749|	0.0640247	0.0640247	Intergenic_Opensea	Intergenic_Opensea	#NA	#NA	0.0233983	0.57103	0.829837	Not	0.109915	0.0404906	0.186934	Hyper	0.0865166	0.0856809	0.446829	Not
LF1	Meta.CRT	CRT_neg_1954	Guanine	HMDB0000132	CRT_neg_1954|HMDB0000132|Guanine	-0.0640044	0.0640044	#NA	#NA	Imidazopyrimidines	Purines and purine derivatives	-0.429574	0.0161188	0.0941263	Down	-0.631124	0.0127122	0.0703193	Down	-0.20155	0.385633	0.708074	Not
LF1	Trans.CRT	ENSG00000130208	APOC1	APOC1	ENSG00000130208|APOC1	-0.064004	0.064004	#NA	#NA	#NA	#NA	-0.0165607	0.943111	0.976852	Not	-0.625791	0.048418	0.423725	Down	-0.60923	0.0390669	0.531133	Down
LF1	Meta.Plasma	Plasma_pos_440	β-Nitropropanoate	HMDB0034259	Plasma_pos_440|HMDB0034259|β-Nitropropanoate|β-Nitropropanoic acid|β-Nitropropionic acid|3-Nitropropanoate|3-Nitropropionic acid|Bovinocidin|BOVINOCIDIN (3-nitropropionic acid)	0.0639989	0.0639989	#NA	#NA	Allyl-type 1,3-dipolar organic compounds	Organic nitro compounds	0.065909	0.506453	0.764421	Not	0.388674	0.0052006	0.0838337	Up	0.322765	0.0126614	0.141738	Up
LF1	Methylation.CRT	cg12890430			cg12890430|	0.0639886	0.0639886	Intergenic_Opensea	Intergenic_Opensea	#NA	#NA	0.0512755	0.21358	0.580161	Not	0.115864	0.0339611	0.169742	Hyper	0.0645885	0.182886	0.573549	Not
LF1	Methylation.CRT	cg25755450			cg25755450|	0.0639829	0.0639829	Intergenic_Opensea	Intergenic_Opensea	#NA	#NA	0.0404131	0.324757	0.676823	Not	0.100478	0.0468865	0.202582	Hyper	0.0600652	0.230251	0.619074	Not
LF1	Methylation.CRT	cg26777475	PCOLCE	PCOLCE	cg26777475|PCOLCE	0.0639476	0.0639476	Promoter_Shore	Promoter_ShoreShelf	#NA	#NA	0.110032	0.000611917	0.0716452	Hyper	0.21116	2.15486e-06	0.00126591	Hyper	0.101128	0.0167636	0.259828	Hyper
LF1	Methylation.CRT	cg16132610	CLMP	CLMP	cg16132610|CLMP	0.0639383	0.0639383	Intragenic_Opensea	Intragenic_Opensea	#NA	#NA	0.106381	0.00139043	0.0961488	Hyper	0.209803	2.56576e-06	0.00135829	Hyper	0.103422	0.0105977	0.223757	Hyper
LF1	Meta.CRT	CRT_pos_9552	Pirbuterol	HMDB0015407	CRT_pos_9552|HMDB0015407|Pirbuterol|Pirbuterol (INN)	-0.0638711	0.0638711	#NA	#NA	Pyridines and derivatives	Hydroxypyridines	-0.28845	0.000730565	0.0234411	Down	-0.285809	0.0154154	0.080152	Down	0.00264123	0.980502	0.987347	Not
LF1	Methylation.CRT	cg17196057			cg17196057|	0.0638469	0.0638469	Intergenic_Opensea	Intergenic_Opensea	#NA	#NA	-0.0403308	0.327887	0.679126	Not	0.121622	0.0223932	0.135479	Hyper	0.161953	0.00141794	0.115588	Hyper
LF1	Methylation.CRT	cg00196955			cg00196955|	0.0637954	0.0637954	Intergenic_Opensea	Intergenic_Opensea	#NA	#NA	0.0319121	0.414729	0.740191	Not	0.150918	0.00363919	0.0509253	Hyper	0.119006	0.0149074	0.249895	Hyper
LF1	Methylation.CRT	cg24390275	BEND6	BEND6	cg24390275|BEND6	0.0637499	0.0637499	Intragenic_Opensea	Intragenic_Opensea	#NA	#NA	0.0817452	0.0103605	0.192753	Not	0.181694	2.35312e-05	0.00366664	Hyper	0.0999492	0.00838956	0.207609	Not
LF1	Methylation.CRT	cg20424400	MVK	MVK	cg20424400|MVK	0.0636753	0.0636753	Intragenic_Opensea	Intragenic_Opensea	#NA	#NA	0.0571996	0.100447	0.440999	Not	0.130786	0.00305045	0.046378	Hyper	0.0735859	0.0885032	0.45161	Not
LF1	Methylation.CRT	cg07928363	ADARB2	ADARB2	cg07928363|ADARB2	0.0636408	0.0636408	Intragenic_Shore	Intragenic_ShoreShelf	#NA	#NA	0.0812627	0.040951	0.316885	Not	0.127779	0.00560402	0.0642698	Hyper	0.0465168	0.322575	0.693273	Not
LF1	Methylation.CRT	cg13161726	CHST11	CHST11	cg13161726|CHST11	0.0635993	0.0635993	Intragenic_Opensea	Intragenic_Opensea	#NA	#NA	0.0419811	0.282805	0.643154	Not	0.106684	0.0360996	0.175518	Hyper	0.0647033	0.1791	0.569573	Not
LF1	Meta.Urine	Urine_pos_1689	3-Dehydroquinate	HMDB0012710	Urine_pos_1689|HMDB0012710|3-Dehydroquinate|3-Dehydroquinic acid|5-Dehydroquinate|5-Dehydroquinic acid	0.0635543	0.0635543	#NA	#NA	Hydroxy acids and derivatives	Alpha hydroxy acids and derivatives	0.516697	6.43285e-07	0.000282402	Up	0.3842	0.00452349	0.0484345	Up	-0.132496	0.278452	0.629031	Not
LF1	Methylation.CRT	cg03546284			cg03546284|	0.0635336	0.0635336	Intergenic_Opensea	Intergenic_Opensea	#NA	#NA	0.0835841	0.034009	0.29656	Not	0.233675	2.39773e-05	0.00369575	Hyper	0.150091	0.00126652	0.111461	Hyper
LF1	Methylation.CRT	cg03368690	NSMCE1	NSMCE1	cg03368690|NSMCE1	0.0634463	0.0634463	Promoter_Shore	Promoter_ShoreShelf	#NA	#NA	0.109049	0.00222757	0.113051	Hyper	0.202659	7.55649e-05	0.00661957	Hyper	0.0936097	0.0107828	0.224906	Not
LF1	Trans.CRT	ENSG00000156127	BATF	BATF	ENSG00000156127|BATF	-0.0634337	0.0634337	#NA	#NA	#NA	#NA	0.24733	0.10594	0.342571	Not	-0.42966	0.0377559	0.390478	Down	-0.67699	0.000678914	0.142991	Down
LF1	Methylation.CRT	cg07312504	FHIT	FHIT	cg07312504|FHIT	0.0633993	0.0633993	Intragenic_Opensea	Intragenic_Opensea	#NA	#NA	0.0226786	0.560717	0.824338	Not	0.135843	0.00792641	0.0775045	Hyper	0.113164	0.0174088	0.262975	Hyper
LF1	Methylation.CRT	cg09160450			cg09160450|	0.0633846	0.0633846	Intergenic_Opensea	Intergenic_Opensea	#NA	#NA	0.0513779	0.177329	0.542368	Not	0.183415	0.000316957	0.0138043	Hyper	0.132037	0.00347703	0.154471	Hyper
LF1	Trans.CRT	ENSG00000111335	OAS2	OAS2	ENSG00000111335|OAS2	-0.0633349	0.0633349	#NA	#NA	#NA	#NA	-0.209019	0.116372	0.358447	Not	-0.478898	0.00864499	0.207496	Down	-0.26988	0.104074	0.65597	Not
LF1	Methylation.CRT	cg10173075	RLBP1	RLBP1	cg10173075|RLBP1	0.0633105	0.0633105	Promoter_Opensea	Promoter_Opensea	#NA	#NA	0.046625	0.201476	0.568116	Not	0.123554	0.0106229	0.0907523	Hyper	0.0769288	0.0991888	0.468947	Not
LF1	Methylation.CRT	cg12711530	BMP10	BMP10	cg12711530|BMP10	0.0632803	0.0632803	Promoter_Opensea	Promoter_Opensea	#NA	#NA	0.050954	0.18317	0.548881	Not	0.164399	0.00179174	0.034905	Hyper	0.113445	0.0116571	0.229593	Hyper
LF1	Methylation.CRT	cg23710143	RALGPS1	RALGPS1	cg23710143|RALGPS1	0.0632344	0.0632344	Intragenic_Opensea	Intragenic_Opensea	#NA	#NA	0.0567325	0.11716	0.466764	Not	0.215391	1.06388e-05	0.002544	Hyper	0.158658	0.000836887	0.0980579	Hyper
LF1	Methylation.CRT	cg00100538	WWC2	WWC2	cg00100538|WWC2	0.0632146	0.0632146	Intragenic_Opensea	Intragenic_Opensea	#NA	#NA	0.0138623	0.722715	0.900635	Not	0.135333	0.00351054	0.0500042	Hyper	0.121471	0.0116842	0.229816	Hyper
LF1	Meta.Urine	Urine_neg_444	4-Oxopentanoate	HMDB0000720	Urine_neg_444|HMDB0000720|4-Oxopentanoate	-0.0632137	0.0632137	#NA	#NA	Keto acids and derivatives	Gamma-keto acids and derivatives	-0.345923	8.91152e-05	0.00643267	Down	-0.678251	6.22997e-07	6.74083e-05	Down	-0.332328	0.00406261	0.0362673	Down
LF1	Methylation.CRT	cg00564489	SHANK2	SHANK2	cg00564489|SHANK2	0.0631904	0.0631904	Intragenic_Opensea	Intragenic_Opensea	#NA	#NA	0.0361576	0.318171	0.671596	Not	0.13885	0.00867129	0.0813056	Hyper	0.102692	0.0262689	0.30263	Hyper
LF1	Trans.CRT	ENSG00000234638	AC053503.4	AC053503.4	ENSG00000234638|AC053503.4	0.0631802	0.0631802	#NA	#NA	#NA	#NA	0.108808	0.216356	0.476765	Not	0.526202	3.64729e-05	0.0191213	Up	0.417395	0.00032168	0.101509	Up
LF1	Methylation.CRT	cg19340031	HEATR4	HEATR4	cg19340031|HEATR4	0.0631648	0.0631648	Intragenic_Shore	Intragenic_ShoreShelf	#NA	#NA	0.107712	0.00382214	0.13578	Hyper	0.224166	4.37339e-06	0.00170336	Hyper	0.116454	0.010421	0.222606	Hyper
LF1	Methylation.CRT	cg10930361			cg10930361|	0.0631603	0.0631603	Intergenic_Opensea	Intergenic_Opensea	#NA	#NA	0.080781	0.0148992	0.219544	Not	0.185926	6.48414e-05	0.00615412	Hyper	0.105145	0.00734822	0.198117	Hyper
LF1	Meta.CRT	CRT_neg_11428	L-Isoleucine	HMDB0000172	CRT_neg_11428|HMDB0000172|L-Isoleucine	-0.0631514	0.0631514	#NA	#NA	Amino acids, peptides, and analogues	Carboxylic acids and derivatives	-0.164359	0.084789	0.230873	Not	-0.606793	2.63846e-05	0.000768672	Down	-0.442435	0.000785564	0.0228861	Down
LF1	Methylation.CRT	cg06628617	AIF1L	AIF1L	cg06628617|AIF1L	0.0631084	0.0631084	Intragenic_Opensea	Intragenic_Opensea	#NA	#NA	0.0901481	0.018298	0.236473	Not	0.198704	0.000103429	0.00771394	Hyper	0.108556	0.011945	0.231858	Hyper
LF1	Trans.CRT	ENSG00000140941	MAP1LC3B	MAP1LC3B	ENSG00000140941|MAP1LC3B	-0.0630995	0.0630995	#NA	#NA	#NA	#NA	-0.367386	0.00269237	0.0691492	Down	-0.519649	0.00162524	0.104786	Down	-0.152263	0.299508	0.798836	Not
LF1	Methylation.CRT	cg13132816			cg13132816|	0.0630975	0.0630975	Intergenic_Shelf	Intergenic_ShoreShelf	#NA	#NA	0.11367	0.00163007	0.101465	Hyper	0.166966	0.00139564	0.0305499	Hyper	0.0532966	0.172575	0.562678	Not
LF1	Meta.CRT	CRT_neg_14910	1-Arachidonoylglycerophosphoinositol	HMDB0061690	CRT_neg_14910|HMDB0061690|1-Arachidonoylglycerophosphoinositol	-0.0630697	0.0630697	#NA	#NA	Glycerophospholipids	Glycerophosphoinositols	-0.373773	0.00148059	0.0216874	Down	-0.489568	0.00309637	0.0241627	Down	-0.115795	0.440035	0.727113	Not
LF1	Methylation.CRT	cg04532381	STX8	STX8	cg04532381|STX8	0.0630676	0.0630676	Intragenic_Opensea	Intragenic_Opensea	#NA	#NA	0.114964	0.00184617	0.105572	Hyper	0.17615	0.000575084	0.0189327	Hyper	0.0611858	0.123955	0.504341	Not
LF1	Methylation.CRT	cg05726142			cg05726142|	0.0630637	0.0630637	Intergenic_Opensea	Intergenic_Opensea	#NA	#NA	0.0561983	0.102918	0.444937	Not	0.139167	0.00251446	0.0417648	Hyper	0.0829684	0.0529574	0.380351	Not
LF1	Methylation.CRT	cg23490685			cg23490685|	0.0630527	0.0630527	Intergenic_Opensea	Intergenic_Opensea	#NA	#NA	0.0701468	0.0843513	0.4138	Not	0.163708	0.00299186	0.0458946	Hyper	0.0935608	0.0574848	0.390521	Not
LF1	Methylation.CRT	cg14671328	TCAM1	TCAM1	cg14671328|TCAM1	0.0630428	0.0630428	Promoter_Opensea	Promoter_Opensea	#NA	#NA	0.0988207	0.00871917	0.180919	Not	0.160722	0.00194077	0.0364345	Hyper	0.0619011	0.126892	0.50807	Not
LF1	Methylation.CRT	cg17298704	CLDN18	CLDN18	cg17298704|CLDN18	0.0630332	0.0630332	Promoter_Opensea	Promoter_Opensea	#NA	#NA	0.0592821	0.081684	0.408855	Not	0.19049	9.19754e-05	0.00726818	Hyper	0.131208	0.00365074	0.156824	Hyper
LF1	Methylation.CRT	cg13645178	ANKRD6	ANKRD6	cg13645178|ANKRD6	0.0630315	0.0630315	Promoter_Opensea	Promoter_Opensea	#NA	#NA	0.0575062	0.138642	0.496081	Not	0.109166	0.0453718	0.199	Hyper	0.0516593	0.270595	0.652981	Not
LF1	Meta.CRT	CRT_neg_14194	Cer-NDS d34:0; Cer-NDS d18:0/16:0		CRT_neg_14194||Cer-NDS d34:0; Cer-NDS d18:0/16:0	0.0630131	0.0630131	#NA	#NA			0.512486	0.00262525	0.0309607	Up	0.487253	0.0390168	0.140912	Up	-0.0252331	0.907732	0.974641	Not
LF1	Methylation.CRT	cg12924164			cg12924164|	0.0629581	0.0629581	Intergenic_Opensea	Intergenic_Opensea	#NA	#NA	0.119513	0.00103921	0.0866168	Hyper	0.216236	1.69276e-05	0.00315778	Hyper	0.0967232	0.034097	0.328766	Not
LF1	Methylation.CRT	cg05705223	C11orf64	C11orf64	cg05705223|C11orf64	0.0629498	0.0629498	Promoter_Opensea	Promoter_Opensea	#NA	#NA	0.0151389	0.712221	0.896105	Not	0.138274	0.0022144	0.0390904	Hyper	0.123135	0.0185634	0.268574	Hyper
LF1	Methylation.CRT	cg27187549			cg27187549|	0.0629468	0.0629468	Intergenic_Opensea	Intergenic_Opensea	#NA	#NA	0.0716291	0.0410739	0.317199	Not	0.161618	0.00107765	0.0265087	Hyper	0.0899887	0.0243472	0.295124	Not
LF1	Methylation.CRT	cg17840539	KHDC1L	KHDC1L	cg17840539|KHDC1L	0.0629108	0.0629108	Promoter_Opensea	Promoter_Opensea	#NA	#NA	0.0699958	0.0980248	0.436832	Not	0.114602	0.0372162	0.178486	Hyper	0.0446067	0.388984	0.738298	Not
LF1	Methylation.CRT	cg23805664	UNC80	UNC80	cg23805664|UNC80	0.0628939	0.0628939	Intragenic_Opensea	Intragenic_Opensea	#NA	#NA	0.0619042	0.0982315	0.437168	Not	0.104274	0.0282432	0.153779	Hyper	0.0423701	0.334524	0.701628	Not
LF1	Methylation.CRT	cg04716977			cg04716977|	0.0627964	0.0627964	Intergenic_Opensea	Intergenic_Opensea	#NA	#NA	0.0477823	0.262087	0.625633	Not	0.190265	0.000391698	0.0154735	Hyper	0.142483	0.00581354	0.183775	Hyper
LF1	Methylation.CRT	cg15676528			cg15676528|	0.0627946	0.0627946	Intergenic_Opensea	Intergenic_Opensea	#NA	#NA	0.0428121	0.219512	0.586097	Not	0.131932	0.00678567	0.0712774	Hyper	0.0891194	0.0388091	0.343296	Not
LF1	Methylation.CRT	cg15990456			cg15990456|	0.0627946	0.0627946	Intergenic_Opensea	Intergenic_Opensea	#NA	#NA	0.0785814	0.0161301	0.225921	Not	0.147802	0.000258768	0.0123833	Hyper	0.0692209	0.0870771	0.449269	Not
LF1	Methylation.CRT	cg06570447			cg06570447|	0.0627929	0.0627929	Intergenic_Opensea	Intergenic_Opensea	#NA	#NA	0.0416463	0.260762	0.624493	Not	0.109753	0.030415	0.16009	Hyper	0.0681069	0.114892	0.492319	Not
LF1	Methylation.CRT	cg00567542			cg00567542|	0.0627923	0.0627923	Intergenic_Opensea	Intergenic_Opensea	#NA	#NA	0.0558386	0.136945	0.49372	Not	0.136152	0.00473076	0.0586556	Hyper	0.0803136	0.0890119	0.452481	Not
LF1	Trans.CRT	ENSG00000131797	CLUHP3	CLUHP3	ENSG00000131797|CLUHP3	0.0627772	0.0627772	#NA	#NA	#NA	#NA	0.138923	0.0971249	0.328737	Not	0.471701	8.04867e-05	0.0252791	Up	0.332778	0.00203899	0.210341	Up
LF1	Methylation.CRT	cg13828637	CUBN	CUBN	cg13828637|CUBN	0.0626985	0.0626985	Intragenic_Opensea	Intragenic_Opensea	#NA	#NA	0.047814	0.216621	0.583109	Not	0.130329	0.0101275	0.0884278	Hyper	0.0825154	0.0703705	0.418207	Not
LF1	Methylation.CRT	cg15479177			cg15479177|	0.0626587	0.0626587	Intergenic_Opensea	Intergenic_Opensea	#NA	#NA	0.0743071	0.0347809	0.299076	Not	0.140471	0.00150815	0.0318731	Hyper	0.0661635	0.124088	0.504507	Not
LF1	Methylation.CRT	cg05906698	LINC00583	LINC00583	cg05906698|LINC00583	0.0626545	0.0626545	Intragenic_Opensea	Intragenic_Opensea	#NA	#NA	0.00847894	0.835947	0.945496	Not	0.144026	0.00954593	0.0856392	Hyper	0.135547	0.00519998	0.176882	Hyper
LF1	Methylation.CRT	cg09651794	LINC01331	LINC01331	cg09651794|LINC01331	0.0625987	0.0625987	Intragenic_Opensea	Intragenic_Opensea	#NA	#NA	0.078347	0.0463375	0.331391	Not	0.161203	0.00079944	0.0225614	Hyper	0.0828561	0.0719159	0.421342	Not
LF1	Trans.CRT	ENSG00000118707	TGIF2	TGIF2	ENSG00000118707|TGIF2	-0.0625928	0.0625928	#NA	#NA	#NA	#NA	-0.061846	0.529068	0.743269	Not	-0.41317	0.00264287	0.131784	Down	-0.351324	0.00562249	0.304942	Down
LF1	Methylation.CRT	cg04569555			cg04569555|	0.0625624	0.0625624	Intergenic_Shelf	Intergenic_ShoreShelf	#NA	#NA	0.0381206	0.347875	0.694273	Not	0.162363	0.001454	0.0312672	Hyper	0.124243	0.016875	0.260375	Hyper
LF1	Methylation.CRT	cg15747712	SERPINB2	SERPINB2	cg15747712|SERPINB2	0.0625436	0.0625436	Promoter_Opensea	Promoter_Opensea	#NA	#NA	0.074733	0.0215948	0.251518	Not	0.181835	0.000209455	0.0110794	Hyper	0.107102	0.0122099	0.233531	Hyper
LF1	Meta.CRT	CRT_pos_42091	PC 33:1		CRT_pos_42091||PC 33:1	0.0625221	0.0625221	#NA	#NA	Glycerophospholipids	Glycerophosphocholines	0.311654	0.0307336	0.162707	Up	0.0199979	0.920415	0.957657	Not	-0.291656	0.124866	0.34432	Not
LF1	Trans.CRT	ENSG00000204472	AIF1	AIF1	ENSG00000204472|AIF1	-0.0624784	0.0624784	#NA	#NA	#NA	#NA	0.401665	0.0240604	0.17897	Up	-0.0485374	0.834917	0.971396	Not	-0.450202	0.0415036	0.535059	Down
LF1	Methylation.CRT	cg03566527	GLI2	GLI2	cg03566527|GLI2	0.0624527	0.0624527	Intragenic_Shelf	Intragenic_ShoreShelf	#NA	#NA	0.0783952	0.033763	0.295747	Not	0.169589	0.000199387	0.010783	Hyper	0.0911936	0.044998	0.360413	Not
LF1	Methylation.CRT	cg02648464			cg02648464|	0.0624403	0.0624403	Intergenic_Island	Intergenic_Island	#NA	#NA	0.0458733	0.141874	0.500098	Not	0.181953	5.17676e-05	0.00549322	Hyper	0.13608	0.000665188	0.0910802	Hyper
LF1	Trans.CRT	ENSG00000165171	METTL27	METTL27	ENSG00000165171|METTL27	-0.0624313	0.0624313	#NA	#NA	#NA	#NA	-0.270727	0.0479747	0.239674	Not	-0.436219	0.0183934	0.291108	Down	-0.165492	0.325118	0.813653	Not
LF1	Methylation.CRT	cg01743835	C11orf34	C11orf34	cg01743835|C11orf34	0.0624275	0.0624275	Promoter_Opensea	Promoter_Opensea	#NA	#NA	0.0440611	0.294502	0.652777	Not	0.136233	0.0138941	0.104814	Hyper	0.0921716	0.0591303	0.394336	Not
LF1	Meta.CRT	CRT_neg_4765	3-(Imidazol-4-yl)-2-oxopropyl phosphate	HMDB0012236	CRT_neg_4765|HMDB0012236|3-(Imidazol-4-yl)-2-oxopropyl phosphate|Imidazole-acetol phosphate|Imidazole acetol-phosphate	0.0624245	0.0624245	#NA	#NA	Organic phosphoric acids and derivatives	Phosphate esters	0.590651	4.09941e-07	0.000179144	Up	0.63982	5.20421e-05	0.0014214	Up	0.049169	0.72176	0.877308	Not
LF1	Meta.CRT	CRT_pos_6563	Epinephrine	HMDB0000068	CRT_pos_6563|HMDB0000068|Epinephrine	-0.0624029	0.0624029	#NA	#NA	Phenols	Benzenediols	-0.0719566	0.496434	0.698111	Not	-0.455694	0.00334117	0.0435988	Down	-0.383738	0.00809646	0.10376	Down
LF1	Methylation.CRT	cg15433689			cg15433689|	0.0623941	0.0623941	Intergenic_Opensea	Intergenic_Opensea	#NA	#NA	0.0361413	0.334265	0.684009	Not	0.133234	0.00262297	0.04273	Hyper	0.0970928	0.0387538	0.343127	Not
LF1	Methylation.CRT	cg21754201	TNXB	TNXB	cg21754201|TNXB	0.0623912	0.0623912	Intragenic_Opensea	Intragenic_Opensea	#NA	#NA	0.093194	0.0137377	0.212948	Not	0.122126	0.0135182	0.103281	Hyper	0.0289325	0.529721	0.818236	Not
LF1	Methylation.CRT	cg15863582			cg15863582|	0.0623836	0.0623836	Intergenic_Opensea	Intergenic_Opensea	#NA	#NA	0.036234	0.314548	0.66871	Not	0.132733	0.00719328	0.0735868	Hyper	0.0964987	0.0376834	0.339977	Not
LF1	Methylation.CRT	cg20084221	FAM129A	FAM129A	cg20084221|FAM129A	0.0623671	0.0623671	Intragenic_Opensea	Intragenic_Opensea	#NA	#NA	0.0659163	0.107141	0.45159	Not	0.126399	0.0158723	0.112653	Hyper	0.0604827	0.23167	0.620294	Not
LF1	Meta.Urine	Urine_neg_1567	Danielone	HMDB0031704	Urine_neg_1567|HMDB0031704|Danielone	-0.0623479	0.0623479	#NA	#NA	Organooxygen compounds	Carbonyl compounds	-0.07713	0.458913	0.713426	Not	-0.410093	0.00915603	0.0526959	Down	-0.332963	0.0220165	0.103288	Down
LF1	Methylation.CRT	cg04506514			cg04506514|	0.0623169	0.0623169	Intergenic_Shore	Intergenic_ShoreShelf	#NA	#NA	0.0794497	0.0424661	0.321114	Not	0.159592	0.00200185	0.0370359	Hyper	0.0801425	0.0699418	0.417505	Not
LF1	Meta.Urine	Urine_neg_5267	Cubebininolide	HMDB0032728	Urine_neg_5267|HMDB0032728|Cubebininolide	-0.0623116	0.0623116	#NA	#NA	Furanoid lignans	Tetrahydrofuran lignans	-0.0859513	0.582938	0.811334	Not	-0.582841	0.0135044	0.0670266	Down	-0.49689	0.0231014	0.103288	Down
LF1	Methylation.CRT	cg18046311	CACNB3	CACNB3	cg18046311|CACNB3	0.0623109	0.0623109	Intragenic_Opensea	Intragenic_Opensea	#NA	#NA	0.0688338	0.0326256	0.292298	Not	0.171724	0.000218165	0.0113334	Hyper	0.10289	0.0157634	0.254733	Hyper
LF1	Trans.CRT	ENSG00000198695	MT-ND6	MT-ND6	ENSG00000198695|MT-ND6	0.0622826	0.0622826	#NA	#NA	#NA	#NA	0.292422	0.0896795	0.317267	Not	0.553168	0.0181242	0.289342	Up	0.260746	0.221531	0.76401	Not
LF1	Methylation.CRT	cg08139264			cg08139264|	0.0622591	0.0622591	Intergenic_Opensea	Intergenic_Opensea	#NA	#NA	0.0708578	0.0412973	0.317816	Not	0.161775	0.000288772	0.0131528	Hyper	0.090917	0.0329054	0.325195	Not
LF1	Methylation.CRT	cg03169390	STK33	STK33	cg03169390|STK33	0.0622545	0.0622545	Promoter_Opensea	Promoter_Opensea	#NA	#NA	0.0920883	0.00620897	0.160586	Not	0.19041	2.56522e-05	0.00381224	Hyper	0.0983215	0.014022	0.244609	Not
LF1	Methylation.CRT	cg14686718	RNASE11	RNASE11	cg14686718|RNASE11	0.0621246	0.0621246	Promoter_Opensea	Promoter_Opensea	#NA	#NA	0.0700882	0.0826143	0.410394	Not	0.137242	0.00514083	0.0612739	Hyper	0.0671539	0.183333	0.573967	Not
LF1	Methylation.CRT	cg02772951	TMEM51	TMEM51	cg02772951|TMEM51	0.0620895	0.0620895	Promoter_Shore	Promoter_ShoreShelf	#NA	#NA	0.0886788	0.0137205	0.21287	Not	0.145896	0.00349411	0.049888	Hyper	0.057217	0.167056	0.556909	Not
LF1	Methylation.CRT	cg27660504	LINC01479	LINC01479	cg27660504|LINC01479	0.0620656	0.0620656	Intragenic_Opensea	Intragenic_Opensea	#NA	#NA	0.0614593	0.0789086	0.403862	Not	0.183085	0.000221965	0.0114323	Hyper	0.121626	0.00453147	0.168872	Hyper
LF1	Trans.CRT	ENSG00000123329	ARHGAP9	ARHGAP9	ENSG00000123329|ARHGAP9	-0.0620503	0.0620503	#NA	#NA	#NA	#NA	-0.243052	0.0180457	0.159082	Not	-0.414477	0.00306672	0.138904	Down	-0.171425	0.172919	0.728997	Not
LF1	Methylation.CRT	cg01106258	KCNN3	KCNN3	cg01106258|KCNN3	0.0620481	0.0620481	Intragenic_Opensea	Intragenic_Opensea	#NA	#NA	0.0396013	0.309225	0.66448	Not	0.136822	0.00850573	0.0805143	Hyper	0.0972211	0.0306955	0.318182	Not
LF1	Methylation.CRT	cg02802783			cg02802783|	0.0620468	0.0620468	Intergenic_Opensea	Intergenic_Opensea	#NA	#NA	0.0432905	0.221706	0.58827	Not	0.113058	0.0160723	0.113457	Hyper	0.0697675	0.117745	0.49603	Not
LF1	Methylation.CRT	cg14859088	PACSIN2	PACSIN2	cg14859088|PACSIN2	0.0620224	0.0620224	Promoter_Opensea	Promoter_Opensea	#NA	#NA	0.0684635	0.0643684	0.375101	Not	0.138661	0.00199532	0.0369693	Hyper	0.0701973	0.121006	0.50043	Not
LF1	Trans.CRT	ENSG00000196684	HSH2D	HSH2D	ENSG00000196684|HSH2D	-0.0619631	0.0619631	#NA	#NA	#NA	#NA	-0.377033	0.0270002	0.187056	Down	-0.569424	0.0132832	0.252463	Down	-0.192391	0.355757	0.825188	Not
LF1	Methylation.CRT	cg01031269	SBK2	SBK2	cg01031269|SBK2	0.0619499	0.0619499	Intragenic_Shelf	Intragenic_ShoreShelf	#NA	#NA	0.0783451	0.0129889	0.208717	Not	0.187517	7.00255e-06	0.00204359	Hyper	0.109172	0.00852343	0.208637	Hyper
LF1	Trans.CRT	ENSG00000229939	AL589880.1	AL589880.1	ENSG00000229939|AL589880.1	-0.0619491	0.0619491	#NA	#NA	#NA	#NA	-0.841459	4.176e-05	0.010699	Down	-0.732043	0.00540077	0.173028	Down	0.109416	0.642576	0.918937	Not
LF1	Methylation.CRT	cg08403059			cg08403059|	0.0619158	0.0619158	Intergenic_Opensea	Intergenic_Opensea	#NA	#NA	0.0594637	0.109133	0.454741	Not	0.122357	0.0227257	0.136621	Hyper	0.0628932	0.166841	0.556664	Not
LF1	Meta.CRT	CRT_neg_11874	LPA 16:0		CRT_neg_11874||LPA 16:0	0.0619064	0.0619064	#NA	#NA	Glycerophospholipids	Glycerophosphates	0.429527	0.000697801	0.0144397	Up	0.596169	0.000870523	0.0101609	Up	0.166642	0.300283	0.658588	Not
LF1	Methylation.CRT	cg09303423	CCDC3	CCDC3	cg09303423|CCDC3	0.0619023	0.0619023	Intragenic_Opensea	Intragenic_Opensea	#NA	#NA	-0.0176185	0.660509	0.873364	Not	0.136962	0.00443751	0.0567005	Hyper	0.154581	0.00327213	0.152042	Hyper
LF1	Meta.CRT	CRT_neg_11788	7-Ketodeoxycholic acid	HMDB0000391	CRT_neg_11788|HMDB0000391|7-Ketodeoxycholic acid	0.061898	0.061898	#NA	#NA	Steroids and steroid derivatives	Bile acids, alcohols and derivatives	0.496345	0.0158441	0.0941263	Up	0.987268	0.000930811	0.0101609	Up	0.490923	0.0697801	0.308102	Not
LF1	Methylation.CRT	cg14119595	ACTN2	ACTN2	cg14119595|ACTN2	0.0618703	0.0618703	Promoter_Opensea	Promoter_Opensea	#NA	#NA	0.0435272	0.244416	0.60992	Not	0.120195	0.0113037	0.0938346	Hyper	0.0766683	0.101152	0.472078	Not
LF1	Methylation.CRT	cg20979637	IMPAD1	IMPAD1	cg20979637|IMPAD1	0.061869	0.061869	Promoter_Shore	Promoter_ShoreShelf	#NA	#NA	0.0317982	0.358619	0.702052	Not	0.118874	0.00742381	0.074786	Hyper	0.0870754	0.0420088	0.352535	Not
LF1	Methylation.CRT	cg05134730	RNU6-71P	RNU6-71P	cg05134730|RNU6-71P	0.0618443	0.0618443	Intragenic_Opensea	Intragenic_Opensea	#NA	#NA	0.0281373	0.483566	0.782324	Not	0.158572	0.00127661	0.0290723	Hyper	0.130435	0.00721301	0.197128	Hyper
LF1	Methylation.CRT	cg20201280			cg20201280|	0.0618398	0.0618398	Intergenic_Opensea	Intergenic_Opensea	#NA	#NA	0.105447	0.00126507	0.0927357	Hyper	0.209617	9.89477e-06	0.00244361	Hyper	0.10417	0.00248331	0.137901	Hyper
LF1	Methylation.CRT	cg01354389			cg01354389|	0.0618201	0.0618201	Intergenic_Opensea	Intergenic_Opensea	#NA	#NA	0.0319638	0.406868	0.735156	Not	0.128158	0.0134484	0.103007	Hyper	0.096194	0.0398039	0.34611	Not
LF1	Methylation.CRT	cg11492856	DVWA	DVWA	cg11492856|DVWA	0.0618187	0.0618187	Intragenic_Shore	Intragenic_ShoreShelf	#NA	#NA	0.0582137	0.1629	0.525913	Not	0.13874	0.00791588	0.0774482	Hyper	0.0805259	0.10362	0.475751	Not
LF1	Methylation.CRT	cg21650740	SIPA1L3	SIPA1L3	cg21650740|SIPA1L3	0.0618109	0.0618109	Promoter_Opensea	Promoter_Opensea	#NA	#NA	0.0504426	0.154025	0.51546	Not	0.109958	0.0128799	0.100668	Hyper	0.0595159	0.18791	0.578515	Not
LF1	Methylation.CRT	cg01603837	SLC9A9	SLC9A9	cg01603837|SLC9A9	0.0617842	0.0617842	Promoter_Opensea	Promoter_Opensea	#NA	#NA	0.0727263	0.0440218	0.325211	Not	0.153627	0.00177324	0.0347282	Hyper	0.0809005	0.0627801	0.402525	Not
LF1	Methylation.CRT	cg16753274	MGAT5	MGAT5	cg16753274|MGAT5	0.061746	0.061746	Intragenic_Opensea	Intragenic_Opensea	#NA	#NA	0.0633317	0.132551	0.488024	Not	0.118723	0.0260664	0.147243	Hyper	0.0553914	0.276944	0.657976	Not
LF1	Methylation.CRT	cg14426682	MORF4L1	MORF4L1	cg14426682|MORF4L1	0.0617334	0.0617334	Promoter_Shore	Promoter_ShoreShelf	#NA	#NA	0.0492812	0.218164	0.584808	Not	0.147583	0.00741314	0.074731	Hyper	0.0983016	0.0237111	0.292287	Not
LF1	Methylation.CRT	cg16104006	RTN4RL1	RTN4RL1	cg16104006|RTN4RL1	0.0617257	0.0617257	Intragenic_Shelf	Intragenic_ShoreShelf	#NA	#NA	0.0736672	0.0437927	0.324665	Not	0.152795	0.0010067	0.0255478	Hyper	0.0791277	0.0611772	0.398877	Not
LF1	Methylation.CRT	cg24794511	PCAT4	PCAT4	cg24794511|PCAT4	0.0617095	0.0617095	Promoter_Opensea	Promoter_Opensea	#NA	#NA	0.0526157	0.169186	0.533021	Not	0.102123	0.0203791	0.12879	Hyper	0.0495071	0.289712	0.668192	Not
LF1	Methylation.CRT	cg19882393			cg19882393|	0.0617024	0.0617024	Intergenic_Opensea	Intergenic_Opensea	#NA	#NA	0.0324852	0.434211	0.752785	Not	0.13911	0.00678796	0.0712905	Hyper	0.106625	0.031583	0.321051	Hyper
LF1	Methylation.CRT	cg13834482			cg13834482|	0.0616681	0.0616681	Intergenic_Opensea	Intergenic_Opensea	#NA	#NA	0.048164	0.190664	0.557062	Not	0.130508	0.00549635	0.0635553	Hyper	0.0823436	0.0863292	0.447878	Not
LF1	Meta.CRT	CRT_pos_8806	Dl-3-Hydroxy-kynurenine	HMDB0000732	CRT_pos_8806|HMDB0000732|Dl-3-Hydroxy-kynurenine	-0.0616668	0.0616668	#NA	#NA	Organooxygen compounds	Carbonyl compounds	-0.209385	0.0106032	0.0949126	Down	-0.356947	0.00236857	0.0399697	Down	-0.147562	0.167286	0.406911	Not
LF1	Meta.CRT	CRT_pos_7079	Irisone	HMDB0059883	CRT_pos_7079|HMDB0059883|Irisone	-0.0616601	0.0616601	#NA	#NA	Prenol lipids	Sesquiterpenoids	-0.0707834	0.445361	0.666191	Not	-0.342416	0.0110601	0.0686487	Down	-0.271633	0.0306543	0.179927	Down
LF1	Methylation.CRT	cg09683381			cg09683381|	0.0616556	0.0616556	Intergenic_Shore	Intergenic_ShoreShelf	#NA	#NA	0.0676742	0.0526671	0.347848	Not	0.125928	0.00204545	0.0374501	Hyper	0.0582539	0.168221	0.558137	Not
LF1	Methylation.CRT	cg24888814	COPZ1	COPZ1	cg24888814|COPZ1	0.0616549	0.0616549	Intragenic_Opensea	Intragenic_Opensea	#NA	#NA	0.0774333	0.0227901	0.256132	Not	0.226832	1.92407e-06	0.0012025	Hyper	0.149399	0.000652688	0.0904144	Hyper
LF1	Methylation.CRT	cg13156085	PAPD7	PAPD7	cg13156085|PAPD7	0.0616486	0.0616486	Promoter_Opensea	Promoter_Opensea	#NA	#NA	0.130233	0.000241693	0.0517233	Hyper	0.193309	1.29741e-05	0.00279464	Hyper	0.0630761	0.119615	0.498685	Not
LF1	Methylation.CRT	cg04062266			cg04062266|	0.0616295	0.0616295	Intergenic_Opensea	Intergenic_Opensea	#NA	#NA	0.0638557	0.10956	0.455399	Not	0.123869	0.0140862	0.105592	Hyper	0.0600128	0.22156	0.611338	Not
LF1	Methylation.CRT	cg24201251			cg24201251|	0.0615784	0.0615784	Intergenic_Opensea	Intergenic_Opensea	#NA	#NA	0.0377428	0.317819	0.671314	Not	0.141821	0.00254224	0.0420199	Hyper	0.104078	0.0219348	0.284168	Hyper
LF1	Methylation.CRT	cg16237018	SNRNP35	SNRNP35	cg16237018|SNRNP35	0.0615716	0.0615716	Promoter_Shore	Promoter_ShoreShelf	#NA	#NA	0.0795312	0.0140576	0.214764	Not	0.180428	0.000144926	0.00917854	Hyper	0.100897	0.0152447	0.251927	Hyper
LF1	Methylation.CRT	cg25934822	ASTN2	ASTN2	cg25934822|ASTN2	0.0615687	0.0615687	Intragenic_Opensea	Intragenic_Opensea	#NA	#NA	0.0780405	0.0224043	0.254562	Not	0.178899	0.000172404	0.0100212	Hyper	0.100858	0.0168251	0.260035	Hyper
LF1	Methylation.CRT	cg21571055			cg21571055|	0.0615686	0.0615686	Intergenic_Opensea	Intergenic_Opensea	#NA	#NA	0.0643665	0.0560028	0.356027	Not	0.172252	0.000350481	0.0145787	Hyper	0.107885	0.00743522	0.199072	Hyper
LF1	Methylation.CRT	cg23154495			cg23154495|	0.061515	0.061515	Intergenic_Shelf	Intergenic_ShoreShelf	#NA	#NA	0.102661	0.00371281	0.134193	Hyper	0.196293	4.23943e-05	0.00498613	Hyper	0.0936314	0.0381773	0.341532	Not
LF1	Methylation.CRT	cg08172505			cg08172505|	0.0614978	0.0614978	Intergenic_Opensea	Intergenic_Opensea	#NA	#NA	0.0250048	0.566452	0.827414	Not	0.133343	0.0207505	0.130087	Hyper	0.108339	0.031639	0.321246	Hyper
LF1	Methylation.CRT	cg14476487	GFPT1	GFPT1	cg14476487|GFPT1	0.061492	0.061492	Promoter_Shore	Promoter_ShoreShelf	#NA	#NA	0.0456155	0.250667	0.615482	Not	0.150281	0.0013538	0.0300424	Hyper	0.104666	0.033184	0.326095	Hyper
LF1	Methylation.CRT	cg15329400	SLC2A9	SLC2A9	cg15329400|SLC2A9	0.061489	0.061489	Promoter_Opensea	Promoter_Opensea	#NA	#NA	0.0747547	0.0598283	0.3651	Not	0.137544	0.00841487	0.0800326	Hyper	0.0627889	0.202222	0.5929	Not
LF1	Methylation.CRT	cg16581800	LOXL1	LOXL1	cg16581800|LOXL1	0.0614846	0.0614846	Intragenic_Opensea	Intragenic_Opensea	#NA	#NA	0.0315768	0.41904	0.742993	Not	0.161455	0.00217177	0.0386661	Hyper	0.129878	0.0029681	0.146732	Hyper
LF1	Methylation.CRT	cg21468550			cg21468550|	0.0614679	0.0614679	Intergenic_Opensea	Intergenic_Opensea	#NA	#NA	0.0240919	0.533371	0.809893	Not	0.128185	0.00495644	0.0600941	Hyper	0.104093	0.0349821	0.331741	Hyper
LF1	Methylation.CRT	cg04644523	LOC401387	LOC401387	cg04644523|LOC401387	0.0614447	0.0614447	Promoter_Opensea	Promoter_Opensea	#NA	#NA	0.0176907	0.665947	0.87594	Not	0.120215	0.0165617	0.115272	Hyper	0.102524	0.0479346	0.36802	Hyper
LF1	Methylation.CRT	cg08894480	ANK1	ANK1	cg08894480|ANK1	0.0614432	0.0614432	Intragenic_Shelf	Intragenic_ShoreShelf	#NA	#NA	0.0585863	0.136316	0.492925	Not	0.153993	0.001619	0.033089	Hyper	0.0954067	0.0432685	0.356065	Not
LF1	Methylation.CRT	cg21845390			cg21845390|	0.0614403	0.0614403	Intergenic_Opensea	Intergenic_Opensea	#NA	#NA	0.0514941	0.178343	0.543456	Not	0.160866	0.00121414	0.0283004	Hyper	0.109372	0.0203817	0.277215	Hyper
LF1	Methylation.CRT	cg05195772	EFNA2	EFNA2	cg05195772|EFNA2	0.0614281	0.0614281	Intragenic_Island	Intragenic_Island	#NA	#NA	0.0643361	0.0799165	0.405706	Not	0.13087	0.0058894	0.0660087	Hyper	0.0665339	0.118832	0.497683	Not
LF1	Methylation.CRT	cg13515515	ITGAX	ITGAX	cg13515515|ITGAX	0.0613804	0.0613804	Intragenic_Shore	Intragenic_ShoreShelf	#NA	#NA	0.0957394	0.00757235	0.172178	Not	0.190653	8.84649e-05	0.00715351	Hyper	0.094914	0.0368114	0.337267	Not
LF1	Methylation.CRT	cg21049376	P2RX3	P2RX3	cg21049376|P2RX3	0.0613721	0.0613721	Intragenic_Shelf	Intragenic_ShoreShelf	#NA	#NA	0.0212437	0.598779	0.844122	Not	0.129001	0.0183132	0.121622	Hyper	0.107757	0.0443104	0.358833	Hyper
LF1	Methylation.CRT	cg25007511			cg25007511|	0.0613643	0.0613643	Intergenic_Opensea	Intergenic_Opensea	#NA	#NA	0.101399	0.00640014	0.162354	Hyper	0.191672	2.62285e-05	0.0038662	Hyper	0.0902726	0.0416581	0.35165	Not
LF1	Methylation.CRT	cg27047540			cg27047540|	0.0613629	0.0613629	Intergenic_Opensea	Intergenic_Opensea	#NA	#NA	0.0675709	0.03698	0.305465	Not	0.196254	2.32274e-06	0.00129757	Hyper	0.128683	0.00201537	0.129368	Hyper
LF1	Meta.CRT	CRT_pos_26946	CerP 27:1		CRT_pos_26946||CerP 27:1	0.0613526	0.0613526	#NA	#NA			0.583671	4.03612e-07	0.00021795	Up	0.416625	0.00557072	0.0503711	Up	-0.167046	0.224241	0.496264	Not
LF1	Methylation.CRT	cg10096536	ZNF462	ZNF462	cg10096536|ZNF462	0.0613489	0.0613489	Promoter_Opensea	Promoter_Opensea	#NA	#NA	0.129859	0.000128044	0.0413694	Hyper	0.186809	8.1278e-06	0.00220522	Hyper	0.0569507	0.170234	0.560192	Not
LF1	Methylation.CRT	cg07574575			cg07574575|	0.061324	0.061324	Intergenic_Opensea	Intergenic_Opensea	#NA	#NA	0.0228255	0.530323	0.808173	Not	0.12839	0.00892352	0.0825745	Hyper	0.105565	0.0218254	0.283705	Hyper
LF1	Trans.CRT	ENSG00000007062	PROM1	PROM1	ENSG00000007062|PROM1	-0.0613177	0.0613177	#NA	#NA	#NA	#NA	0.00861958	0.951856	0.980033	Not	-0.513872	0.00938016	0.213508	Down	-0.522492	0.00473465	0.281634	Down
LF1	Methylation.CRT	cg01912838			cg01912838|	0.0613131	0.0613131	Intergenic_Opensea	Intergenic_Opensea	#NA	#NA	0.104096	0.00469855	0.146303	Hyper	0.154085	0.00125579	0.0287958	Hyper	0.0499889	0.254914	0.639961	Not
LF1	Methylation.CRT	cg10423757	TMEM155	TMEM155	cg10423757|TMEM155	0.0613074	0.0613074	Promoter_Shore	Promoter_ShoreShelf	#NA	#NA	0.0368648	0.331277	0.681824	Not	0.113805	0.0155779	0.111521	Hyper	0.0769399	0.102533	0.474071	Not
LF1	Meta.CRT	CRT_neg_8129	N-Acetyl-α-D-galactosamine 1-phosphate	HMDB0059626	CRT_neg_8129|HMDB0059626|N-Acetyl-α-D-galactosamine 1-phosphate|N-acetyl-α-D-galactosamine 1-phosphate	-0.0612813	0.0612813	#NA	#NA			-0.235422	0.0354322	0.131232	Down	-0.566199	0.000554259	0.0083521	Down	-0.330777	0.0267094	0.191344	Down
LF1	Methylation.CRT	cg07932983	SMC1B	SMC1B	cg07932983|SMC1B	0.0612715	0.0612715	Intragenic_Opensea	Intragenic_Opensea	#NA	#NA	0.0621267	0.110185	0.456238	Not	0.10416	0.0480402	0.205247	Hyper	0.0420332	0.349321	0.712121	Not
LF1	Methylation.CRT	cg02484307			cg02484307|	0.0612516	0.0612516	Intergenic_Opensea	Intergenic_Opensea	#NA	#NA	0.016395	0.676529	0.880662	Not	0.140276	0.00753162	0.0753554	Hyper	0.123881	0.011323	0.227632	Hyper
LF1	Methylation.CRT	cg09364582	LOC285501	LOC285501	cg09364582|LOC285501	0.0612316	0.0612316	Promoter_Opensea	Promoter_Opensea	#NA	#NA	0.0862788	0.0340491	0.296725	Not	0.136432	0.00820828	0.0789621	Hyper	0.0501534	0.278042	0.658815	Not
LF1	Methylation.CRT	cg21718159	FAXDC2	FAXDC2	cg21718159|FAXDC2	0.0612244	0.0612244	Intragenic_Opensea	Intragenic_Opensea	#NA	#NA	0.0282484	0.517462	0.80148	Not	0.149636	0.00542833	0.0631192	Hyper	0.121387	0.0199061	0.274793	Hyper
LF1	Trans.CRT	ENSG00000171431	KRT20	KRT20	ENSG00000171431|KRT20	0.0612139	0.0612139	#NA	#NA	#NA	#NA	0.134071	0.480129	0.708378	Not	0.61809	0.0178696	0.288593	Up	0.484019	0.0443707	0.542538	Up
LF1	Methylation.CRT	cg12530472			cg12530472|	0.061154	0.061154	Intergenic_Shelf	Intergenic_ShoreShelf	#NA	#NA	0.0228196	0.545455	0.8162	Not	0.131989	0.00491826	0.0598406	Hyper	0.109169	0.0156466	0.254082	Hyper
LF1	Trans.CRT	ENSG00000141655	TNFRSF11A	TNFRSF11A	ENSG00000141655|TNFRSF11A	-0.0611476	0.0611476	#NA	#NA	#NA	#NA	-0.782848	0.000638537	0.0343147	Down	-0.411423	0.160334	0.637639	Not	0.371425	0.172479	0.728997	Not
LF1	Methylation.CRT	cg26472239	LOC101929268	LOC101929268	cg26472239|LOC101929268	0.0611078	0.0611078	Intragenic_Opensea	Intragenic_Opensea	#NA	#NA	0.0767733	0.0473963	0.334401	Not	0.148769	0.00420477	0.0550883	Hyper	0.0719957	0.104474	0.477094	Not
LF1	Methylation.CRT	cg06523752	ADAD1	ADAD1	cg06523752|ADAD1	0.0611073	0.0611073	Promoter_Shore	Promoter_ShoreShelf	#NA	#NA	0.103552	0.00322085	0.127825	Hyper	0.193811	0.000119872	0.00828141	Hyper	0.0902588	0.0163586	0.257811	Not
LF1	Trans.CRT	ENSG00000247556	OIP5-AS1	OIP5-AS1	ENSG00000247556|OIP5-AS1	-0.061092	0.061092	#NA	#NA	#NA	#NA	-0.513548	0.00184907	0.0579716	Down	-0.860137	0.00014564	0.035737	Down	-0.346589	0.0814705	0.619038	Not
LF1	Trans.CRT	ENSG00000168913	ENHO	ENHO	ENSG00000168913|ENHO	-0.0610889	0.0610889	#NA	#NA	#NA	#NA	0.119694	0.391971	0.638976	Not	-0.315466	0.0956646	0.537741	Not	-0.435159	0.0148953	0.404878	Down
LF1	Trans.CRT	ENSG00000272379	AL008729.2	AL008729.2	ENSG00000272379|AL008729.2	-0.0610815	0.0610815	#NA	#NA	#NA	#NA	-0.251647	0.000355767	0.0273303	Not	-0.369255	0.000110937	0.0304762	Down	-0.117608	0.15791	0.714995	Not
LF1	Methylation.CRT	cg00977384	CDKL2	CDKL2	cg00977384|CDKL2	0.0610741	0.0610741	Intragenic_Opensea	Intragenic_Opensea	#NA	#NA	0.111011	0.00167804	0.102338	Hyper	0.21277	0.000110544	0.00796425	Hyper	0.10176	0.0115298	0.228835	Hyper
LF1	Meta.Urine	Urine_pos_5160	6-keto Prostaglandin F1α;-d4	HMDB0002886	Urine_pos_5160|HMDB0002886|6-keto Prostaglandin F1α;-d4	-0.0610738	0.0610738	#NA	#NA			-0.16204	0.0414659	0.23641	Down	-0.431959	0.000330264	0.00763083	Down	-0.269919	0.0130352	0.163132	Down
LF1	Methylation.CRT	cg04484243	AKAP13	AKAP13	cg04484243|AKAP13	0.061061	0.061061	Promoter_Opensea	Promoter_Opensea	#NA	#NA	0.080478	0.0221453	0.25366	Not	0.211336	5.24917e-05	0.00553944	Hyper	0.130858	0.00231003	0.135076	Hyper
LF1	Methylation.CRT	cg20506421			cg20506421|	0.0610498	0.0610498	Intergenic_Opensea	Intergenic_Opensea	#NA	#NA	0.0763253	0.0142956	0.216069	Not	0.199323	3.456e-06	0.0015268	Hyper	0.122998	0.00362072	0.156337	Hyper
LF1	Methylation.CRT	cg26898008			cg26898008|	0.0610322	0.0610322	Intergenic_Opensea	Intergenic_Opensea	#NA	#NA	0.100251	0.00269215	0.120495	Hyper	0.14392	0.000743886	0.0217257	Hyper	0.0436694	0.28673	0.665885	Not
LF1	Methylation.CRT	cg09213451			cg09213451|	0.0610248	0.0610248	Intergenic_Opensea	Intergenic_Opensea	#NA	#NA	0.0654324	0.0625981	0.371304	Not	0.144677	0.0024406	0.0411235	Hyper	0.0792442	0.0473753	0.366661	Not
LF1	Meta.CRT	CRT_neg_5021	5-Acetylamino-6-formylamino-3-methyluracil	HMDB0011105	CRT_neg_5021|HMDB0011105|5-Acetylamino-6-formylamino-3-methyluracil|AFMU	-0.0610211	0.0610211	#NA	#NA	Diazines	Pyrimidines and pyrimidine derivatives	-0.448682	0.000424984	0.0120337	Down	-0.298968	0.083562	0.234081	Not	0.149714	0.351977	0.682224	Not
LF1	Methylation.CRT	cg00524887	KIRREL3	KIRREL3	cg00524887|KIRREL3	0.0609529	0.0609529	Intragenic_Opensea	Intragenic_Opensea	#NA	#NA	0.0994173	0.00712018	0.168476	Not	0.146801	0.00129138	0.0292674	Hyper	0.0473837	0.297198	0.67406	Not
LF1	Methylation.CRT	cg13293080	LINC01358	LINC01358	cg13293080|LINC01358	0.0609277	0.0609277	Intragenic_Opensea	Intragenic_Opensea	#NA	#NA	0.111809	0.00881212	0.181636	Hyper	0.152517	0.0018818	0.03582	Hyper	0.0407073	0.4165	0.755175	Not
LF1	Trans.CRT	ENSG00000167711	SERPINF2	SERPINF2	ENSG00000167711|SERPINF2	-0.0609179	0.0609179	#NA	#NA	#NA	#NA	-0.0645566	0.515993	0.733188	Not	-0.539243	0.000157293	0.0364492	Down	-0.474686	0.000315027	0.101509	Down
LF1	Methylation.CRT	cg06029217			cg06029217|	0.0609166	0.0609166	Intergenic_Opensea	Intergenic_Opensea	#NA	#NA	0.0179255	0.647776	0.867475	Not	0.124051	0.011781	0.095935	Hyper	0.106126	0.0234227	0.290912	Hyper
LF1	Methylation.CRT	cg09579620	CR2	CR2	cg09579620|CR2	0.0609153	0.0609153	Intragenic_Opensea	Intragenic_Opensea	#NA	#NA	0.0943366	0.0227828	0.256102	Not	0.18359	0.000669157	0.0205032	Hyper	0.0892532	0.0838651	0.443564	Not
LF1	Trans.CRT	ENSG00000249082	C5orf66-AS1	C5orf66-AS1	ENSG00000249082|C5orf66-AS1	-0.0609101	0.0609101	#NA	#NA	#NA	#NA	-0.141703	0.248982	0.511869	Not	-0.414661	0.0139352	0.258219	Down	-0.272957	0.0773188	0.6144	Not
LF1	Methylation.CRT	cg13170462			cg13170462|	0.060905	0.060905	Intergenic_Opensea	Intergenic_Opensea	#NA	#NA	0.0602066	0.140622	0.498423	Not	0.161542	0.0037955	0.0520997	Hyper	0.101336	0.0220825	0.284875	Hyper
LF1	Methylation.CRT	cg15271461	SIGLEC1	SIGLEC1	cg15271461|SIGLEC1	0.0608713	0.0608713	Promoter_Opensea	Promoter_Opensea	#NA	#NA	0.0786828	0.0357825	0.302024	Not	0.188837	0.000124558	0.0084556	Hyper	0.110154	0.0172113	0.262037	Hyper
LF1	Trans.CRT	ENSG00000172215	CXCR6	CXCR6	ENSG00000172215|CXCR6	-0.0608566	0.0608566	#NA	#NA	#NA	#NA	-0.175169	0.0936667	0.323141	Not	-0.527043	0.000342973	0.0538404	Down	-0.351874	0.00811779	0.334352	Down
LF1	Methylation.CRT	cg16734400	CNTN1	CNTN1	cg16734400|CNTN1	0.0608355	0.0608355	Intragenic_Opensea	Intragenic_Opensea	#NA	#NA	0.0821494	0.0396478	0.313295	Not	0.162862	0.00207777	0.0377674	Hyper	0.0807128	0.0899216	0.454116	Not
LF1	Methylation.CRT	cg22228931	RAB31	RAB31	cg22228931|RAB31	0.0608049	0.0608049	Intragenic_Opensea	Intragenic_Opensea	#NA	#NA	0.103553	0.00438983	0.142689	Hyper	0.180419	0.000982557	0.0252248	Hyper	0.0768655	0.0469313	0.36544	Not
LF1	Methylation.CRT	cg17511604	ZHX2	ZHX2	cg17511604|ZHX2	0.0607758	0.0607758	Promoter_Opensea	Promoter_Opensea	#NA	#NA	0.0606044	0.126501	0.47974	Not	0.172083	0.000741862	0.0216921	Hyper	0.111478	0.0165454	0.258749	Hyper
LF1	Methylation.CRT	cg17162981	C15orf43	C15orf43	cg17162981|C15orf43	0.0607704	0.0607704	Promoter_Opensea	Promoter_Opensea	#NA	#NA	0.0347649	0.341763	0.689648	Not	0.1415	0.00316719	0.0473844	Hyper	0.106735	0.0186402	0.269003	Hyper
LF1	Trans.CRT	ENSG00000078114	NEBL	NEBL	ENSG00000078114|NEBL	-0.0607627	0.0607627	#NA	#NA	#NA	#NA	-0.362494	0.00386756	0.0818666	Down	-0.417546	0.0121693	0.243413	Down	-0.0550517	0.714034	0.936138	Not
LF1	Methylation.CRT	cg25774302	C1S	C1S	cg25774302|C1S	0.0607608	0.0607608	Promoter_Opensea	Promoter_Opensea	#NA	#NA	0.0307367	0.333717	0.683643	Not	0.169123	0.000269259	0.0126688	Hyper	0.138387	0.000852478	0.0986992	Hyper
LF1	Methylation.CRT	cg02827685			cg02827685|	0.0607104	0.0607104	Intergenic_Opensea	Intergenic_Opensea	#NA	#NA	0.0665367	0.0406786	0.316102	Not	0.141473	0.000632531	0.0199	Hyper	0.0749365	0.0595022	0.395176	Not
LF1	Methylation.CRT	cg18808825	MMD2	MMD2	cg18808825|MMD2	0.0607093	0.0607093	Intragenic_Opensea	Intragenic_Opensea	#NA	#NA	0.0350974	0.323551	0.675916	Not	0.111612	0.0185942	0.1226	Hyper	0.0765143	0.071442	0.420483	Not
LF1	Methylation.CRT	cg27145458	VWC2L	VWC2L	cg27145458|VWC2L	0.0606991	0.0606991	Intragenic_Opensea	Intragenic_Opensea	#NA	#NA	0.0956908	0.0096773	0.188247	Not	0.175316	0.000361307	0.0148188	Hyper	0.0796255	0.0871661	0.449452	Not
LF1	Methylation.CRT	cg18189591	IGF2R	IGF2R	cg18189591|IGF2R	0.0606874	0.0606874	Promoter_Shore	Promoter_ShoreShelf	#NA	#NA	0.0340341	0.361793	0.704487	Not	0.146689	0.00343363	0.0494366	Hyper	0.112655	0.0107139	0.224501	Hyper
LF1	Methylation.CRT	cg12396412	ARHGAP10	ARHGAP10	cg12396412|ARHGAP10	0.0606766	0.0606766	Intragenic_Opensea	Intragenic_Opensea	#NA	#NA	0.0690717	0.103939	0.446601	Not	0.189407	0.000205982	0.0109633	Hyper	0.120335	0.0163244	0.257676	Hyper
LF1	Methylation.CRT	cg01702330			cg01702330|	0.0606587	0.0606587	Intergenic_Shelf	Intergenic_ShoreShelf	#NA	#NA	0.0717517	0.0342409	0.297275	Not	0.164698	0.00120334	0.0281486	Hyper	0.0929461	0.0170907	0.261477	Not
LF1	Methylation.CRT	cg13995173			cg13995173|	0.0606522	0.0606522	Intergenic_Opensea	Intergenic_Opensea	#NA	#NA	0.086931	0.0135655	0.212071	Not	0.205838	3.38193e-05	0.00439717	Hyper	0.118907	0.0104378	0.222704	Hyper
LF1	Methylation.CRT	cg26878941	BMPR1B	BMPR1B	cg26878941|BMPR1B	0.0606493	0.0606493	Promoter_Opensea	Promoter_Opensea	#NA	#NA	0.104655	0.00600127	0.158623	Hyper	0.142909	0.00435453	0.0561137	Hyper	0.0382541	0.418864	0.756566	Not
LF1	Methylation.CRT	cg12319281			cg12319281|	0.0606297	0.0606297	Intergenic_Opensea	Intergenic_Opensea	#NA	#NA	0.030603	0.356909	0.700974	Not	0.137551	0.000739127	0.0216528	Hyper	0.106948	0.0118404	0.231027	Hyper
LF1	Methylation.CRT	cg19606484	TRIM15	TRIM15	cg19606484|TRIM15	0.0606045	0.0606045	Intragenic_Opensea	Intragenic_Opensea	#NA	#NA	0.0830711	0.0242241	0.261964	Not	0.139048	0.00278699	0.0441556	Hyper	0.055977	0.187459	0.578105	Not
LF1	Methylation.CRT	cg24252839	GLYAT	GLYAT	cg24252839|GLYAT	0.0605709	0.0605709	Promoter_Opensea	Promoter_Opensea	#NA	#NA	0.0476953	0.198572	0.565215	Not	0.13863	0.00408684	0.0542792	Hyper	0.0909351	0.0600411	0.396398	Not
LF1	Methylation.CRT	cg08681841	FYN	FYN	cg08681841|FYN	0.0605415	0.0605415	Intragenic_Opensea	Intragenic_Opensea	#NA	#NA	0.0726112	0.0656545	0.377967	Not	0.149097	0.00171146	0.0340672	Hyper	0.0764856	0.107325	0.481401	Not
LF1	Meta.CRT	CRT_pos_13443	Oseltamivir	HMDB0014343	CRT_pos_13443|HMDB0014343|Oseltamivir	-0.0605347	0.0605347	#NA	#NA	Carboxylic acids and derivatives	Amino acids, peptides, and analogues	-0.369162	0.0217651	0.133559	Down	-0.22336	0.317878	0.543881	Not	0.145801	0.486874	0.722286	Not
LF1	Methylation.CRT	cg26983109			cg26983109|	0.0605342	0.0605342	Intergenic_Shore	Intergenic_ShoreShelf	#NA	#NA	0.0346498	0.335897	0.685265	Not	0.127427	0.00441617	0.0565496	Hyper	0.0927774	0.0495295	0.371609	Not
LF1	Meta.Urine	Urine_neg_2054	Glutamylvaline	HMDB0059717	Urine_neg_2054|HMDB0059717|Glutamylvaline|Glu-Val	-0.060527	0.060527	#NA	#NA	Carboxylic acids and derivatives	Amino acids, peptides, and analogues	-0.0755236	0.412882	0.672235	Not	-0.295051	0.0320728	0.117382	Down	-0.219527	0.0842517	0.221263	Not
LF1	Methylation.CRT	cg21030867	ULK4	ULK4	cg21030867|ULK4	0.0605228	0.0605228	Intragenic_Opensea	Intragenic_Opensea	#NA	#NA	0.0834069	0.0152003	0.221094	Not	0.143307	0.00273341	0.0436955	Hyper	0.0599002	0.107258	0.481285	Not
LF1	Methylation.CRT	cg19371189	PLCH2	PLCH2	cg19371189|PLCH2	0.0605097	0.0605097	Intragenic_Opensea	Intragenic_Opensea	#NA	#NA	0.0628402	0.0867823	0.41833	Not	0.139415	0.00193893	0.036417	Hyper	0.0765744	0.114129	0.491255	Not
LF1	Methylation.CRT	cg27049722	CYP39A1	CYP39A1	cg27049722|CYP39A1	0.060496	0.060496	Promoter_Shore	Promoter_ShoreShelf	#NA	#NA	0.0586752	0.119194	0.469534	Not	0.168538	0.000224597	0.0115073	Hyper	0.109863	0.0179163	0.265448	Hyper
LF1	Methylation.CRT	cg04520071	SLC8A3	SLC8A3	cg04520071|SLC8A3	0.0604949	0.0604949	Intragenic_Shore	Intragenic_ShoreShelf	#NA	#NA	0.0819224	0.0462997	0.33128	Not	0.147783	0.0047567	0.058804	Hyper	0.0658606	0.152998	0.540812	Not
LF1	Methylation.CRT	cg27430402	EFCAB2	EFCAB2	cg27430402|EFCAB2	0.0604801	0.0604801	Intragenic_Opensea	Intragenic_Opensea	#NA	#NA	0.0711543	0.0571681	0.358769	Not	0.136681	0.0123884	0.0985802	Hyper	0.0655265	0.112282	0.488549	Not
LF1	Methylation.CRT	cg02639948			cg02639948|	0.060477	0.060477	Intergenic_Opensea	Intergenic_Opensea	#NA	#NA	0.0695407	0.0453615	0.328864	Not	0.10836	0.015116	0.109723	Hyper	0.038819	0.367838	0.724368	Not
LF1	Methylation.CRT	cg04415646	SPAG6	SPAG6	cg04415646|SPAG6	0.0604733	0.0604733	Intragenic_Opensea	Intragenic_Opensea	#NA	#NA	0.00527603	0.889775	0.964946	Not	0.108525	0.0257018	0.146138	Hyper	0.103249	0.0354742	0.333106	Hyper
LF1	Methylation.CRT	cg00777546			cg00777546|	0.0604694	0.0604694	Intergenic_Opensea	Intergenic_Opensea	#NA	#NA	0.0818006	0.0254192	0.266641	Not	0.209698	1.19115e-05	0.00267241	Hyper	0.127898	0.00381133	0.158927	Hyper
LF1	Methylation.CRT	cg20139844			cg20139844|	0.0604448	0.0604448	Intergenic_Opensea	Intergenic_Opensea	#NA	#NA	0.100925	0.00824177	0.177392	Hyper	0.141742	0.00351134	0.0500104	Hyper	0.0408172	0.338465	0.704292	Not
LF1	Trans.CRT	ENSG00000260537	AC012184.2	AC012184.2	ENSG00000260537|AC012184.2	0.0604297	0.0604297	#NA	#NA	#NA	#NA	-0.042951	0.748781	0.878557	Not	0.766401	7.87452e-05	0.0252791	Up	0.809352	1.08121e-05	0.0273266	Up
LF1	Trans.CRT	ENSG00000233214	AC002511.2	AC002511.2	ENSG00000233214|AC002511.2	-0.0603864	0.0603864	#NA	#NA	#NA	#NA	-0.102761	0.474812	0.704118	Not	-0.388311	0.0475729	0.421288	Down	-0.28555	0.114492	0.667807	Not
LF1	Methylation.CRT	cg07152520			cg07152520|	0.0603702	0.0603702	Intergenic_Opensea	Intergenic_Opensea	#NA	#NA	0.0715077	0.0294589	0.281885	Not	0.13413	0.000829944	0.0230472	Hyper	0.0626224	0.132465	0.515348	Not
LF1	Methylation.CRT	cg14700504	ZNF365	ZNF365	cg14700504|ZNF365	0.0603671	0.0603671	Intragenic_Shore	Intragenic_ShoreShelf	#NA	#NA	0.0883565	0.0193264	0.241309	Not	0.168584	0.000406057	0.0157885	Hyper	0.0802274	0.0820963	0.440189	Not
LF1	Methylation.CRT	cg11945668			cg11945668|	0.0603561	0.0603561	Intergenic_Opensea	Intergenic_Opensea	#NA	#NA	0.0986885	0.00307527	0.125911	Not	0.213495	3.03265e-06	0.00144747	Hyper	0.114807	0.00624026	0.188048	Hyper
LF1	Methylation.CRT	cg02280038	AUH	AUH	cg02280038|AUH	0.0603556	0.0603556	Promoter_Shore	Promoter_ShoreShelf	#NA	#NA	0.0492165	0.216809	0.583314	Not	0.142395	0.00181673	0.0351594	Hyper	0.0931786	0.053773	0.382257	Not
LF1	Methylation.CRT	cg02615520	ANKRD6	ANKRD6	cg02615520|ANKRD6	0.0603465	0.0603465	Promoter_Opensea	Promoter_Opensea	#NA	#NA	0.119379	0.00135979	0.0954433	Hyper	0.20654	1.28059e-05	0.00277689	Hyper	0.087161	0.0630264	0.403133	Not
LF1	Meta.CRT	CRT_neg_2625	(S)-3-Sulfolactate	HMDB0060176	CRT_neg_2625|HMDB0060176|(S)-3-Sulfolactate|(2S)-3-Sulfolactate|(S)-3-Sulfonatolactate	-0.0603266	0.0603266	#NA	#NA			-0.0954055	0.312763	0.525052	Not	-0.27811	0.0404889	0.143915	Down	-0.182705	0.148288	0.441341	Not
LF1	Methylation.CRT	cg27182529	RAB11FIP3	RAB11FIP3	cg27182529|RAB11FIP3	0.0602982	0.0602982	Intragenic_Shelf	Intragenic_ShoreShelf	#NA	#NA	0.0685812	0.0464303	0.331674	Not	0.176243	0.000313855	0.0137343	Hyper	0.107662	0.0103576	0.222187	Hyper
LF1	Methylation.CRT	cg16476716			cg16476716|	0.0602837	0.0602837	Intergenic_Opensea	Intergenic_Opensea	#NA	#NA	0.0814791	0.0303222	0.284629	Not	0.159838	0.00150066	0.0317887	Hyper	0.0783592	0.0797539	0.435864	Not
LF1	Methylation.CRT	cg19760729			cg19760729|	0.0602629	0.0602629	Intergenic_Opensea	Intergenic_Opensea	#NA	#NA	0.028795	0.468042	0.773203	Not	0.101385	0.0322536	0.165164	Hyper	0.0725902	0.1218	0.50125	Not
LF1	Methylation.CRT	cg03120782	AKAP8	AKAP8	cg03120782|AKAP8	0.060248	0.060248	Intragenic_Shore	Intragenic_ShoreShelf	#NA	#NA	0.0765903	0.0303892	0.284868	Not	0.117456	0.00638544	0.0690026	Hyper	0.0408653	0.340576	0.70584	Not
LF1	Methylation.CRT	cg11864239			cg11864239|	0.0602137	0.0602137	Intergenic_Opensea	Intergenic_Opensea	#NA	#NA	0.0189889	0.644221	0.865793	Not	0.114872	0.0268998	0.149805	Hyper	0.0958829	0.0488452	0.370044	Not
LF1	Methylation.CRT	cg05571369			cg05571369|	0.0602108	0.0602108	Intergenic_Opensea	Intergenic_Opensea	#NA	#NA	0.0643762	0.0776058	0.401454	Not	0.13905	0.00422288	0.0552247	Hyper	0.074674	0.085146	0.445948	Not
LF1	Methylation.CRT	cg14962569			cg14962569|	0.060207	0.060207	Intergenic_Opensea	Intergenic_Opensea	#NA	#NA	0.0740338	0.051599	0.345172	Not	0.187308	0.000359919	0.0147868	Hyper	0.113274	0.0142167	0.245777	Hyper
LF1	Methylation.CRT	cg02765736	NRP2	NRP2	cg02765736|NRP2	0.0601641	0.0601641	Intragenic_Opensea	Intragenic_Opensea	#NA	#NA	0.12852	0.00053649	0.0684265	Hyper	0.140438	0.00671574	0.0709145	Hyper	0.0119178	0.785024	0.92985	Not
LF1	Methylation.CRT	cg00438564	SRGAP3	SRGAP3	cg00438564|SRGAP3	0.0601603	0.0601603	Promoter_Opensea	Promoter_Opensea	#NA	#NA	0.0447383	0.213524	0.580123	Not	0.12839	0.00613798	0.0675157	Hyper	0.0836521	0.0585878	0.393055	Not
LF1	Methylation.CRT	cg16109426			cg16109426|	0.0601595	0.0601595	Intergenic_Opensea	Intergenic_Opensea	#NA	#NA	0.0663499	0.0770029	0.400452	Not	0.159088	0.000391722	0.0154735	Hyper	0.0927382	0.0449841	0.360379	Not
LF1	Methylation.CRT	cg22122449	ACR	ACR	cg22122449|ACR	0.060143	0.060143	Promoter_Opensea	Promoter_Opensea	#NA	#NA	0.0878229	0.00585268	0.157154	Not	0.159284	0.000449288	0.0166727	Hyper	0.0714614	0.0518628	0.377593	Not
LF1	Meta.Urine	Urine_neg_6524	PA 24:4; PA 8:0-16:4		Urine_neg_6524||PA 24:4; PA 8:0-16:4	0.0601021	0.0601021	#NA	#NA			0.291694	0.0170933	0.134586	Up	0.841387	1.22708e-05	0.00055321	Up	0.549693	0.00129127	0.0174645	Up
LF1	Meta.Urine	Urine_neg_2982	5-(3',4',5'-Trihydroxyphenyl)-γ-valerolactone-3'-O-sulphate	HMDB0059985	Urine_neg_2982|HMDB0059985|5-(3',4',5'-Trihydroxyphenyl)-γ-valerolactone-3'-O-sulphate	0.0600975	0.0600975	#NA	#NA			0.126103	0.523867	0.776239	Not	0.854315	0.00456021	0.0314041	Up	0.728212	0.0089934	0.0579218	Up
LF1	Methylation.CRT	cg23849099			cg23849099|	0.0600968	0.0600968	Intergenic_Opensea	Intergenic_Opensea	#NA	#NA	0.0756547	0.0294847	0.28196	Not	0.162284	0.00111546	0.0270087	Hyper	0.086629	0.0271177	0.305656	Not
LF1	Methylation.CRT	cg17296318			cg17296318|	0.0600826	0.0600826	Intergenic_Shore	Intergenic_ShoreShelf	#NA	#NA	0.0734402	0.0564685	0.357156	Not	0.142464	0.00290586	0.0451917	Hyper	0.0690243	0.132977	0.515935	Not
LF1	Methylation.CRT	cg17358782	KIAA1324	KIAA1324	cg17358782|KIAA1324	0.0600662	0.0600662	Promoter_Opensea	Promoter_Opensea	#NA	#NA	0.0839476	0.00966364	0.188146	Not	0.140423	0.00174722	0.0344437	Hyper	0.0564755	0.118726	0.497522	Not
LF1	Trans.CRT	ENSG00000054277	OPN3	OPN3	ENSG00000054277|OPN3	0.0600627	0.0600627	#NA	#NA	#NA	#NA	0.459995	0.00038889	0.0288235	Up	0.609466	0.000447485	0.0582976	Up	0.149471	0.327343	0.815038	Not
LF1	Methylation.CRT	cg06526856	ITGA2	ITGA2	cg06526856|ITGA2	0.060061	0.060061	Intragenic_Opensea	Intragenic_Opensea	#NA	#NA	0.0770474	0.0335553	0.295135	Not	0.153422	0.00212147	0.038185	Hyper	0.0763751	0.0813411	0.438736	Not
LF1	Meta.Urine	Urine_neg_1093	Suberic acid	HMDB0000893	Urine_neg_1093|HMDB0000893|Suberic acid	-0.0600512	0.0600512	#NA	#NA	Fatty Acyls	Fatty acids and conjugates	-0.275522	0.0258823	0.17076	Down	-0.670402	0.000374037	0.00614073	Down	-0.394881	0.0193674	0.0988466	Down
LF1	Methylation.CRT	cg04064221	MBD4	MBD4	cg04064221|MBD4	0.0600499	0.0600499	Intragenic_Opensea	Intragenic_Opensea	#NA	#NA	0.116466	0.000454137	0.0648282	Hyper	0.171787	7.1494e-05	0.00644987	Hyper	0.0553219	0.129638	0.511688	Not
LF1	Methylation.CRT	cg08234418	SFMBT2	SFMBT2	cg08234418|SFMBT2	0.0600447	0.0600447	Intragenic_Opensea	Intragenic_Opensea	#NA	#NA	0.0424413	0.26274	0.626234	Not	0.115019	0.0220907	0.134484	Hyper	0.0725778	0.135166	0.518898	Not
LF1	Trans.CRT	ENSG00000141447	OSBPL1A	OSBPL1A	ENSG00000141447|OSBPL1A	0.0600441	0.0600441	#NA	#NA	#NA	#NA	0.374111	0.00602882	0.0991332	Up	0.508521	0.00541021	0.173028	Up	0.13441	0.412941	0.848957	Not
LF1	Methylation.CRT	cg12886033	LINC01359	LINC01359	cg12886033|LINC01359	0.0600242	0.0600242	Intragenic_Opensea	Intragenic_Opensea	#NA	#NA	0.0815383	0.0270764	0.27326	Not	0.153746	0.000473923	0.0171388	Hyper	0.072208	0.107258	0.481285	Not
LF1	Methylation.CRT	cg08368094	ALB	ALB	cg08368094|ALB	0.0600226	0.0600226	Intragenic_Opensea	Intragenic_Opensea	#NA	#NA	0.0235655	0.548792	0.818113	Not	0.113721	0.0202944	0.128487	Hyper	0.0901557	0.0569709	0.389469	Not
LF1	Methylation.CRT	cg12225949			cg12225949|	0.0600154	0.0600154	Intergenic_Shelf	Intergenic_ShoreShelf	#NA	#NA	0.0471311	0.21113	0.577768	Not	0.113222	0.0319931	0.164481	Hyper	0.0660911	0.127247	0.508574	Not
LF1	Methylation.CRT	cg06003187	GUCA2A	GUCA2A	cg06003187|GUCA2A	0.0599551	0.0599551	Intragenic_Opensea	Intragenic_Opensea	#NA	#NA	0.0910196	0.00899242	0.182947	Not	0.147737	0.0010713	0.0264191	Hyper	0.0567176	0.148875	0.535793	Not
LF1	Methylation.CRT	cg18408836			cg18408836|	0.0599405	0.0599405	Intergenic_Opensea	Intergenic_Opensea	#NA	#NA	0.06363	0.0877524	0.420025	Not	0.150538	0.00468451	0.0583925	Hyper	0.0869079	0.060283	0.396972	Not
LF1	Methylation.CRT	cg23379291	PITPNA	PITPNA	cg23379291|PITPNA	0.0599356	0.0599356	Promoter_Shore	Promoter_ShoreShelf	#NA	#NA	0.0956571	0.00873715	0.181051	Not	0.143541	0.00358226	0.0505163	Hyper	0.0478844	0.234752	0.622953	Not
LF1	Methylation.CRT	cg19289950	HAL	HAL	cg19289950|HAL	0.0599067	0.0599067	Promoter_Shore	Promoter_ShoreShelf	#NA	#NA	0.0237788	0.471742	0.775403	Not	0.124591	0.00490532	0.0597622	Hyper	0.100812	0.0155766	0.253679	Hyper
LF1	Methylation.CRT	cg27168858	DHCR24	DHCR24	cg27168858|DHCR24	0.0599061	0.0599061	Intragenic_Shore	Intragenic_ShoreShelf	#NA	#NA	0.128079	0.000218984	0.0499171	Hyper	0.171134	8.8328e-05	0.00714639	Hyper	0.0430541	0.252337	0.637851	Not
LF1	Methylation.CRT	cg26170431			cg26170431|	0.059906	0.059906	Intergenic_Opensea	Intergenic_Opensea	#NA	#NA	0.0292833	0.466802	0.772507	Not	0.11391	0.0374909	0.179199	Hyper	0.0846269	0.0709177	0.419295	Not
LF1	Methylation.CRT	cg14566220			cg14566220|	0.0599051	0.0599051	Intergenic_Shelf	Intergenic_ShoreShelf	#NA	#NA	0.0293856	0.455876	0.765912	Not	0.130051	0.0105899	0.090608	Hyper	0.100665	0.033165	0.326076	Hyper
LF1	Meta.Urine	Urine_pos_1646	3-Indoleacrylic acid	HMDB0000734	Urine_pos_1646|HMDB0000734|3-Indoleacrylic acid	0.0598912	0.0598912	#NA	#NA	Indoles and derivatives	Indoles	0.675254	0.000172928	0.0103009	Up	1.09594	3.24041e-05	0.00142254	Up	0.420682	0.0656958	0.351713	Not
LF1	Methylation.CRT	cg25981719			cg25981719|	0.0598892	0.0598892	Intergenic_Opensea	Intergenic_Opensea	#NA	#NA	0.0465572	0.185745	0.551794	Not	0.11152	0.00895569	0.0827299	Hyper	0.0649628	0.125051	0.505718	Not
LF1	Methylation.CRT	cg13081046			cg13081046|	0.0598848	0.0598848	Intergenic_Opensea	Intergenic_Opensea	#NA	#NA	-0.0456267	0.2709	0.633115	Not	0.101471	0.0317922	0.163909	Hyper	0.147098	0.00456012	0.16918	Hyper
LF1	Methylation.CRT	cg26336118			cg26336118|	0.0598811	0.0598811	Intergenic_Opensea	Intergenic_Opensea	#NA	#NA	0.102012	0.00463282	0.145417	Hyper	0.165391	0.000256017	0.0123217	Hyper	0.0633791	0.14425	0.530426	Not
LF1	Methylation.CRT	cg11135937			cg11135937|	0.0598633	0.0598633	Intergenic_Opensea	Intergenic_Opensea	#NA	#NA	0.0758703	0.0109788	0.196821	Not	0.205462	3.82977e-06	0.00160563	Hyper	0.129592	0.0014938	0.117576	Hyper
LF1	Methylation.CRT	cg12965767	RGS3	RGS3	cg12965767|RGS3	0.0598447	0.0598447	Intragenic_Opensea	Intragenic_Opensea	#NA	#NA	0.0923377	0.016302	0.226847	Not	0.17455	0.000310946	0.0136633	Hyper	0.082212	0.0923517	0.457892	Not
LF1	Meta.CRT	CRT_pos_7868	Monoethylglycinexylidide	HMDB0060656	CRT_pos_7868|HMDB0060656|Monoethylglycinexylidide|Monoethylglycylxylidide (MEGX)|Norlidocaine|LID_207.1492_9.6|N-(2,6-dimethylphenyl)-2-(ethylamino)acetamide|N-desethyllidocaine	0.0598428	0.0598428	#NA	#NA	Carboxylic acids and derivatives	Amino acids, peptides, and analogues	0.4786	0.0142365	0.108278	Up	0.0734977	0.78499	0.874963	Not	-0.405102	0.113391	0.324613	Not
LF1	Trans.CRT	ENSG00000168071	CCDC88B	CCDC88B	ENSG00000168071|CCDC88B	-0.0598378	0.0598378	#NA	#NA	#NA	#NA	-0.192874	0.0798681	0.301765	Not	-0.455674	0.00271897	0.131784	Down	-0.2628	0.0561935	0.5744	Not
LF1	Methylation.CRT	cg21919658			cg21919658|	0.0598167	0.0598167	Intergenic_Opensea	Intergenic_Opensea	#NA	#NA	0.0526807	0.148838	0.509106	Not	0.157166	0.000391784	0.0154737	Hyper	0.104486	0.0282472	0.309424	Hyper
LF1	Methylation.CRT	cg00133063	NEK10	NEK10	cg00133063|NEK10	0.059784	0.059784	Promoter_Shelf	Promoter_ShoreShelf	#NA	#NA	0.0147204	0.704844	0.892943	Not	0.129687	0.00495019	0.0600468	Hyper	0.114967	0.0205386	0.277819	Hyper
LF1	Methylation.CRT	cg12591381			cg12591381|	0.0597839	0.0597839	Intergenic_Opensea	Intergenic_Opensea	#NA	#NA	0.0934685	0.00484751	0.147844	Not	0.21748	2.4726e-07	0.000540188	Hyper	0.124012	0.00278646	0.143546	Hyper
LF1	Methylation.CRT	cg12450936			cg12450936|	0.0597801	0.0597801	Intergenic_Opensea	Intergenic_Opensea	#NA	#NA	0.00999514	0.820386	0.939635	Not	0.105024	0.0346147	0.171471	Hyper	0.0950293	0.0750494	0.427431	Not
LF1	Methylation.CRT	cg18201515	HEATR4	HEATR4	cg18201515|HEATR4	0.0597708	0.0597708	Intragenic_Opensea	Intragenic_Opensea	#NA	#NA	0.0453119	0.215173	0.581681	Not	0.137872	0.00465973	0.0582512	Hyper	0.0925605	0.041516	0.351271	Not
LF1	Methylation.CRT	cg24061761			cg24061761|	0.0597576	0.0597576	Intergenic_Opensea	Intergenic_Opensea	#NA	#NA	0.0693675	0.0304747	0.285207	Not	0.208975	5.32843e-06	0.00184052	Hyper	0.139607	0.000689939	0.0923007	Hyper
LF1	Meta.CRT	CRT_neg_1240	Dl-Aspartic acid	HMDB0062186	CRT_neg_1240|HMDB0062186|Dl-Aspartic acid	-0.0597542	0.0597542	#NA	#NA	Carboxylic acids and derivatives	Amino acids, peptides, and analogues	-0.201693	0.0272075	0.112144	Down	-0.33441	0.0102861	0.0624172	Down	-0.132717	0.26707	0.612169	Not
LF1	Methylation.CRT	cg17491365	TMEM232	TMEM232	cg17491365|TMEM232	0.0597483	0.0597483	Intragenic_Opensea	Intragenic_Opensea	#NA	#NA	0.0382423	0.331613	0.682084	Not	0.10708	0.0285347	0.154644	Hyper	0.0688379	0.165776	0.555589	Not
LF1	Methylation.CRT	cg05522415	QARS	QARS	cg05522415|QARS	0.0597298	0.0597298	Intragenic_Shelf	Intragenic_ShoreShelf	#NA	#NA	0.083954	0.0192086	0.240734	Not	0.158984	0.000827319	0.0230003	Hyper	0.0750303	0.0948494	0.462061	Not
LF1	Methylation.CRT	cg10260477	POM121L12	POM121L12	cg10260477|POM121L12	0.0597259	0.0597259	Promoter_Shore	Promoter_ShoreShelf	#NA	#NA	0.0329662	0.379601	0.717085	Not	0.108324	0.0227747	0.136795	Hyper	0.0753579	0.12785	0.509371	Not
LF1	Meta.CRT	CRT_neg_12142	CPA(18:0/0:0)	HMDB0007004	CRT_neg_12142|HMDB0007004|CPA(18:0/0:0)	0.05971	0.05971	#NA	#NA	Glycerophospholipids		0.571774	0.000172151	0.00714399	Up	0.584794	0.00522857	0.0374571	Up	0.0130205	0.945384	0.977293	Not
LF1	Methylation.CRT	cg26091601	MYH4	MYH4	cg26091601|MYH4	0.0596872	0.0596872	Intragenic_Opensea	Intragenic_Opensea	#NA	#NA	0.102842	0.00339895	0.130199	Hyper	0.114102	0.00898951	0.0829023	Hyper	0.0112604	0.776699	0.926658	Not
LF1	Methylation.CRT	cg06198843	SCNN1D	SCNN1D	cg06198843|SCNN1D	0.0596523	0.0596523	Promoter_Opensea	Promoter_Opensea	#NA	#NA	0.0613816	0.0892072	0.42224	Not	0.144969	0.00266658	0.0431255	Hyper	0.0835875	0.0417198	0.351829	Not
LF1	Methylation.CRT	cg08893842			cg08893842|	0.0596459	0.0596459	Intergenic_Opensea	Intergenic_Opensea	#NA	#NA	0.046398	0.244217	0.609735	Not	0.141116	0.00932404	0.0845513	Hyper	0.0947178	0.0563286	0.388078	Not
LF1	Methylation.CRT	cg17317280	OXCT1	OXCT1	cg17317280|OXCT1	0.0596343	0.0596343	Promoter_Shore	Promoter_ShoreShelf	#NA	#NA	0.00306416	0.93809	0.980824	Not	0.126697	0.0101216	0.0883998	Hyper	0.123633	0.0100527	0.220061	Hyper
LF1	Methylation.CRT	cg12334749			cg12334749|	0.0596253	0.0596253	Intergenic_Opensea	Intergenic_Opensea	#NA	#NA	0.0601079	0.0749585	0.39649	Not	0.140426	0.00259244	0.0424667	Hyper	0.0803182	0.0436923	0.357142	Not
LF1	Methylation.CRT	cg20317140			cg20317140|	0.0596205	0.0596205	Intergenic_Opensea	Intergenic_Opensea	#NA	#NA	0.0560767	0.143031	0.501623	Not	0.160037	0.00149524	0.031732	Hyper	0.10396	0.0281529	0.309042	Hyper
LF1	Methylation.CRT	cg00918869	PIGL	PIGL	cg00918869|PIGL	0.0596195	0.0596195	Intragenic_Opensea	Intragenic_Opensea	#NA	#NA	0.0982548	0.00615733	0.160096	Not	0.131586	0.00201196	0.037116	Hyper	0.033331	0.414926	0.754317	Not
LF1	Meta.Plasma	Plasma_pos_3802	Deoxycholic acid	HMDB0000626	Plasma_pos_3802|HMDB0000626|Deoxycholic acid	0.0595671	0.0595671	#NA	#NA	Steroids and steroid derivatives	Bile acids, alcohols and derivatives	-0.0406016	0.620198	0.828925	Not	0.431961	0.000257805	0.016989	Up	0.472563	2.98265e-05	0.00300502	Up
LF1	Trans.CRT	ENSG00000204261	PSMB8-AS1	PSMB8-AS1	ENSG00000204261|PSMB8-AS1	-0.059563	0.059563	#NA	#NA	#NA	#NA	-0.111812	0.317458	0.576728	Not	-0.421588	0.00643814	0.185751	Down	-0.309777	0.0290992	0.494788	Not
LF1	Trans.CRT	ENSG00000115085	ZAP70	ZAP70	ENSG00000115085|ZAP70	-0.0595382	0.0595382	#NA	#NA	#NA	#NA	-0.275795	0.0168814	0.155263	Not	-0.442999	0.00465155	0.164501	Down	-0.167204	0.235247	0.768788	Not
LF1	Methylation.CRT	cg18730882			cg18730882|	0.0595321	0.0595321	Intergenic_Opensea	Intergenic_Opensea	#NA	#NA	0.0368998	0.390961	0.724617	Not	0.133844	0.0116331	0.0952962	Hyper	0.0969446	0.0542005	0.383367	Not
LF1	Methylation.CRT	cg01656996			cg01656996|	0.059529	0.059529	Intergenic_Shore	Intergenic_ShoreShelf	#NA	#NA	0.0776749	0.032526	0.291949	Not	0.172568	0.00136066	0.0301271	Hyper	0.0948927	0.0206789	0.278535	Not
LF1	Trans.CRT	ENSG00000110031	LPXN	LPXN	ENSG00000110031|LPXN	-0.0595223	0.0595223	#NA	#NA	#NA	#NA	-0.417515	0.00042494	0.029266	Down	-0.376232	0.014465	0.263378	Down	0.0412828	0.766403	0.948754	Not
LF1	Methylation.CRT	cg15664323			cg15664323|	0.0595201	0.0595201	Intergenic_Opensea	Intergenic_Opensea	#NA	#NA	0.0685037	0.0407992	0.316469	Not	0.145902	0.00109667	0.0267564	Hyper	0.0773982	0.0696097	0.416844	Not
LF1	Methylation.CRT	cg22220152	RNF220	RNF220	cg22220152|RNF220	0.0594972	0.0594972	Intragenic_Opensea	Intragenic_Opensea	#NA	#NA	0.0248537	0.467484	0.772937	Not	0.115845	0.00879117	0.0819119	Hyper	0.0909912	0.0400572	0.346971	Not
LF1	Methylation.CRT	cg11865261	FAM107A	FAM107A	cg11865261|FAM107A	0.0594949	0.0594949	Intragenic_Opensea	Intragenic_Opensea	#NA	#NA	0.022834	0.51755	0.801515	Not	0.112626	0.0169564	0.116716	Hyper	0.0897925	0.0468057	0.365198	Not
LF1	Methylation.CRT	cg03387118			cg03387118|	0.0594894	0.0594894	Intergenic_Opensea	Intergenic_Opensea	#NA	#NA	0.0632135	0.094758	0.431615	Not	0.156619	0.00184678	0.0354616	Hyper	0.0934054	0.0337429	0.327662	Not
LF1	Methylation.CRT	cg21487656			cg21487656|	0.0594694	0.0594694	Intergenic_Opensea	Intergenic_Opensea	#NA	#NA	0.0753255	0.0385415	0.310183	Not	0.158278	0.000486309	0.0173516	Hyper	0.0829529	0.0832853	0.442363	Not
LF1	Methylation.CRT	cg15994599	BBS9	BBS9	cg15994599|BBS9	0.0594617	0.0594617	Intragenic_Opensea	Intragenic_Opensea	#NA	#NA	0.0758187	0.0200217	0.244477	Not	0.151648	0.00224687	0.0393703	Hyper	0.0758289	0.0491096	0.370702	Not
LF1	Meta.Urine	Urine_pos_865	Creatine	HMDB0000064	Urine_pos_865|HMDB0000064|Creatine	0.0594485	0.0594485	#NA	#NA	Carboxylic acids and derivatives	Amino acids, peptides, and analogues	0.171251	0.196394	0.454135	Not	0.888673	2.25577e-05	0.00135379	Up	0.717423	0.000191498	0.0105085	Up
LF1	Methylation.CRT	cg16136466			cg16136466|	0.0594346	0.0594346	Intergenic_Shelf	Intergenic_ShoreShelf	#NA	#NA	0.0756056	0.0387569	0.310779	Not	0.126363	0.0124581	0.0989105	Hyper	0.0507579	0.247333	0.633791	Not
LF1	Methylation.CRT	cg12029952			cg12029952|	0.0594156	0.0594156	Intergenic_Opensea	Intergenic_Opensea	#NA	#NA	0.0626783	0.0954458	0.43267	Not	0.143399	0.00354963	0.0502684	Hyper	0.080721	0.0554346	0.38625	Not
LF1	Methylation.CRT	cg19052447	ALDH1L2	ALDH1L2	cg19052447|ALDH1L2	0.0594015	0.0594015	Promoter_Shore	Promoter_ShoreShelf	#NA	#NA	0.0608532	0.0882884	0.420867	Not	0.154918	0.0036146	0.0507568	Hyper	0.0940648	0.0159632	0.255781	Not
LF1	Methylation.CRT	cg06710853	ITGAL	ITGAL	cg06710853|ITGAL	0.0593937	0.0593937	Intragenic_Opensea	Intragenic_Opensea	#NA	#NA	0.0518711	0.14877	0.509047	Not	0.164096	0.000731588	0.0215422	Hyper	0.112225	0.0156184	0.253892	Hyper
LF1	Methylation.CRT	cg07601982			cg07601982|	0.0593844	0.0593844	Intergenic_Opensea	Intergenic_Opensea	#NA	#NA	0.0496745	0.161624	0.524277	Not	0.162778	0.00078706	0.0223746	Hyper	0.113104	0.0119675	0.232078	Hyper
LF1	Methylation.CRT	cg23479070			cg23479070|	0.0593812	0.0593812	Intergenic_Opensea	Intergenic_Opensea	#NA	#NA	0.072001	0.0346324	0.298558	Not	0.139223	0.00191246	0.0361541	Hyper	0.0672222	0.11629	0.493944	Not
LF1	Methylation.CRT	cg03920658			cg03920658|	0.0593721	0.0593721	Intergenic_Opensea	Intergenic_Opensea	#NA	#NA	0.103128	0.00189432	0.106695	Hyper	0.160986	0.00108041	0.0265523	Hyper	0.0578581	0.161507	0.550747	Not
LF1	Methylation.CRT	cg25941598	RASGRP1	RASGRP1	cg25941598|RASGRP1	0.0593646	0.0593646	Intragenic_Opensea	Intragenic_Opensea	#NA	#NA	0.0490997	0.176568	0.54152	Not	0.181386	0.000110567	0.00796425	Hyper	0.132287	0.00463803	0.170123	Hyper
LF1	Trans.CRT	ENSG00000185669	SNAI3	SNAI3	ENSG00000185669|SNAI3	-0.0593589	0.0593589	#NA	#NA	#NA	#NA	0.0309127	0.743488	0.875503	Not	-0.333531	0.0106952	0.230005	Not	-0.364444	0.00300864	0.238372	Down
LF1	Methylation.CRT	cg27477582			cg27477582|	0.0593321	0.0593321	Intergenic_Opensea	Intergenic_Opensea	#NA	#NA	0.0775995	0.0448641	0.327683	Not	0.135219	0.00942996	0.0850715	Hyper	0.0576195	0.215254	0.60544	Not
LF1	Methylation.CRT	cg17789565			cg17789565|	0.059327	0.059327	Intergenic_Opensea	Intergenic_Opensea	#NA	#NA	0.058136	0.102056	0.443556	Not	0.131775	0.00566326	0.0646387	Hyper	0.0736386	0.072631	0.422799	Not
LF1	Methylation.CRT	cg14697681	DAB1	DAB1	cg14697681|DAB1	0.0593128	0.0593128	Intragenic_Opensea	Intragenic_Opensea	#NA	#NA	0.0392925	0.288148	0.647565	Not	0.103159	0.0261244	0.147393	Hyper	0.0638666	0.153611	0.541541	Not
LF1	Methylation.CRT	cg05626376	STK19	STK19	cg05626376|STK19	0.0592964	0.0592964	Promoter_Shore	Promoter_ShoreShelf	#NA	#NA	0.0986228	0.000939874	0.0831823	Not	0.209316	4.44401e-06	0.00171125	Hyper	0.110693	0.00665963	0.192028	Hyper
LF1	Methylation.CRT	cg06617642	HSPB8	HSPB8	cg06617642|HSPB8	0.0592684	0.0592684	Intragenic_Opensea	Intragenic_Opensea	#NA	#NA	0.055255	0.088603	0.421314	Not	0.159719	0.000422836	0.0161261	Hyper	0.104464	0.0106668	0.224143	Hyper
LF1	Meta.Urine	Urine_neg_1815	Curzerenone	HMDB0036155	Urine_neg_1815|HMDB0036155|Curzerenone	-0.059259	0.059259	#NA	#NA	Prenol lipids	Monoterpenoids	-0.171416	0.0560319	0.233403	Not	-0.625636	1.16886e-05	0.00055321	Down	-0.454221	0.000394516	0.0106717	Down
LF1	Methylation.CRT	cg17324843			cg17324843|	0.0592458	0.0592458	Intergenic_Shelf	Intergenic_ShoreShelf	#NA	#NA	0.0691353	0.049026	0.338506	Not	0.153742	0.000988505	0.0253077	Hyper	0.0846067	0.0486837	0.3697	Not
LF1	Methylation.CRT	cg11917902			cg11917902|	0.0592313	0.0592313	Intergenic_Opensea	Intergenic_Opensea	#NA	#NA	0.0717697	0.0406777	0.316102	Not	0.159756	0.000677248	0.0206279	Hyper	0.0879858	0.0262171	0.302409	Not
LF1	Methylation.CRT	cg18263591			cg18263591|	0.0592191	0.0592191	Intergenic_Opensea	Intergenic_Opensea	#NA	#NA	0.0518529	0.141444	0.499565	Not	0.218171	2.74946e-06	0.00139309	Hyper	0.166318	0.000175227	0.0591143	Hyper
LF1	Methylation.CRT	cg25024980	DIXDC1	DIXDC1	cg25024980|DIXDC1	0.059205	0.059205	Intragenic_Opensea	Intragenic_Opensea	#NA	#NA	0.071424	0.0499693	0.340934	Not	0.11691	0.0120064	0.0968851	Hyper	0.0454857	0.29962	0.67598	Not
LF1	Methylation.CRT	cg00279943	CLDN14	CLDN14	cg00279943|CLDN14	0.0591938	0.0591938	Promoter_Opensea	Promoter_Opensea	#NA	#NA	0.108245	0.00216324	0.111781	Hyper	0.138737	0.00425563	0.0554385	Hyper	0.0304923	0.449499	0.774795	Not
LF1	Methylation.CRT	cg07887752			cg07887752|	0.0591907	0.0591907	Intergenic_Opensea	Intergenic_Opensea	#NA	#NA	0.0498448	0.178079	0.543189	Not	0.18125	0.000246998	0.0120896	Hyper	0.131405	0.00190915	0.127041	Hyper
LF1	Methylation.CRT	cg07734442			cg07734442|	0.0591768	0.0591768	Intergenic_Opensea	Intergenic_Opensea	#NA	#NA	0.0673126	0.0477569	0.335359	Not	0.114004	0.0107538	0.0913438	Hyper	0.0466914	0.270694	0.653075	Not
LF1	Methylation.CRT	cg19847525			cg19847525|	0.0591656	0.0591656	Intergenic_Opensea	Intergenic_Opensea	#NA	#NA	0.0611127	0.105717	0.449302	Not	0.131091	0.00595037	0.0663999	Hyper	0.0699784	0.133305	0.5164	Not
LF1	Methylation.CRT	cg16565555	LHX4-AS1	LHX4-AS1	cg16565555|LHX4-AS1	0.0591591	0.0591591	Intragenic_Opensea	Intragenic_Opensea	#NA	#NA	0.0704017	0.0129961	0.208774	Not	0.196584	6.00808e-06	0.00193649	Hyper	0.126183	0.000844105	0.0984081	Hyper
LF1	Methylation.CRT	cg08549097	KCNN3	KCNN3	cg08549097|KCNN3	0.0591504	0.0591504	Intragenic_Opensea	Intragenic_Opensea	#NA	#NA	0.00398861	0.917513	0.974186	Not	0.123169	0.0147084	0.108123	Hyper	0.11918	0.01102	0.225995	Hyper
LF1	Methylation.CRT	cg18704658			cg18704658|	0.0591499	0.0591499	Intergenic_Shelf	Intergenic_ShoreShelf	#NA	#NA	0.0641584	0.118536	0.468588	Not	0.157104	0.00211654	0.0381445	Hyper	0.0929458	0.057054	0.389611	Not
LF1	Trans.CRT	ENSG00000167476	JSRP1	JSRP1	ENSG00000167476|JSRP1	-0.0591438	0.0591438	#NA	#NA	#NA	#NA	-0.253192	0.0659916	0.276001	Not	-0.4328	0.0202809	0.304382	Down	-0.179608	0.290037	0.794394	Not
LF1	Trans.CRT	ENSG00000164326	CARTPT	CARTPT	ENSG00000164326|CARTPT	0.0591339	0.0591339	#NA	#NA	#NA	#NA	0.0367072	0.775196	0.893095	Not	0.686569	0.000197185	0.0398693	Up	0.649862	0.000155448	0.0755539	Up
LF1	Trans.CRT	ENSG00000197496	SLC2A10	SLC2A10	ENSG00000197496|SLC2A10	-0.0591162	0.0591162	#NA	#NA	#NA	#NA	-0.378152	0.015527	0.150079	Down	-0.268882	0.190352	0.676127	Not	0.10927	0.564364	0.896801	Not
LF1	Methylation.CRT	cg18477635	PTPRJ	PTPRJ	cg18477635|PTPRJ	0.0591025	0.0591025	Intragenic_Opensea	Intragenic_Opensea	#NA	#NA	0.052812	0.145521	0.504822	Not	0.126657	0.00517673	0.0615094	Hyper	0.0738452	0.0837455	0.443326	Not
LF1	Trans.CRT	ENSG00000260260	SNHG19	SNHG19	ENSG00000260260|SNHG19	-0.0590863	0.0590863	#NA	#NA	#NA	#NA	0.5486	0.0425196	0.226518	Up	0.273687	0.442606	0.849628	Not	-0.274913	0.406921	0.84737	Not
LF1	Methylation.CRT	cg17653972	BRSK1	BRSK1	cg17653972|BRSK1	0.0590861	0.0590861	Intragenic_Island	Intragenic_Island	#NA	#NA	0.0583055	0.0548397	0.353362	Not	0.152495	0.000635807	0.0199438	Hyper	0.0941897	0.0195755	0.27319	Not
LF1	Methylation.CRT	cg21847454			cg21847454|	0.0590814	0.0590814	Intergenic_Opensea	Intergenic_Opensea	#NA	#NA	0.0662259	0.105831	0.449449	Not	0.108782	0.0357615	0.174596	Hyper	0.0425558	0.38312	0.73463	Not
LF1	Methylation.CRT	cg15589042	GLTPD2	GLTPD2	cg15589042|GLTPD2	0.0590808	0.0590808	Promoter_Shore	Promoter_ShoreShelf	#NA	#NA	0.0868144	0.0110077	0.196934	Not	0.15711	0.000930218	0.0244875	Hyper	0.0702959	0.0558975	0.387288	Not
LF1	Methylation.CRT	cg13760501			cg13760501|	0.0590617	0.0590617	Intergenic_Opensea	Intergenic_Opensea	#NA	#NA	0.0494819	0.153533	0.514927	Not	0.11523	0.0101499	0.0885362	Hyper	0.0657476	0.135548	0.519402	Not
LF1	Methylation.CRT	cg05483233			cg05483233|	0.0590514	0.0590514	Intergenic_Opensea	Intergenic_Opensea	#NA	#NA	0.081148	0.0159085	0.224871	Not	0.158824	0.000627027	0.0198207	Hyper	0.0776761	0.0545481	0.384259	Not
LF1	Methylation.CRT	cg27454277	ZNF268	ZNF268	cg27454277|ZNF268	0.0590501	0.0590501	Promoter_Shore	Promoter_ShoreShelf	#NA	#NA	0.0415093	0.219593	0.58616	Not	0.132557	0.00580702	0.0655098	Hyper	0.0910479	0.0134847	0.241392	Not
LF1	Methylation.CRT	cg22714066	AFAP1L1	AFAP1L1	cg22714066|AFAP1L1	0.0590435	0.0590435	Intragenic_Opensea	Intragenic_Opensea	#NA	#NA	0.0980339	0.0171328	0.230936	Not	0.154477	0.00341159	0.0492585	Hyper	0.0564434	0.218318	0.608228	Not
LF1	Methylation.CRT	cg14087181			cg14087181|	0.0590432	0.0590432	Intergenic_Opensea	Intergenic_Opensea	#NA	#NA	0.0677816	0.0488082	0.337985	Not	0.121315	0.00387467	0.0527038	Hyper	0.0535335	0.189579	0.580305	Not
LF1	Methylation.CRT	cg24926355	ERG	ERG	cg24926355|ERG	0.0590232	0.0590232	Promoter_Opensea	Promoter_Opensea	#NA	#NA	0.10523	0.00102191	0.0860746	Hyper	0.174532	1.70763e-05	0.00316705	Hyper	0.0693017	0.0757422	0.42875	Not
LF1	Methylation.CRT	cg02644858	ADAM12	ADAM12	cg02644858|ADAM12	0.059011	0.059011	Intragenic_Opensea	Intragenic_Opensea	#NA	#NA	0.11942	0.000196921	0.0479721	Hyper	0.239157	7.44708e-07	0.000796817	Hyper	0.119737	0.00202205	0.129503	Hyper
LF1	Methylation.CRT	cg25592758			cg25592758|	0.0589804	0.0589804	Intergenic_Opensea	Intergenic_Opensea	#NA	#NA	0.0578657	0.101197	0.442176	Not	0.116554	0.00463694	0.0580935	Hyper	0.0586879	0.167906	0.557851	Not
LF1	Methylation.CRT	cg11249390	REPS1	REPS1	cg11249390|REPS1	0.0589721	0.0589721	Intragenic_Shelf	Intragenic_ShoreShelf	#NA	#NA	0.0715856	0.0366143	0.304482	Not	0.107732	0.0229915	0.137488	Hyper	0.0361462	0.361098	0.720015	Not
LF1	Methylation.CRT	cg14077467			cg14077467|	0.0589552	0.0589552	Intergenic_Opensea	Intergenic_Opensea	#NA	#NA	0.0417971	0.283511	0.643815	Not	0.127866	0.0066802	0.0707135	Hyper	0.0860692	0.0668633	0.411042	Not
LF1	Methylation.CRT	cg21990668			cg21990668|	0.0589538	0.0589538	Intergenic_Opensea	Intergenic_Opensea	#NA	#NA	0.0675749	0.0706107	0.387675	Not	0.152381	0.000932811	0.0245292	Hyper	0.0848061	0.0773653	0.43171	Not
LF1	Methylation.CRT	cg13868344			cg13868344|	0.0589262	0.0589262	Intergenic_Opensea	Intergenic_Opensea	#NA	#NA	0.0400948	0.261674	0.625235	Not	0.109572	0.0367207	0.177159	Hyper	0.0694773	0.110133	0.485602	Not
LF1	Methylation.CRT	cg07799877			cg07799877|	0.0589163	0.0589163	Intergenic_Opensea	Intergenic_Opensea	#NA	#NA	0.0284223	0.438659	0.75561	Not	0.165249	0.00121554	0.0283134	Hyper	0.136827	0.00194176	0.127889	Hyper
LF1	Trans.CRT	ENSG00000274736	CCL23	CCL23	ENSG00000274736|CCL23	-0.0588979	0.0588979	#NA	#NA	#NA	#NA	-0.736526	0.000280688	0.0243967	Down	-0.929926	0.000573644	0.0633113	Down	-0.1934	0.415571	0.848957	Not
LF1	Methylation.CRT	cg14552874			cg14552874|	0.0588974	0.0588974	Intergenic_Opensea	Intergenic_Opensea	#NA	#NA	0.085631	0.0143523	0.2164	Not	0.16216	0.000600035	0.0193546	Hyper	0.0765293	0.0551953	0.385685	Not
LF1	Methylation.CRT	cg10766972	RBPMS2	RBPMS2	cg10766972|RBPMS2	0.0588929	0.0588929	Intragenic_Opensea	Intragenic_Opensea	#NA	#NA	0.0203551	0.595008	0.842313	Not	0.13949	0.00441783	0.0565587	Hyper	0.119135	0.0143197	0.246381	Hyper
LF1	Methylation.CRT	cg25456052			cg25456052|	0.0588745	0.0588745	Intergenic_Opensea	Intergenic_Opensea	#NA	#NA	0.0625096	0.0393989	0.312614	Not	0.185377	1.39523e-05	0.00288274	Hyper	0.122867	0.00151385	0.117984	Hyper
LF1	Trans.CRT	ENSG00000162614	NEXN	NEXN	ENSG00000162614|NEXN	0.0588635	0.0588635	#NA	#NA	#NA	#NA	0.0707345	0.664043	0.829317	Not	0.532873	0.0174756	0.285516	Up	0.462138	0.0260846	0.480863	Up
LF1	Methylation.CRT	cg24731201	PLXNC1	PLXNC1	cg24731201|PLXNC1	0.0588336	0.0588336	Intragenic_Opensea	Intragenic_Opensea	#NA	#NA	0.0290855	0.465293	0.771636	Not	0.132729	0.00578392	0.0653616	Hyper	0.103644	0.0355505	0.333328	Hyper
LF1	Methylation.CRT	cg23036250			cg23036250|	0.0588327	0.0588327	Intergenic_Opensea	Intergenic_Opensea	#NA	#NA	0.0195087	0.631674	0.859977	Not	0.118773	0.0152152	0.110111	Hyper	0.0992647	0.0423857	0.353611	Not
LF1	Methylation.CRT	cg06782882	SHANK2	SHANK2	cg06782882|SHANK2	0.0588267	0.0588267	Intragenic_Opensea	Intragenic_Opensea	#NA	#NA	0.0598301	0.0688844	0.384277	Not	0.117077	0.00612869	0.0674731	Hyper	0.0572466	0.173344	0.563396	Not
LF1	Methylation.CRT	cg11873518			cg11873518|	0.0588238	0.0588238	Intergenic_Opensea	Intergenic_Opensea	#NA	#NA	0.0901004	0.0129376	0.208471	Not	0.152969	0.000410117	0.0158724	Hyper	0.062869	0.149988	0.537192	Not
LF1	Methylation.CRT	cg10923455			cg10923455|	0.0588151	0.0588151	Intergenic_Opensea	Intergenic_Opensea	#NA	#NA	-0.007704	0.862834	0.955641	Not	0.124938	0.0262988	0.147966	Hyper	0.132642	0.0125211	0.235489	Hyper
LF1	Methylation.CRT	cg00368356	NFKBIB	NFKBIB	cg00368356|NFKBIB	0.0587852	0.0587852	Intragenic_Shore	Intragenic_ShoreShelf	#NA	#NA	0.0953675	0.00324468	0.128229	Not	0.165706	0.000193118	0.0106209	Hyper	0.0703389	0.062434	0.401674	Not
LF1	Meta.Urine	Urine_neg_467	2-Hydroxy-2-methylbutyric acid	HMDB0001987	Urine_neg_467|HMDB0001987|2-Hydroxy-2-methylbutyric acid	-0.0587766	0.0587766	#NA	#NA	Fatty Acyls	Fatty acids and conjugates	-0.180551	0.25116	0.53648	Not	-0.97326	8.75651e-05	0.00225584	Down	-0.792709	0.000482654	0.0113529	Down
LF1	Meta.Urine	Urine_pos_1279	Formylanthranilate	HMDB0004089	Urine_pos_1279|HMDB0004089|Formylanthranilate|N-Formylanthranilate|2-(Formylamino)-benzoic acid|Formylanthranilic acid|N-formylanthranilic acid|N-Formylanthranilic acid	0.0587749	0.0587749	#NA	#NA	Benzene and substituted derivatives	Benzoic acids and derivatives	0.283371	0.0177211	0.144066	Up	0.585457	0.000960979	0.0162258	Up	0.302086	0.0585929	0.329773	Not
LF1	Methylation.CRT	cg23307744	CTNNA3	CTNNA3	cg23307744|CTNNA3	0.058771	0.058771	Intragenic_Opensea	Intragenic_Opensea	#NA	#NA	0.0879817	0.025836	0.268372	Not	0.120239	0.0233076	0.138518	Hyper	0.0322575	0.523103	0.814945	Not
LF1	Methylation.CRT	cg10573384			cg10573384|	0.0587507	0.0587507	Intergenic_Opensea	Intergenic_Opensea	#NA	#NA	0.0687917	0.039056	0.311679	Not	0.13276	0.00163303	0.0332312	Hyper	0.063968	0.136363	0.5204	Not
LF1	Methylation.CRT	cg03162916	CANT1	CANT1	cg03162916|CANT1	0.0587428	0.0587428	Promoter_Shelf	Promoter_ShoreShelf	#NA	#NA	0.0888503	0.0178235	0.234269	Not	0.177916	0.000155275	0.00949032	Hyper	0.0890659	0.0512899	0.376109	Not
LF1	Trans.CRT	ENSG00000140416	TPM1	TPM1	ENSG00000140416|TPM1	0.0587265	0.0587265	#NA	#NA	#NA	#NA	-0.045556	0.570575	0.77112	Not	0.340188	0.00248184	0.128537	Not	0.385744	0.000295849	0.0983852	Up
LF1	Methylation.CRT	cg25874642	DIP2B	DIP2B	cg25874642|DIP2B	0.0587213	0.0587213	Promoter_Shore	Promoter_ShoreShelf	#NA	#NA	0.042973	0.231019	0.597106	Not	0.123952	0.00514979	0.0613318	Hyper	0.0809793	0.0580038	0.391747	Not
LF1	Methylation.CRT	cg07467919	BSN	BSN	cg07467919|BSN	0.0587181	0.0587181	Intragenic_Island	Intragenic_Island	#NA	#NA	0.0579179	0.118926	0.469143	Not	0.106878	0.0296914	0.157943	Hyper	0.04896	0.290865	0.669087	Not
LF1	Methylation.CRT	cg03087937	MUC15	MUC15	cg03087937|MUC15	0.0587175	0.0587175	Promoter_Opensea	Promoter_Opensea	#NA	#NA	0.0442747	0.273046	0.634875	Not	0.148212	0.00505704	0.0607294	Hyper	0.103938	0.0295107	0.314081	Hyper
LF1	Methylation.CRT	cg13693582	ACTN1	ACTN1	cg13693582|ACTN1	0.0587144	0.0587144	Intragenic_Shelf	Intragenic_ShoreShelf	#NA	#NA	0.0702598	0.0613056	0.368411	Not	0.192314	0.00013152	0.00870474	Hyper	0.122054	0.0100114	0.219787	Hyper
LF1	Methylation.CRT	cg14066905	SLC37A2	SLC37A2	cg14066905|SLC37A2	0.0587133	0.0587133	Intragenic_Opensea	Intragenic_Opensea	#NA	#NA	0.0223893	0.513497	0.799421	Not	0.154225	0.000342255	0.0143929	Hyper	0.131835	0.00505775	0.175134	Hyper
LF1	Methylation.CRT	cg02349785	CST6	CST6	cg02349785|CST6	0.0587058	0.0587058	Promoter_Shore	Promoter_ShoreShelf	#NA	#NA	0.0485871	0.177365	0.542382	Not	0.118454	0.00625652	0.0682348	Hyper	0.0698667	0.103232	0.475123	Not
LF1	Methylation.CRT	cg19662971	PRSS54	PRSS54	cg19662971|PRSS54	0.0587024	0.0587024	Intragenic_Opensea	Intragenic_Opensea	#NA	#NA	0.051073	0.145257	0.50447	Not	0.142737	0.00191611	0.0361813	Hyper	0.0916639	0.0292283	0.312939	Not
LF1	Methylation.CRT	cg18009575			cg18009575|	0.0586738	0.0586738	Intergenic_Opensea	Intergenic_Opensea	#NA	#NA	0.0548153	0.126892	0.480315	Not	0.163885	0.000125413	0.00849064	Hyper	0.109069	0.0157692	0.254771	Hyper
LF1	Methylation.CRT	cg09742268			cg09742268|	0.0586514	0.0586514	Intergenic_Opensea	Intergenic_Opensea	#NA	#NA	0.0497924	0.122375	0.473849	Not	0.17673	3.84711e-05	0.0047223	Hyper	0.126938	0.00178676	0.124664	Hyper
LF1	Methylation.CRT	cg23526414			cg23526414|	0.0586392	0.0586392	Intergenic_Shelf	Intergenic_ShoreShelf	#NA	#NA	0.0248608	0.543719	0.815243	Not	0.123069	0.0251272	0.144417	Hyper	0.0982082	0.0402501	0.347587	Not
LF1	Methylation.CRT	cg22539738	KIAA1704	KIAA1704	cg22539738|KIAA1704	0.0586144	0.0586144	Promoter_Shore	Promoter_ShoreShelf	#NA	#NA	0.10778	0.00124034	0.0921338	Hyper	0.184735	2.1691e-05	0.00351591	Hyper	0.0769547	0.0618455	0.400449	Not
LF1	Methylation.CRT	cg01837272			cg01837272|	0.0586026	0.0586026	Intergenic_Opensea	Intergenic_Opensea	#NA	#NA	0.042699	0.310706	0.665637	Not	0.114749	0.0263931	0.148271	Hyper	0.0720498	0.147292	0.533882	Not
LF1	Methylation.CRT	cg27364659			cg27364659|	0.0585949	0.0585949	Intergenic_Opensea	Intergenic_Opensea	#NA	#NA	0.0968732	0.0133687	0.210971	Not	0.157038	0.0070545	0.0728191	Hyper	0.0601645	0.228018	0.616892	Not
LF1	Methylation.CRT	cg00193210	SFI1	SFI1	cg00193210|SFI1	0.0585939	0.0585939	Intragenic_Opensea	Intragenic_Opensea	#NA	#NA	0.0605348	0.0910531	0.425424	Not	0.14872	0.00154341	0.0322552	Hyper	0.0881856	0.0359561	0.334598	Not
LF1	Meta.Urine	Urine_neg_1066	Glycerol-3-phosphate	HMDB0000126	Urine_neg_1066|HMDB0000126|Glycerol-3-phosphate	0.0585864	0.0585864	#NA	#NA	Glycerophospholipids	Glycerophosphates	0.329233	0.0886715	0.305549	Not	0.799775	0.00579882	0.0373472	Up	0.470542	0.0744345	0.204411	Not
LF1	Methylation.CRT	cg17369974	FAM20A	FAM20A	cg17369974|FAM20A	0.0585851	0.0585851	Intragenic_Opensea	Intragenic_Opensea	#NA	#NA	0.0383968	0.308021	0.663556	Not	0.125647	0.0160358	0.113316	Hyper	0.0872506	0.0736876	0.424824	Not
LF1	Methylation.CRT	cg08528940			cg08528940|	0.0585849	0.0585849	Intergenic_Opensea	Intergenic_Opensea	#NA	#NA	0.0386394	0.276191	0.637509	Not	0.118014	0.0104171	0.0897677	Hyper	0.0793747	0.0585672	0.393	Not
LF1	Methylation.CRT	cg06073695			cg06073695|	0.0585846	0.0585846	Intergenic_Opensea	Intergenic_Opensea	#NA	#NA	0.0496433	0.103457	0.445816	Not	0.140039	7.32466e-05	0.00651724	Hyper	0.0903956	0.0234941	0.291303	Not
LF1	Methylation.CRT	cg08316380	LGR6	LGR6	cg08316380|LGR6	0.0585795	0.0585795	Intragenic_Opensea	Intragenic_Opensea	#NA	#NA	0.103127	0.000164285	0.0447022	Hyper	0.210074	2.04859e-07	0.000506656	Hyper	0.106947	0.00267163	0.141298	Hyper
LF1	Methylation.CRT	cg13334253			cg13334253|	0.0585688	0.0585688	Intergenic_Opensea	Intergenic_Opensea	#NA	#NA	0.0711811	0.0296539	0.282555	Not	0.128071	0.00181011	0.0350968	Hyper	0.0568903	0.160444	0.549566	Not
LF1	Methylation.CRT	cg24067356	ARHGAP1	ARHGAP1	cg24067356|ARHGAP1	0.0585668	0.0585668	Promoter_Shore	Promoter_ShoreShelf	#NA	#NA	0.0866165	0.0172901	0.231681	Not	0.149162	0.00435568	0.0561221	Hyper	0.062545	0.113517	0.490367	Not
LF1	Methylation.CRT	cg19341210	C1orf228	C1orf228	cg19341210|C1orf228	0.0585349	0.0585349	Intragenic_Opensea	Intragenic_Opensea	#NA	#NA	0.149528	1.24104e-05	0.0192469	Hyper	0.166569	0.000580764	0.019017	Hyper	0.0170417	0.633467	0.868069	Not
LF1	Methylation.CRT	cg05127633	ZEB2	ZEB2	cg05127633|ZEB2	0.0585281	0.0585281	Intragenic_Opensea	Intragenic_Opensea	#NA	#NA	0.0370366	0.336339	0.68565	Not	0.121157	0.0231736	0.138087	Hyper	0.08412	0.0687394	0.415135	Not
LF1	Methylation.CRT	cg21152351			cg21152351|	0.0585029	0.0585029	Intergenic_Opensea	Intergenic_Opensea	#NA	#NA	0.0409962	0.287416	0.646953	Not	0.173083	0.00116439	0.0276469	Hyper	0.132086	0.00616828	0.187248	Hyper
LF1	Methylation.CRT	cg18394221			cg18394221|	0.0584999	0.0584999	Intergenic_Opensea	Intergenic_Opensea	#NA	#NA	0.0503076	0.184973	0.550931	Not	0.112362	0.0244298	0.142175	Hyper	0.0620545	0.182765	0.573458	Not
LF1	Methylation.CRT	cg22045126			cg22045126|	0.0584817	0.0584817	Intergenic_Shore	Intergenic_ShoreShelf	#NA	#NA	0.0199349	0.571353	0.830027	Not	0.173088	9.39858e-05	0.00735227	Hyper	0.153153	0.000798388	0.0967922	Hyper
LF1	Methylation.CRT	cg06854205			cg06854205|	0.0584582	0.0584582	Intergenic_Opensea	Intergenic_Opensea	#NA	#NA	0.0718741	0.02351	0.259105	Not	0.181769	2.26359e-05	0.00359032	Hyper	0.109894	0.00816825	0.205779	Hyper
LF1	Methylation.CRT	cg26902777	MIR548N	MIR548N	cg26902777|MIR548N	0.0584093	0.0584093	Intragenic_Opensea	Intragenic_Opensea	#NA	#NA	0.0996128	0.00366077	0.133482	Not	0.18563	7.34472e-05	0.00652753	Hyper	0.0860174	0.0203654	0.277176	Not
LF1	Methylation.CRT	cg07455417	PLEKHG5	PLEKHG5	cg07455417|PLEKHG5	0.0584012	0.0584012	Intragenic_Opensea	Intragenic_Opensea	#NA	#NA	0.0360697	0.30911	0.664383	Not	0.119062	0.00555061	0.0639208	Hyper	0.0829925	0.0644249	0.405917	Not
LF1	Methylation.CRT	cg08292653	GLI2	GLI2	cg08292653|GLI2	0.0584002	0.0584002	Intragenic_Shore	Intragenic_ShoreShelf	#NA	#NA	0.0594936	0.0878554	0.420183	Not	0.135413	0.00327759	0.0482255	Hyper	0.0759193	0.0662343	0.409627	Not
LF1	Methylation.CRT	cg15770515	C3orf30	C3orf30	cg15770515|C3orf30	0.0583814	0.0583814	Promoter_Opensea	Promoter_Opensea	#NA	#NA	0.0541818	0.105196	0.448463	Not	0.184022	8.69503e-05	0.00709575	Hyper	0.12984	0.00299739	0.147434	Hyper
LF1	Methylation.CRT	cg21734515			cg21734515|	0.0583699	0.0583699	Intergenic_Opensea	Intergenic_Opensea	#NA	#NA	0.0410839	0.252887	0.61745	Not	0.111292	0.0236446	0.1396	Hyper	0.0702079	0.140119	0.525248	Not
LF1	Methylation.CRT	cg17666994	GPR98	GPR98	cg17666994|GPR98	0.0583697	0.0583697	Intragenic_Opensea	Intragenic_Opensea	#NA	#NA	0.00536258	0.898849	0.968077	Not	0.109646	0.024335	0.141871	Hyper	0.104284	0.0440832	0.358274	Hyper
LF1	Meta.Plasma	Plasma_pos_892	2-Hydroxy cinnamic acid	HMDB0002641	Plasma_pos_892|HMDB0002641|2-Hydroxy cinnamic acid	0.0583628	0.0583628	#NA	#NA	Cinnamic acids and derivatives	Hydroxycinnamic acids and derivatives	0.0535808	0.542163	0.766638	Not	0.337506	0.00611611	0.0912887	Up	0.283925	0.01331	0.144971	Up
LF1	Methylation.CRT	cg14226410			cg14226410|	0.0583581	0.0583581	Intergenic_Opensea	Intergenic_Opensea	#NA	#NA	0.0240076	0.52659	0.806352	Not	0.111639	0.00890716	0.0824868	Hyper	0.0876316	0.0612068	0.398941	Not
LF1	Methylation.CRT	cg24477733	ANXA4	ANXA4	cg24477733|ANXA4	0.0583536	0.0583536	Promoter_Opensea	Promoter_Opensea	#NA	#NA	0.0527189	0.119156	0.469475	Not	0.185087	1.44877e-05	0.00292848	Hyper	0.132368	0.00454061	0.168939	Hyper
LF1	Methylation.CRT	cg24365121	TNNI2	TNNI2	cg24365121|TNNI2	0.0583482	0.0583482	Promoter_Opensea	Promoter_Opensea	#NA	#NA	0.0566514	0.121118	0.472067	Not	0.117137	0.0150283	0.109377	Hyper	0.0604859	0.174555	0.564743	Not
LF1	Methylation.CRT	cg19487260	PCBP1-AS1	PCBP1-AS1	cg19487260|PCBP1-AS1	0.058331	0.058331	Intragenic_Opensea	Intragenic_Opensea	#NA	#NA	0.0148827	0.659028	0.872711	Not	0.110362	0.0101146	0.0883763	Hyper	0.095479	0.0308884	0.318635	Not
LF1	Methylation.CRT	cg01922269			cg01922269|	0.0583223	0.0583223	Intergenic_Opensea	Intergenic_Opensea	#NA	#NA	0.0512656	0.149145	0.509531	Not	0.178234	8.91791e-05	0.00718353	Hyper	0.126968	0.00354622	0.155292	Hyper
LF1	Methylation.CRT	cg18181674			cg18181674|	0.058313	0.058313	Intergenic_Opensea	Intergenic_Opensea	#NA	#NA	0.0683319	0.0562468	0.356591	Not	0.106882	0.0208032	0.130265	Hyper	0.0385499	0.374966	0.729101	Not
LF1	Methylation.CRT	cg17200702	DCDC5	DCDC5	cg17200702|DCDC5	0.0583075	0.0583075	Promoter_Opensea	Promoter_Opensea	#NA	#NA	0.0884943	0.00991339	0.189691	Not	0.156325	0.000173681	0.0100613	Hyper	0.0678306	0.114466	0.491715	Not
LF1	Methylation.CRT	cg17183752	MEGF6	MEGF6	cg17183752|MEGF6	0.0583003	0.0583003	Intragenic_Shelf	Intragenic_ShoreShelf	#NA	#NA	0.0869415	0.0229821	0.256997	Not	0.129851	0.00610788	0.067355	Hyper	0.0429091	0.356935	0.717324	Not
LF1	Methylation.CRT	cg19580159	PEBP4	PEBP4	cg19580159|PEBP4	0.0582875	0.0582875	Intragenic_Opensea	Intragenic_Opensea	#NA	#NA	0.052555	0.169525	0.533377	Not	0.145813	0.00199354	0.0369565	Hyper	0.0932582	0.041667	0.351672	Not
LF1	Methylation.CRT	cg18733315	MMP1	MMP1	cg18733315|MMP1	0.0582787	0.0582787	Promoter_Opensea	Promoter_Opensea	#NA	#NA	0.0269382	0.48079	0.780629	Not	0.141878	0.00638056	0.0689743	Hyper	0.11494	0.0103052	0.221926	Hyper
LF1	Methylation.CRT	cg01842867			cg01842867|	0.0582364	0.0582364	Intergenic_Shore	Intergenic_ShoreShelf	#NA	#NA	0.000584665	0.986079	0.995968	Not	0.127534	0.00463457	0.0580725	Hyper	0.12695	0.00250929	0.138425	Hyper
LF1	Methylation.CRT	cg13933511	COL22A1	COL22A1	cg13933511|COL22A1	0.0582304	0.0582304	Intragenic_Opensea	Intragenic_Opensea	#NA	#NA	0.0926388	0.011508	0.199913	Not	0.127403	0.00805084	0.0781568	Hyper	0.0347645	0.453905	0.777138	Not
LF1	Methylation.CRT	cg10002807	GLP1R	GLP1R	cg10002807|GLP1R	0.0581889	0.0581889	Intragenic_Opensea	Intragenic_Opensea	#NA	#NA	0.0673504	0.0531462	0.349109	Not	0.140264	0.00376347	0.0518694	Hyper	0.0729133	0.107133	0.481057	Not
LF1	Methylation.CRT	cg11842752	NOTCH4	NOTCH4	cg11842752|NOTCH4	0.0581836	0.0581836	Intragenic_Opensea	Intragenic_Opensea	#NA	#NA	0.0308676	0.397901	0.7292	Not	0.107532	0.0277628	0.152395	Hyper	0.0766648	0.08909	0.452637	Not
LF1	Methylation.CRT	cg16633560			cg16633560|	0.0581826	0.0581826	Intergenic_Opensea	Intergenic_Opensea	#NA	#NA	0.0942034	0.0113859	0.199211	Not	0.185881	0.00029662	0.0133283	Hyper	0.0916773	0.0233845	0.290718	Not
LF1	Methylation.CRT	cg21257083	LOC100505887	LOC100505887	cg21257083|LOC100505887	0.058172	0.058172	Promoter_Opensea	Promoter_Opensea	#NA	#NA	0.0813318	0.0100974	0.191127	Not	0.171624	0.000528752	0.0181202	Hyper	0.0902921	0.0109619	0.225668	Not
LF1	Methylation.CRT	cg22408697	CNGA3	CNGA3	cg22408697|CNGA3	0.0581701	0.0581701	Promoter_Opensea	Promoter_Opensea	#NA	#NA	0.0554644	0.0854281	0.415821	Not	0.164131	0.000142048	0.00907793	Hyper	0.108667	0.0100211	0.219841	Hyper
LF1	Methylation.CRT	cg21162344	PRRX2	PRRX2	cg21162344|PRRX2	0.0581657	0.0581657	Intragenic_Opensea	Intragenic_Opensea	#NA	#NA	0.0459378	0.192887	0.559401	Not	0.12465	0.00334738	0.0487722	Hyper	0.078712	0.0831158	0.442094	Not
LF1	Methylation.CRT	cg16610804			cg16610804|	0.0581555	0.0581555	Intergenic_Opensea	Intergenic_Opensea	#NA	#NA	0.0858126	0.024629	0.263557	Not	0.140435	0.00914199	0.0836427	Hyper	0.054622	0.210798	0.60126	Not
LF1	Trans.CRT	ENSG00000048740	CELF2	CELF2	ENSG00000048740|CELF2	0.0581496	0.0581496	#NA	#NA	#NA	#NA	0.57799	0.00922734	0.12053	Up	0.0206993	0.9427	0.989861	Not	-0.55729	0.0413201	0.535059	Down
LF1	Methylation.CRT	cg06259339	UST	UST	cg06259339|UST	0.0581466	0.0581466	Intragenic_Opensea	Intragenic_Opensea	#NA	#NA	0.0430925	0.246995	0.612298	Not	0.155903	0.00299642	0.0459341	Hyper	0.112811	0.0107344	0.224672	Hyper
LF1	Methylation.CRT	cg04918735	MIA3	MIA3	cg04918735|MIA3	0.0581389	0.0581389	Promoter_Shore	Promoter_ShoreShelf	#NA	#NA	0.0994515	0.00490485	0.14841	Not	0.217925	8.03208e-06	0.00218995	Hyper	0.118473	0.00949979	0.216206	Hyper
LF1	Trans.CRT	ENSG00000177885	GRB2	GRB2	ENSG00000177885|GRB2	-0.0581277	0.0581277	#NA	#NA	#NA	#NA	-0.0916501	0.453823	0.688346	Not	-0.617737	0.000386511	0.0564397	Down	-0.526086	0.00103224	0.170379	Down
LF1	Methylation.CRT	cg26454414			cg26454414|	0.0581201	0.0581201	Intergenic_Opensea	Intergenic_Opensea	#NA	#NA	0.0608303	0.142954	0.501533	Not	0.186422	0.000218519	0.0113431	Hyper	0.125592	0.0119757	0.232086	Hyper
LF1	Methylation.CRT	cg11255523	DNAAF1	DNAAF1	cg11255523|DNAAF1	0.0581006	0.0581006	Intragenic_Opensea	Intragenic_Opensea	#NA	#NA	0.0873629	0.00604469	0.158963	Not	0.143235	0.0027313	0.0436761	Hyper	0.0558724	0.137796	0.522282	Not
LF1	Methylation.CRT	cg13571020	CSDC2	CSDC2	cg13571020|CSDC2	0.058093	0.058093	Promoter_Opensea	Promoter_Opensea	#NA	#NA	0.0906412	0.0018744	0.106304	Not	0.178029	6.62437e-06	0.00199585	Hyper	0.0873878	0.0157368	0.254591	Not
LF1	Methylation.CRT	cg07331276	GPR176	GPR176	cg07331276|GPR176	0.0580768	0.0580768	Intragenic_Opensea	Intragenic_Opensea	#NA	#NA	0.0334308	0.431633	0.751154	Not	0.129335	0.0126606	0.0997752	Hyper	0.0959041	0.0577625	0.391237	Not
LF1	Methylation.CRT	cg12311154			cg12311154|	0.0580678	0.0580678	Intergenic_Opensea	Intergenic_Opensea	#NA	#NA	0.0841998	0.0422691	0.32047	Not	0.122973	0.0370572	0.178067	Hyper	0.0387732	0.469136	0.785744	Not
LF1	Methylation.CRT	cg26195361			cg26195361|	0.0580568	0.0580568	Intergenic_Opensea	Intergenic_Opensea	#NA	#NA	0.0518157	0.230943	0.597035	Not	0.113476	0.0263243	0.148039	Hyper	0.0616607	0.22774	0.616686	Not
LF1	Methylation.CRT	cg07218047			cg07218047|	0.0580501	0.0580501	Intergenic_Opensea	Intergenic_Opensea	#NA	#NA	0.0768397	0.0167817	0.229174	Not	0.176657	8.46287e-05	0.00701413	Hyper	0.0998175	0.0153692	0.252697	Not
LF1	Methylation.CRT	cg07993003	NLRP7	NLRP7	cg07993003|NLRP7	0.0580406	0.0580406	Promoter_Shelf	Promoter_ShoreShelf	#NA	#NA	0.0607438	0.0689444	0.384396	Not	0.129576	0.00525184	0.061996	Hyper	0.0688318	0.0889469	0.45239	Not
LF1	Methylation.CRT	cg15550224			cg15550224|	0.0580309	0.0580309	Intergenic_Opensea	Intergenic_Opensea	#NA	#NA	0.00233924	0.945445	0.983162	Not	0.121758	0.00430181	0.0557586	Hyper	0.119419	0.00718893	0.196906	Hyper
LF1	Methylation.CRT	cg00387117	ALCAM	ALCAM	cg00387117|ALCAM	0.058008	0.058008	Intragenic_Opensea	Intragenic_Opensea	#NA	#NA	0.0184241	0.660667	0.873438	Not	0.133146	0.0130753	0.101475	Hyper	0.114722	0.0158413	0.255175	Hyper
LF1	Methylation.CRT	cg19581409	AGPAT3	AGPAT3	cg19581409|AGPAT3	0.0579956	0.0579956	Promoter_Opensea	Promoter_Opensea	#NA	#NA	0.0469512	0.186681	0.552774	Not	0.112908	0.00902985	0.08309	Hyper	0.0659564	0.139852	0.524888	Not
LF1	Methylation.CRT	cg13596085			cg13596085|	0.0579854	0.0579854	Intergenic_Opensea	Intergenic_Opensea	#NA	#NA	0.0257046	0.497734	0.790632	Not	0.169418	0.000546375	0.0184113	Hyper	0.143713	0.00339796	0.153542	Hyper
LF1	Methylation.CRT	cg21238567			cg21238567|	0.0579623	0.0579623	Intergenic_Opensea	Intergenic_Opensea	#NA	#NA	0.111047	0.00118664	0.0905416	Hyper	0.158738	0.000568279	0.0188167	Hyper	0.0476916	0.233426	0.621747	Not
LF1	Methylation.CRT	cg02972056			cg02972056|	0.0579418	0.0579418	Intergenic_Opensea	Intergenic_Opensea	#NA	#NA	0.0455432	0.208888	0.575525	Not	0.153863	0.00104493	0.0260602	Hyper	0.10832	0.0213517	0.281744	Hyper
LF1	Methylation.CRT	cg22649187			cg22649187|	0.0579348	0.0579348	Intergenic_Opensea	Intergenic_Opensea	#NA	#NA	0.0274394	0.41213	0.738463	Not	0.139149	0.00133261	0.0297949	Hyper	0.11171	0.00972121	0.217621	Hyper
LF1	Methylation.CRT	cg08683147			cg08683147|	0.0579297	0.0579297	Intergenic_Opensea	Intergenic_Opensea	#NA	#NA	0.0977427	0.00573999	0.156231	Not	0.15934	0.000252431	0.0122243	Hyper	0.0615974	0.165302	0.555035	Not
LF1	Meta.Urine	Urine_pos_2922	7-(2-aminophenyl)heptanoic acid	HMDB0030397	Urine_pos_2922|HMDB0030397|7-(2-aminophenyl)heptanoic acid	-0.0579223	0.0579223	#NA	#NA	Fatty Acyls	Fatty acids and conjugates	0.179494	0.462758	0.658633	Not	-0.648082	0.0697425	0.253033	Not	-0.827576	0.0151499	0.170533	Down
LF1	Methylation.CRT	cg22318792	DNAJC15	DNAJC15	cg22318792|DNAJC15	0.0579141	0.0579141	Intragenic_Opensea	Intragenic_Opensea	#NA	#NA	0.0882782	0.0181885	0.235997	Not	0.159433	0.00261335	0.042659	Hyper	0.0711552	0.110169	0.485657	Not
LF1	Methylation.CRT	cg12749946	HCK	HCK	cg12749946|HCK	0.057906	0.057906	Intragenic_Opensea	Intragenic_Opensea	#NA	#NA	0.0863299	0.0224854	0.254834	Not	0.159649	0.00262104	0.0427208	Hyper	0.0733189	0.104189	0.476588	Not
LF1	Methylation.CRT	cg02642889	FXYD6-FXYD2	FXYD6-FXYD2	cg02642889|FXYD6-FXYD2	0.0578953	0.0578953	Intragenic_Opensea	Intragenic_Opensea	#NA	#NA	0.102893	0.00244575	0.116574	Hyper	0.172472	0.000251208	0.0121911	Hyper	0.0695783	0.0661768	0.409539	Not
LF1	Methylation.CRT	cg05225503	THEM5	THEM5	cg05225503|THEM5	0.0578696	0.0578696	Promoter_Opensea	Promoter_Opensea	#NA	#NA	0.0580442	0.0706245	0.387687	Not	0.134397	0.00209307	0.0379193	Hyper	0.076353	0.0486582	0.369636	Not
LF1	Methylation.CRT	cg20360810			cg20360810|	0.057863	0.057863	Intergenic_Opensea	Intergenic_Opensea	#NA	#NA	0.0418008	0.2487	0.613752	Not	0.165831	0.000414032	0.0159477	Hyper	0.12403	0.00569641	0.182501	Hyper
LF1	Methylation.CRT	cg25987102	APOA1	APOA1	cg25987102|APOA1	0.0578599	0.0578599	Promoter_Shelf	Promoter_ShoreShelf	#NA	#NA	7.13171e-05	0.998314	0.999521	Not	0.124828	0.0046205	0.0579742	Hyper	0.124756	0.00279262	0.143686	Hyper
LF1	Methylation.CRT	cg10932868			cg10932868|	0.057859	0.057859	Intergenic_Shelf	Intergenic_ShoreShelf	#NA	#NA	0.0777478	0.013566	0.212071	Not	0.162596	0.000354304	0.0146666	Hyper	0.0848478	0.0234706	0.29117	Not
LF1	Trans.CRT	ENSG00000164822	DEFA6	DEFA6	ENSG00000164822|DEFA6	-0.0578524	0.0578524	#NA	#NA	#NA	#NA	-0.0945253	0.360874	0.614357	Not	-0.467178	0.00130528	0.0950713	Down	-0.372652	0.00521193	0.29535	Down
LF1	Methylation.CRT	cg03826446			cg03826446|	0.0578452	0.0578452	Intergenic_Opensea	Intergenic_Opensea	#NA	#NA	0.0444463	0.168016	0.531592	Not	0.133293	0.0031113	0.0468824	Hyper	0.088847	0.0141554	0.245372	Not
LF1	Methylation.CRT	cg08023527	RFX2	RFX2	cg08023527|RFX2	0.057838	0.057838	Intragenic_Island	Intragenic_Island	#NA	#NA	0.025885	0.418089	0.742383	Not	0.157554	0.000253248	0.0122481	Hyper	0.131669	0.00153911	0.118859	Hyper
LF1	Methylation.CRT	cg19589494			cg19589494|	0.0578308	0.0578308	Intergenic_Opensea	Intergenic_Opensea	#NA	#NA	0.0734194	0.0306099	0.285643	Not	0.176202	0.000468979	0.0170466	Hyper	0.102782	0.0148118	0.249377	Hyper
LF1	Meta.Urine	Urine_pos_209	Fomepizole	HMDB0015344	Urine_pos_209|HMDB0015344|Fomepizole|4-Methylpyrazole|Fomepizole (JAN/USAN/INN)|Antizol (TN)	-0.0578229	0.0578229	#NA	#NA	Azoles	Pyrazoles	0.262636	0.1211	0.382465	Not	-0.762954	0.00259874	0.0335543	Down	-1.02559	3.86982e-05	0.00424713	Down
LF1	Methylation.CRT	cg23914328	APBA2	APBA2	cg23914328|APBA2	0.0578162	0.0578162	Intragenic_Shelf	Intragenic_ShoreShelf	#NA	#NA	0.061812	0.0529522	0.348615	Not	0.114937	0.00707796	0.0729423	Hyper	0.0531248	0.172163	0.562255	Not
LF1	Methylation.CRT	cg15663705	LINC00504	LINC00504	cg15663705|LINC00504	0.0577953	0.0577953	Intragenic_Opensea	Intragenic_Opensea	#NA	#NA	0.0578656	0.105993	0.449716	Not	0.112043	0.0330788	0.16739	Hyper	0.0541779	0.219431	0.609283	Not
LF1	Methylation.CRT	cg22300543			cg22300543|	0.0577941	0.0577941	Intergenic_Opensea	Intergenic_Opensea	#NA	#NA	0.0502462	0.128094	0.481935	Not	0.12269	0.00268496	0.0432705	Hyper	0.0724436	0.0748929	0.42711	Not
LF1	Methylation.CRT	cg18030770			cg18030770|	0.057775	0.057775	Intergenic_Opensea	Intergenic_Opensea	#NA	#NA	0.0904554	0.0187614	0.238591	Not	0.143963	0.00780825	0.0768521	Hyper	0.0535074	0.167616	0.557595	Not
LF1	Methylation.CRT	cg01758201	SPATS2	SPATS2	cg01758201|SPATS2	0.0577648	0.0577648	Intragenic_Opensea	Intragenic_Opensea	#NA	#NA	0.0953731	0.00640464	0.162406	Not	0.143086	0.00161547	0.033056	Hyper	0.0477125	0.236591	0.624574	Not
LF1	Methylation.CRT	cg16193896			cg16193896|	0.0577543	0.0577543	Intergenic_Opensea	Intergenic_Opensea	#NA	#NA	0.027769	0.455351	0.765584	Not	0.151826	0.00112961	0.027187	Hyper	0.124057	0.0115206	0.228817	Hyper
LF1	Methylation.CRT	cg00075034	ZC3H7B	ZC3H7B	cg00075034|ZC3H7B	0.0577434	0.0577434	Intragenic_Opensea	Intragenic_Opensea	#NA	#NA	0.0578721	0.113141	0.460623	Not	0.154635	0.000419562	0.0160634	Hyper	0.0967632	0.035039	0.33188	Not
LF1	Methylation.CRT	cg04246253			cg04246253|	0.0577372	0.0577372	Intergenic_Shelf	Intergenic_ShoreShelf	#NA	#NA	0.0108376	0.787294	0.926746	Not	0.114413	0.0114947	0.0946917	Hyper	0.103575	0.0333283	0.326534	Hyper
LF1	Methylation.CRT	cg04325421			cg04325421|	0.0577334	0.0577334	Intergenic_Opensea	Intergenic_Opensea	#NA	#NA	0.102509	0.00465527	0.145675	Hyper	0.181062	0.000482557	0.0172884	Hyper	0.0785525	0.0699559	0.417542	Not
LF1	Methylation.CRT	cg04631440	TNIK	TNIK	cg04631440|TNIK	0.0577307	0.0577307	Intragenic_Opensea	Intragenic_Opensea	#NA	#NA	0.0533518	0.167179	0.530679	Not	0.155975	0.00188936	0.0359035	Hyper	0.102623	0.0211948	0.281118	Hyper
LF1	Methylation.CRT	cg25696758	DYSF	DYSF	cg25696758|DYSF	0.0577225	0.0577225	Intragenic_Opensea	Intragenic_Opensea	#NA	#NA	0.0456615	0.227687	0.59384	Not	0.136346	0.00811741	0.0784786	Hyper	0.0906849	0.0433388	0.356333	Not
LF1	Methylation.CRT	cg01720357			cg01720357|	0.0577123	0.0577123	Intergenic_Opensea	Intergenic_Opensea	#NA	#NA	0.0511513	0.195352	0.561947	Not	0.165311	0.00175204	0.034489	Hyper	0.11416	0.0118284	0.230884	Hyper
LF1	Methylation.CRT	cg23238790	SSX2IP	SSX2IP	cg23238790|SSX2IP	0.0577113	0.0577113	Promoter_Shore	Promoter_ShoreShelf	#NA	#NA	0.07678	0.0109908	0.196897	Not	0.18807	1.78787e-06	0.0011567	Hyper	0.11129	0.00416558	0.163969	Hyper
LF1	Methylation.CRT	cg25254889	SEMA5B	SEMA5B	cg25254889|SEMA5B	0.0576964	0.0576964	Intragenic_Opensea	Intragenic_Opensea	#NA	#NA	0.0108608	0.748017	0.911087	Not	0.128981	0.00927347	0.0843017	Hyper	0.11812	0.00793435	0.203753	Hyper
LF1	Trans.CRT	ENSG00000163739	CXCL1	CXCL1	ENSG00000163739|CXCL1	-0.057695	0.057695	#NA	#NA	#NA	#NA	-1.15301	0.00012101	0.0165319	Down	-1.26955	0.00125173	0.0930478	Down	-0.116541	0.737492	0.94052	Not
LF1	Methylation.CRT	cg22205640			cg22205640|	0.0576822	0.0576822	Intergenic_Opensea	Intergenic_Opensea	#NA	#NA	0.0916831	0.00306211	0.125748	Not	0.177028	9.33935e-05	0.00732952	Hyper	0.0853452	0.0340519	0.328613	Not
LF1	Methylation.CRT	cg03892812	KNDC1	KNDC1	cg03892812|KNDC1	0.0576733	0.0576733	Intragenic_Island	Intragenic_Island	#NA	#NA	0.0476975	0.194483	0.56113	Not	0.114633	0.0174557	0.118553	Hyper	0.0669351	0.141163	0.526508	Not
LF1	Methylation.CRT	cg22016094	HLA-DOB	HLA-DOB	cg22016094|HLA-DOB	0.0576521	0.0576521	Intragenic_Opensea	Intragenic_Opensea	#NA	#NA	0.0570566	0.127584	0.481261	Not	0.190616	0.00040658	0.0158012	Hyper	0.13356	0.00122382	0.110249	Hyper
LF1	Methylation.CRT	cg26707265			cg26707265|	0.057637	0.057637	Intergenic_Opensea	Intergenic_Opensea	#NA	#NA	0.0790618	0.052365	0.347056	Not	0.15417	0.00210825	0.0380743	Hyper	0.075108	0.128987	0.510868	Not
LF1	Trans.CRT	ENSG00000177989	ODF3B	ODF3B	ENSG00000177989|ODF3B	-0.0576276	0.0576276	#NA	#NA	#NA	#NA	-0.0267671	0.8043	0.909398	Not	-0.371067	0.0128892	0.248863	Down	-0.3443	0.0130415	0.394742	Down
LF1	Methylation.CRT	cg07188239	USP19	USP19	cg07188239|USP19	0.0576127	0.0576127	Intragenic_Opensea	Intragenic_Opensea	#NA	#NA	0.0622875	0.0887849	0.421626	Not	0.154483	0.00103694	0.0259598	Hyper	0.0921957	0.0307394	0.318286	Not
LF1	Methylation.CRT	cg15802639	FHL5	FHL5	cg15802639|FHL5	0.0576113	0.0576113	Promoter_Opensea	Promoter_Opensea	#NA	#NA	0.119852	0.000782081	0.0779629	Hyper	0.125347	0.00891761	0.082541	Hyper	0.0054954	0.898623	0.969221	Not
LF1	Methylation.CRT	cg25133306	INTS9	INTS9	cg25133306|INTS9	0.0576021	0.0576021	Intragenic_Opensea	Intragenic_Opensea	#NA	#NA	0.0685421	0.0627659	0.371623	Not	0.163255	0.00192557	0.036281	Hyper	0.0947127	0.0139073	0.244026	Not
LF1	Methylation.CRT	cg27136259	LOC101928103	LOC101928103	cg27136259|LOC101928103	0.0575998	0.0575998	Intragenic_Opensea	Intragenic_Opensea	#NA	#NA	0.0426974	0.324762	0.676823	Not	0.141103	0.00708977	0.073005	Hyper	0.0984059	0.0577862	0.391292	Not
LF1	Trans.CRT	ENSG00000229619	MBNL1-AS1	MBNL1-AS1	ENSG00000229619|MBNL1-AS1	0.0575958	0.0575958	#NA	#NA	#NA	#NA	0.0671285	0.539521	0.749765	Not	0.434296	0.00436356	0.160052	Up	0.367168	0.00906433	0.343537	Up
LF1	Methylation.CRT	cg15880716	TTC12	TTC12	cg15880716|TTC12	0.0575891	0.0575891	Intragenic_Opensea	Intragenic_Opensea	#NA	#NA	0.061403	0.0745578	0.395743	Not	0.174955	0.000184722	0.0103894	Hyper	0.113552	0.00880046	0.210814	Hyper
LF1	Methylation.CRT	cg22932447	LOC101927421	LOC101927421	cg22932447|LOC101927421	0.0575543	0.0575543	Intragenic_Opensea	Intragenic_Opensea	#NA	#NA	0.100796	0.00687478	0.166414	Hyper	0.118785	0.0101399	0.0884956	Hyper	0.0179884	0.688928	0.892031	Not
LF1	Methylation.CRT	cg26462319	YPEL5	YPEL5	cg26462319|YPEL5	0.0575507	0.0575507	Intragenic_Opensea	Intragenic_Opensea	#NA	#NA	0.0156234	0.677503	0.881062	Not	0.104215	0.0386628	0.182276	Hyper	0.0885918	0.0498443	0.372535	Not
LF1	Meta.CRT	CRT_neg_332	Phosphoric acid	HMDB0000045	CRT_neg_332|HMDB0000045|Phosphoric acid	0.0575451	0.0575451	#NA	#NA	Non-metal oxoanionic compounds	Non-metal phosphates	-0.0442635	0.695971	0.83227	Not	0.905877	4.8581e-07	3.53832e-05	Up	0.95014	4.06043e-08	1.77441e-05	Up
LF1	Methylation.CRT	cg23240109			cg23240109|	0.0575405	0.0575405	Intergenic_Opensea	Intergenic_Opensea	#NA	#NA	0.0343971	0.349948	0.695922	Not	0.127436	0.00291031	0.0452253	Hyper	0.0930394	0.0491825	0.370831	Not
LF1	Methylation.CRT	cg17695682	TREH	TREH	cg17695682|TREH	0.0575386	0.0575386	Promoter_Opensea	Promoter_Opensea	#NA	#NA	0.0762036	0.0336984	0.29557	Not	0.132526	0.00531567	0.0623974	Hyper	0.0563227	0.1874	0.578031	Not
LF1	Methylation.CRT	cg21594327			cg21594327|	0.0575339	0.0575339	Intergenic_Opensea	Intergenic_Opensea	#NA	#NA	0.0971596	0.00614345	0.159974	Not	0.142481	0.000276241	0.0128285	Hyper	0.0453215	0.308092	0.682215	Not
LF1	Methylation.CRT	cg07388171	KHDC1	KHDC1	cg07388171|KHDC1	0.0575186	0.0575186	Intragenic_Opensea	Intragenic_Opensea	#NA	#NA	0.0516081	0.134967	0.491059	Not	0.101455	0.011937	0.0965889	Hyper	0.0498464	0.273421	0.655207	Not
LF1	Methylation.CRT	cg25846613			cg25846613|	0.0575107	0.0575107	Intergenic_Opensea	Intergenic_Opensea	#NA	#NA	0.0836114	0.0159483	0.225029	Not	0.13859	0.00411105	0.0544481	Hyper	0.0549789	0.19126	0.581962	Not
LF1	Methylation.CRT	cg20095616			cg20095616|	0.0575068	0.0575068	Intergenic_Opensea	Intergenic_Opensea	#NA	#NA	0.0991929	0.00208581	0.110339	Not	0.175885	9.14801e-05	0.00725234	Hyper	0.0766916	0.0474522	0.366848	Not
LF1	Methylation.CRT	cg15473289	ANKRD40	ANKRD40	cg15473289|ANKRD40	0.0574967	0.0574967	Promoter_Shore	Promoter_ShoreShelf	#NA	#NA	0.0505655	0.125173	0.477748	Not	0.128439	0.0029889	0.0458684	Hyper	0.0778734	0.04344	0.356544	Not
LF1	Methylation.CRT	cg10269063			cg10269063|	0.0574875	0.0574875	Intergenic_Opensea	Intergenic_Opensea	#NA	#NA	0.0431027	0.172346	0.536592	Not	0.108369	0.00403898	0.0539305	Hyper	0.0652666	0.110504	0.486203	Not
LF1	Methylation.CRT	cg02536120			cg02536120|	0.0574868	0.0574868	Intergenic_Opensea	Intergenic_Opensea	#NA	#NA	0.00810305	0.820602	0.939717	Not	0.14977	0.00131925	0.0296192	Hyper	0.141667	0.00199915	0.129077	Hyper
LF1	Methylation.CRT	cg08492753			cg08492753|	0.0574609	0.0574609	Intergenic_Opensea	Intergenic_Opensea	#NA	#NA	0.0882283	0.00670317	0.164888	Not	0.184245	7.69783e-05	0.00669489	Hyper	0.0960169	0.01265	0.23629	Not
LF1	Methylation.CRT	cg06514727	PTPRC	PTPRC	cg06514727|PTPRC	0.0574596	0.0574596	Intragenic_Opensea	Intragenic_Opensea	#NA	#NA	0.0766929	0.0479406	0.335826	Not	0.127634	0.013171	0.101837	Hyper	0.0509409	0.258248	0.642746	Not
LF1	Methylation.CRT	cg14662785			cg14662785|	0.0574353	0.0574353	Intergenic_Opensea	Intergenic_Opensea	#NA	#NA	0.0914808	0.0115092	0.199916	Not	0.131677	0.00358863	0.0505632	Hyper	0.0401958	0.34872	0.711692	Not
LF1	Trans.CRT	ENSG00000131969	ABHD12B	ABHD12B	ENSG00000131969|ABHD12B	-0.0574223	0.0574223	#NA	#NA	#NA	#NA	-0.247917	0.00377955	0.0809857	Not	-0.449489	0.000144893	0.035737	Down	-0.201573	0.0532264	0.568814	Not
LF1	Methylation.CRT	cg01450274	PLD1	PLD1	cg01450274|PLD1	0.0574072	0.0574072	Intragenic_Opensea	Intragenic_Opensea	#NA	#NA	0.054449	0.151836	0.512886	Not	0.146975	0.00120868	0.028217	Hyper	0.0925258	0.0474836	0.366943	Not
LF1	Meta.Urine	Urine_neg_1371	Salicyluric acid	HMDB0000840	Urine_neg_1371|HMDB0000840|Salicyluric acid|Salicylurate|N-(2-Hydroxybenzoyl)-glycine|o-Hydroxyhippurate|2-Hydroxyhippuric acid|o-hydroxyhippuric acid|2-hydroxyhippurate	0.0573997	0.0573997	#NA	#NA	Benzene and substituted derivatives	Benzoic acids and derivatives	0.380937	0.0271307	0.174735	Up	0.59205	0.0191897	0.0865136	Up	0.211113	0.358309	0.514178	Not
LF1	Methylation.CRT	cg23217778	EBF3	EBF3	cg23217778|EBF3	0.0573926	0.0573926	Intragenic_Shelf	Intragenic_ShoreShelf	#NA	#NA	0.0175873	0.643254	0.865312	Not	0.145964	0.00304271	0.0463215	Hyper	0.128377	0.00536114	0.178684	Hyper
LF1	Methylation.CRT	cg22500068	ZDHHC3	ZDHHC3	cg22500068|ZDHHC3	0.0573707	0.0573707	Intragenic_Opensea	Intragenic_Opensea	#NA	#NA	0.0420131	0.199175	0.5658	Not	0.145994	0.00174869	0.0344575	Hyper	0.10398	0.00711309	0.196118	Hyper
LF1	Methylation.CRT	cg02576920	ART3	ART3	cg02576920|ART3	0.0573641	0.0573641	Promoter_Opensea	Promoter_Opensea	#NA	#NA	0.0589159	0.0735323	0.393662	Not	0.141763	0.00102792	0.0258343	Hyper	0.0828476	0.0334008	0.326669	Not
LF1	Methylation.CRT	cg27346587			cg27346587|	0.0573628	0.0573628	Intergenic_Opensea	Intergenic_Opensea	#NA	#NA	0.0879345	0.00676191	0.165413	Not	0.199506	3.43382e-05	0.00444088	Hyper	0.111571	0.0125244	0.235527	Hyper
LF1	Methylation.CRT	cg20209861	GJA8	GJA8	cg20209861|GJA8	0.0573607	0.0573607	Promoter_Shore	Promoter_ShoreShelf	#NA	#NA	0.0198514	0.624027	0.856156	Not	0.133902	0.00815481	0.0786656	Hyper	0.11405	0.0163177	0.257624	Hyper
LF1	Methylation.CRT	cg08747841			cg08747841|	0.0573571	0.0573571	Intergenic_Opensea	Intergenic_Opensea	#NA	#NA	0.0790346	0.0310835	0.287267	Not	0.10019	0.0282711	0.153864	Hyper	0.0211549	0.620456	0.86224	Not
LF1	Methylation.CRT	cg23928963	LRRC55	LRRC55	cg23928963|LRRC55	0.0573483	0.0573483	Intragenic_Opensea	Intragenic_Opensea	#NA	#NA	0.046555	0.256159	0.620284	Not	0.144809	0.00621429	0.067999	Hyper	0.0982544	0.0281888	0.309153	Not
LF1	Methylation.CRT	cg07018725	OTOG	OTOG	cg07018725|OTOG	0.0573346	0.0573346	Intragenic_Opensea	Intragenic_Opensea	#NA	#NA	0.0628525	0.0371075	0.305766	Not	0.135965	0.000396299	0.0155702	Hyper	0.0731129	0.05276	0.379837	Not
LF1	Methylation.CRT	cg26674054			cg26674054|	0.0573235	0.0573235	Intergenic_Opensea	Intergenic_Opensea	#NA	#NA	0.130372	7.64738e-05	0.0348054	Hyper	0.179051	0.000635583	0.0199438	Hyper	0.0486784	0.164166	0.553762	Not
LF1	Methylation.CRT	cg02992647	DDX52	DDX52	cg02992647|DDX52	0.0573188	0.0573188	Promoter_Shore	Promoter_ShoreShelf	#NA	#NA	0.100524	0.0033545	0.129632	Hyper	0.179439	0.000545554	0.0184009	Hyper	0.0789153	0.0199928	0.275205	Not
LF1	Methylation.CRT	cg06045295	KLF17	KLF17	cg06045295|KLF17	0.0573083	0.0573083	Promoter_Opensea	Promoter_Opensea	#NA	#NA	0.029013	0.354081	0.699012	Not	0.156388	0.000320792	0.0138904	Hyper	0.127375	0.00126576	0.111461	Hyper
LF1	Methylation.CRT	cg14290833	BOC	BOC	cg14290833|BOC	0.0573032	0.0573032	Promoter_Opensea	Promoter_Opensea	#NA	#NA	0.0609963	0.0580224	0.360706	Not	0.16966	0.000328771	0.0140844	Hyper	0.108664	0.00927783	0.214546	Hyper
LF1	Methylation.CRT	cg02948205			cg02948205|	0.0572805	0.0572805	Intergenic_Opensea	Intergenic_Opensea	#NA	#NA	0.0668558	0.0273286	0.274295	Not	0.123432	0.00437957	0.0562797	Hyper	0.0565758	0.130052	0.512158	Not
LF1	Trans.CRT	ENSG00000136444	RSAD1	RSAD1	ENSG00000136444|RSAD1	-0.0572665	0.0572665	#NA	#NA	#NA	#NA	-0.22035	0.105716	0.342255	Not	-0.402627	0.0291213	0.353561	Down	-0.182277	0.279524	0.790073	Not
LF1	Methylation.CRT	cg24801854			cg24801854|	0.057265	0.057265	Intergenic_Opensea	Intergenic_Opensea	#NA	#NA	0.0747851	0.0411124	0.317301	Not	0.164524	0.00135455	0.0300502	Hyper	0.0897385	0.0268732	0.304838	Not
LF1	Methylation.CRT	cg12018887	CCBL1	CCBL1	cg12018887|CCBL1	0.0572579	0.0572579	Promoter_Shore	Promoter_ShoreShelf	#NA	#NA	0.0536315	0.0965847	0.434477	Not	0.138073	0.00149699	0.0317514	Hyper	0.0844412	0.0386267	0.342787	Not
LF1	Methylation.CRT	cg00263736	RGS20	RGS20	cg00263736|RGS20	0.0572549	0.0572549	Intragenic_Opensea	Intragenic_Opensea	#NA	#NA	0.0493726	0.198486	0.565158	Not	0.170069	0.000618296	0.019654	Hyper	0.120696	0.0102712	0.221684	Hyper
LF1	Methylation.CRT	cg13638561			cg13638561|	0.0572491	0.0572491	Intergenic_Opensea	Intergenic_Opensea	#NA	#NA	0.0230857	0.557788	0.822883	Not	0.157754	0.00109758	0.0267665	Hyper	0.134668	0.00671167	0.192538	Hyper
LF1	Methylation.CRT	cg06031011			cg06031011|	0.0572321	0.0572321	Intergenic_Shore	Intergenic_ShoreShelf	#NA	#NA	0.0637519	0.0591119	0.363259	Not	0.128614	0.00339432	0.0491186	Hyper	0.0648622	0.106111	0.479595	Not
LF1	Methylation.CRT	cg12090880	BACH2	BACH2	cg12090880|BACH2	0.0572244	0.0572244	Intragenic_Opensea	Intragenic_Opensea	#NA	#NA	0.0862329	0.0209567	0.248677	Not	0.129702	0.0124909	0.0990474	Hyper	0.0434688	0.290819	0.669049	Not
LF1	Methylation.CRT	cg10037292	BLK	BLK	cg10037292|BLK	0.0572226	0.0572226	Intragenic_Opensea	Intragenic_Opensea	#NA	#NA	0.10085	0.00502366	0.149461	Hyper	0.15298	0.00356536	0.0503855	Hyper	0.0521303	0.231993	0.620557	Not
LF1	Methylation.CRT	cg06406669	DENND6B	DENND6B	cg06406669|DENND6B	0.0572198	0.0572198	Intragenic_Opensea	Intragenic_Opensea	#NA	#NA	0.0438381	0.199349	0.565993	Not	0.16498	3.16322e-05	0.00424913	Hyper	0.121142	0.00688293	0.194209	Hyper
LF1	Methylation.CRT	cg01524363			cg01524363|	0.0572177	0.0572177	Intergenic_Opensea	Intergenic_Opensea	#NA	#NA	0.0589205	0.0992219	0.438893	Not	0.121018	0.0119277	0.0965542	Hyper	0.0620978	0.129201	0.511117	Not
LF1	Methylation.CRT	cg16022038	RUFY4	RUFY4	cg16022038|RUFY4	0.0572127	0.0572127	Intragenic_Opensea	Intragenic_Opensea	#NA	#NA	0.0737937	0.0366657	0.304626	Not	0.148725	0.002985	0.0458352	Hyper	0.0749315	0.07535	0.428116	Not
LF1	Methylation.CRT	cg00520057			cg00520057|	0.0572034	0.0572034	Intergenic_Opensea	Intergenic_Opensea	#NA	#NA	0.0549579	0.0779398	0.402019	Not	0.205961	9.82663e-06	0.00243236	Hyper	0.151003	0.000174076	0.059022	Hyper
LF1	Methylation.CRT	cg19486412	AGXT2L1	AGXT2L1	cg19486412|AGXT2L1	0.0571896	0.0571896	Intragenic_Opensea	Intragenic_Opensea	#NA	#NA	0.01536	0.693636	0.888074	Not	0.143491	0.00448824	0.0570461	Hyper	0.128131	0.00671587	0.192564	Hyper
LF1	Meta.Urine	Urine_neg_1003	L-(-)-3-Phenyllactic acid	HMDB0000563	Urine_neg_1003|HMDB0000563|L-(-)-3-Phenyllactic acid	-0.0571823	0.0571823	#NA	#NA	Phenylpropanoic acids		-0.390492	0.0483817	0.229695	Down	-0.675234	0.0205081	0.0902024	Down	-0.284742	0.283546	0.44207	Not
LF1	Methylation.CRT	cg09905360	DUSP22	DUSP22	cg09905360|DUSP22	0.0571652	0.0571652	Intragenic_Opensea	Intragenic_Opensea	#NA	#NA	0.0702549	0.0777341	0.401638	Not	0.114315	0.0234637	0.139016	Hyper	0.0440597	0.321075	0.69202	Not
LF1	Methylation.CRT	cg01188623	MYH10	MYH10	cg01188623|MYH10	0.0571537	0.0571537	Intragenic_Opensea	Intragenic_Opensea	#NA	#NA	0.0929755	0.0194862	0.242045	Not	0.158462	0.00217482	0.0386954	Hyper	0.0654869	0.148465	0.535292	Not
LF1	Methylation.CRT	cg25341268			cg25341268|	0.057149	0.057149	Intergenic_Opensea	Intergenic_Opensea	#NA	#NA	0.0681381	0.111299	0.45794	Not	0.108741	0.0374403	0.17906	Hyper	0.0406031	0.455369	0.777931	Not
LF1	Methylation.CRT	cg00786408	SNTG2	SNTG2	cg00786408|SNTG2	0.0571116	0.0571116	Intragenic_Opensea	Intragenic_Opensea	#NA	#NA	0.0671983	0.0723058	0.391266	Not	0.116954	0.0180157	0.120601	Hyper	0.0497557	0.295722	0.672898	Not
LF1	Methylation.CRT	cg11505404	HLA-DQB2	HLA-DQB2	cg11505404|HLA-DQB2	0.0571049	0.0571049	Intragenic_Shore	Intragenic_ShoreShelf	#NA	#NA	0.06017	0.0785707	0.403198	Not	0.120492	0.00807145	0.0782576	Hyper	0.0603222	0.16829	0.558215	Not
LF1	Trans.CRT	ENSG00000206503	HLA-A	HLA-A	ENSG00000206503|HLA-A	-0.0571015	0.0571015	#NA	#NA	#NA	#NA	-0.323084	0.0376166	0.214774	Not	-0.475868	0.0229378	0.320738	Down	-0.152784	0.421907	0.851364	Not
LF1	Methylation.CRT	cg12760319			cg12760319|	0.0570969	0.0570969	Intergenic_Shelf	Intergenic_ShoreShelf	#NA	#NA	0.0659314	0.0467988	0.332833	Not	0.14679	0.00167592	0.0336983	Hyper	0.0808581	0.0643783	0.405869	Not
LF1	Trans.CRT	ENSG00000173369	C1QB	C1QB	ENSG00000173369|C1QB	-0.0570964	0.0570964	#NA	#NA	#NA	#NA	0.217516	0.238428	0.501362	Not	-0.274791	0.266271	0.745944	Not	-0.492307	0.0349063	0.519631	Down
LF1	Methylation.CRT	cg01582587	MAPT	MAPT	cg01582587|MAPT	0.057089	0.057089	Promoter_Opensea	Promoter_Opensea	#NA	#NA	0.0877892	0.0150197	0.220101	Not	0.154992	0.0010365	0.0259536	Hyper	0.0672028	0.0875883	0.450089	Not
LF1	Methylation.CRT	cg12626639	GOT1	GOT1	cg12626639|GOT1	0.057086	0.057086	Intragenic_Opensea	Intragenic_Opensea	#NA	#NA	0.0439217	0.287977	0.6474	Not	0.129809	0.00883103	0.0821045	Hyper	0.0858877	0.0730876	0.423664	Not
LF1	Methylation.CRT	cg27159561			cg27159561|	0.0570791	0.0570791	Intergenic_Opensea	Intergenic_Opensea	#NA	#NA	-0.00203342	0.9527	0.985453	Not	0.125498	0.00477123	0.0589	Hyper	0.127532	0.00570498	0.182589	Hyper
LF1	Trans.CRT	ENSG00000111701	APOBEC1	APOBEC1	ENSG00000111701|APOBEC1	-0.0570754	0.0570754	#NA	#NA	#NA	#NA	-0.167577	0.350106	0.606155	Not	-0.672769	0.00671118	0.188256	Down	-0.505193	0.026668	0.482537	Down
LF1	Methylation.CRT	cg04779473			cg04779473|	0.057065	0.057065	Intergenic_Opensea	Intergenic_Opensea	#NA	#NA	0.0525101	0.136018	0.492471	Not	0.17567	5.02868e-05	0.0054169	Hyper	0.12316	0.00776539	0.20211	Hyper
LF1	Methylation.CRT	cg25413864	PDZK1	PDZK1	cg25413864|PDZK1	0.057056	0.057056	Promoter_Opensea	Promoter_Opensea	#NA	#NA	0.0804039	0.0290088	0.280222	Not	0.163676	0.00128983	0.0292507	Hyper	0.0832717	0.0376111	0.339724	Not
LF1	Methylation.CRT	cg17000173	LINC01425	LINC01425	cg17000173|LINC01425	0.0570542	0.0570542	Promoter_Opensea	Promoter_Opensea	#NA	#NA	0.0662661	0.0499345	0.34087	Not	0.105102	0.00763083	0.075936	Hyper	0.0388354	0.334078	0.701316	Not
LF1	Methylation.CRT	cg06721912			cg06721912|	0.057048	0.057048	Intergenic_Shelf	Intergenic_ShoreShelf	#NA	#NA	0.0543101	0.166644	0.530198	Not	0.105557	0.0435377	0.194489	Hyper	0.0512471	0.231997	0.620565	Not
LF1	Methylation.CRT	cg09374437			cg09374437|	0.0570413	0.0570413	Intergenic_Shelf	Intergenic_ShoreShelf	#NA	#NA	-0.00488231	0.891358	0.965426	Not	0.192188	0.000126673	0.00854294	Hyper	0.19707	2.10595e-05	0.0326852	Hyper
LF1	Methylation.CRT	cg10733898	HYAL4	HYAL4	cg10733898|HYAL4	0.0570386	0.0570386	Intragenic_Opensea	Intragenic_Opensea	#NA	#NA	0.0507953	0.18514	0.551076	Not	0.148576	0.000826974	0.0229958	Hyper	0.0977811	0.0390031	0.343835	Not
LF1	Methylation.CRT	cg01136948	OSBP2	OSBP2	cg01136948|OSBP2	0.0570277	0.0570277	Intragenic_Opensea	Intragenic_Opensea	#NA	#NA	-0.0313312	0.396876	0.728506	Not	0.114104	0.00899711	0.082938	Hyper	0.145435	0.00228442	0.134563	Hyper
LF1	Methylation.CRT	cg09853273	CDH10	CDH10	cg09853273|CDH10	0.057026	0.057026	Intragenic_Opensea	Intragenic_Opensea	#NA	#NA	0.104909	0.00391341	0.137084	Hyper	0.13666	0.00826744	0.0792651	Hyper	0.0317513	0.509686	0.808044	Not
LF1	Trans.CRT	ENSG00000213160	KLHL23	KLHL23	ENSG00000213160|KLHL23	0.0570146	0.0570146	#NA	#NA	#NA	#NA	-0.154507	0.332058	0.590562	Not	0.59349	0.00704865	0.191423	Up	0.747997	0.000375316	0.103827	Up
LF1	Trans.CRT	ENSG00000261052	SULT1A3	SULT1A3	ENSG00000261052|SULT1A3	-0.0570136	0.0570136	#NA	#NA	#NA	#NA	-0.246075	0.0308867	0.197353	Not	-0.383943	0.0126703	0.247305	Down	-0.137868	0.323177	0.813402	Not
LF1	Methylation.CRT	cg02415125	C19orf77	C19orf77	cg02415125|C19orf77	0.0570007	0.0570007	Intragenic_Opensea	Intragenic_Opensea	#NA	#NA	0.185114	3.60323e-08	0.00269926	Hyper	0.247656	6.06738e-07	0.000745584	Hyper	0.0625415	0.0550025	0.385256	Not
LF1	Methylation.CRT	cg11485894	ADARB2	ADARB2	cg11485894|ADARB2	0.0570001	0.0570001	Intragenic_Shelf	Intragenic_ShoreShelf	#NA	#NA	0.0580624	0.0785356	0.403155	Not	0.125137	0.00612816	0.0674729	Hyper	0.0670748	0.0941317	0.460791	Not
LF1	Methylation.CRT	cg08368106			cg08368106|	0.0569945	0.0569945	Intergenic_Opensea	Intergenic_Opensea	#NA	#NA	0.020751	0.629127	0.858736	Not	0.124884	0.0165114	0.115092	Hyper	0.104133	0.0484049	0.369034	Hyper
LF1	Methylation.CRT	cg06954660	HLA-DOA	HLA-DOA	cg06954660|HLA-DOA	0.0569915	0.0569915	Intragenic_Shore	Intragenic_ShoreShelf	#NA	#NA	0.0361046	0.337548	0.686504	Not	0.158215	0.00172079	0.03418	Hyper	0.12211	0.00690763	0.194422	Hyper
LF1	Methylation.CRT	cg09889477	FLJ45079	FLJ45079	cg09889477|FLJ45079	0.0569903	0.0569903	Promoter_Shelf	Promoter_ShoreShelf	#NA	#NA	0.0438517	0.289755	0.648844	Not	0.119141	0.0220226	0.134286	Hyper	0.0752896	0.155669	0.544118	Not
LF1	Methylation.CRT	cg21496942	MDGA1	MDGA1	cg21496942|MDGA1	0.0569902	0.0569902	Intragenic_Opensea	Intragenic_Opensea	#NA	#NA	0.0986538	0.00592414	0.157857	Not	0.137078	0.00901215	0.0830094	Hyper	0.0384244	0.350867	0.713204	Not
LF1	Methylation.CRT	cg14018959	EHD3	EHD3	cg14018959|EHD3	0.0569852	0.0569852	Intragenic_Opensea	Intragenic_Opensea	#NA	#NA	0.0720483	0.0670457	0.380635	Not	0.162519	0.00283033	0.0445259	Hyper	0.0904707	0.0332702	0.326372	Not
LF1	Methylation.CRT	cg20851013	VPS26A	VPS26A	cg20851013|VPS26A	0.0569836	0.0569836	Intragenic_Opensea	Intragenic_Opensea	#NA	#NA	0.0477225	0.15456	0.516012	Not	0.132955	0.00462385	0.057994	Hyper	0.0852324	0.0331449	0.326059	Not
LF1	Methylation.CRT	cg04833598	DPYSL5	DPYSL5	cg04833598|DPYSL5	0.056973	0.056973	Intragenic_Opensea	Intragenic_Opensea	#NA	#NA	0.0932431	0.0160911	0.225755	Not	0.121522	0.00750551	0.0752239	Hyper	0.028279	0.549968	0.828447	Not
LF1	Methylation.CRT	cg20735819			cg20735819|	0.056969	0.056969	Intergenic_Opensea	Intergenic_Opensea	#NA	#NA	-0.0115542	0.775299	0.922094	Not	0.0995047	0.0268877	0.149767	Not	0.111059	0.029186	0.312784	Hyper
LF1	Methylation.CRT	cg23752985	VAMP8	VAMP8	cg23752985|VAMP8	0.0569671	0.0569671	Promoter_Opensea	Promoter_Opensea	#NA	#NA	0.100555	0.00139929	0.0963616	Hyper	0.194468	4.98035e-07	0.000691171	Hyper	0.0939125	0.0165832	0.258966	Not
LF1	Methylation.CRT	cg25647277			cg25647277|	0.0569607	0.0569607	Intergenic_Opensea	Intergenic_Opensea	#NA	#NA	0.0112021	0.763152	0.917302	Not	0.125607	0.00704039	0.0727278	Hyper	0.114405	0.0209906	0.280093	Hyper
LF1	Methylation.CRT	cg18809463			cg18809463|	0.0569589	0.0569589	Intergenic_Shelf	Intergenic_ShoreShelf	#NA	#NA	0.0162951	0.628994	0.858655	Not	0.135061	0.0022576	0.0394619	Hyper	0.118766	0.00373549	0.157891	Hyper
LF1	Methylation.CRT	cg01655843	LOC101929608	LOC101929608	cg01655843|LOC101929608	0.0569559	0.0569559	Intragenic_Opensea	Intragenic_Opensea	#NA	#NA	0.0553	0.102296	0.443903	Not	0.138468	0.000903366	0.0240949	Hyper	0.0831679	0.0565883	0.388597	Not
LF1	Methylation.CRT	cg09326702	SLC22A11	SLC22A11	cg09326702|SLC22A11	0.0569554	0.0569554	Promoter_Opensea	Promoter_Opensea	#NA	#NA	0.0705758	0.0371547	0.30589	Not	0.124385	0.00962616	0.0860232	Hyper	0.0538089	0.19122	0.581921	Not
LF1	Methylation.CRT	cg23730308			cg23730308|	0.0569517	0.0569517	Intergenic_Opensea	Intergenic_Opensea	#NA	#NA	0.0126071	0.743014	0.909175	Not	0.107113	0.017816	0.119859	Hyper	0.0945058	0.0613164	0.399191	Not
LF1	Methylation.CRT	cg13155421			cg13155421|	0.0569444	0.0569444	Intergenic_Opensea	Intergenic_Opensea	#NA	#NA	0.0818684	0.0104059	0.193012	Not	0.196648	1.34658e-06	0.0010221	Hyper	0.11478	0.00346288	0.154287	Hyper
LF1	Methylation.CRT	cg04899311			cg04899311|	0.0569361	0.0569361	Intergenic_Opensea	Intergenic_Opensea	#NA	#NA	0.0812318	0.0332066	0.294081	Not	0.107168	0.0271753	0.150633	Hyper	0.0259363	0.560655	0.833541	Not
LF1	Methylation.CRT	cg15474651			cg15474651|	0.056928	0.056928	Intergenic_Opensea	Intergenic_Opensea	#NA	#NA	0.0101826	0.7959	0.930224	Not	0.118016	0.0193385	0.125178	Hyper	0.107833	0.0261445	0.302133	Hyper
LF1	Methylation.CRT	cg22468316	AGPAT3	AGPAT3	cg22468316|AGPAT3	0.0569219	0.0569219	Promoter_Opensea	Promoter_Opensea	#NA	#NA	0.0476883	0.235547	0.601522	Not	0.124673	0.0217019	0.133266	Hyper	0.0769852	0.081585	0.439147	Not
LF1	Methylation.CRT	cg08309134	C10orf131	C10orf131	cg08309134|C10orf131	0.0569191	0.0569191	Intragenic_Opensea	Intragenic_Opensea	#NA	#NA	0.0804144	0.0396905	0.313423	Not	0.154996	0.00208341	0.0378298	Hyper	0.0745818	0.119589	0.498637	Not
LF1	Methylation.CRT	cg26472684			cg26472684|	0.0569075	0.0569075	Intergenic_Opensea	Intergenic_Opensea	#NA	#NA	0.155481	8.13482e-06	0.0168909	Hyper	0.190674	1.64137e-05	0.00311264	Hyper	0.0351929	0.337721	0.703763	Not
LF1	Methylation.CRT	cg11142514			cg11142514|	0.0569008	0.0569008	Intergenic_Opensea	Intergenic_Opensea	#NA	#NA	0.0826134	0.0308962	0.286657	Not	0.13271	0.0111395	0.0931012	Hyper	0.0500969	0.276551	0.657683	Not
LF1	Methylation.CRT	cg06128790			cg06128790|	0.056891	0.056891	Intergenic_Opensea	Intergenic_Opensea	#NA	#NA	0.0462635	0.213369	0.579986	Not	0.122397	0.00701699	0.0725782	Hyper	0.0761338	0.10197	0.473343	Not
LF1	Methylation.CRT	cg26700540	GAS2	GAS2	cg26700540|GAS2	0.0568835	0.0568835	Intragenic_Opensea	Intragenic_Opensea	#NA	#NA	0.0968656	0.0124988	0.205777	Not	0.194283	0.000175395	0.0101026	Hyper	0.097417	0.0320043	0.322322	Not
LF1	Methylation.CRT	cg10537532	TNC	TNC	cg10537532|TNC	0.0568816	0.0568816	Intragenic_Opensea	Intragenic_Opensea	#NA	#NA	0.064794	0.0557332	0.355319	Not	0.113805	0.00900713	0.082979	Hyper	0.0490113	0.222989	0.612515	Not
LF1	Methylation.CRT	cg24651966	BBS12	BBS12	cg24651966|BBS12	0.0568771	0.0568771	Intragenic_Opensea	Intragenic_Opensea	#NA	#NA	0.0314279	0.474102	0.776664	Not	0.153382	0.00726033	0.0739296	Hyper	0.121954	0.012302	0.234029	Hyper
LF1	Methylation.CRT	cg05157346	LINC01558	LINC01558	cg05157346|LINC01558	0.0568762	0.0568762	Intragenic_Opensea	Intragenic_Opensea	#NA	#NA	0.0502983	0.154794	0.516234	Not	0.180792	0.00039412	0.0155239	Hyper	0.130494	0.000859455	0.099027	Hyper
LF1	Methylation.CRT	cg18833417	RAB31	RAB31	cg18833417|RAB31	0.0568743	0.0568743	Intragenic_Opensea	Intragenic_Opensea	#NA	#NA	0.0228639	0.52901	0.807586	Not	0.121349	0.00812456	0.0785105	Hyper	0.0984848	0.0274238	0.306788	Not
LF1	Trans.CRT	ENSG00000010671	BTK	BTK	ENSG00000010671|BTK	-0.0568703	0.0568703	#NA	#NA	#NA	#NA	-0.315322	0.00667918	0.104591	Not	-0.419339	0.0071034	0.191624	Down	-0.104017	0.457947	0.863643	Not
LF1	Trans.CRT	ENSG00000187079	TEAD1	TEAD1	ENSG00000187079|TEAD1	0.0568685	0.0568685	#NA	#NA	#NA	#NA	-0.246986	0.061562	0.267876	Not	0.353867	0.0462514	0.417023	Not	0.600853	0.000473465	0.116602	Up
LF1	Methylation.CRT	cg17548554			cg17548554|	0.0568511	0.0568511	Intergenic_Opensea	Intergenic_Opensea	#NA	#NA	0.0863284	0.00432481	0.141968	Not	0.157542	9.42854e-05	0.00736703	Hyper	0.0712138	0.0663598	0.409918	Not
LF1	Methylation.CRT	cg13083201	FURIN	FURIN	cg13083201|FURIN	0.056838	0.056838	Promoter_Shore	Promoter_ShoreShelf	#NA	#NA	0.0725509	0.0404899	0.315515	Not	0.157934	5.3651e-05	0.00560284	Hyper	0.0853831	0.0555826	0.386606	Not
LF1	Methylation.CRT	cg26790901			cg26790901|	0.0568203	0.0568203	Intergenic_Opensea	Intergenic_Opensea	#NA	#NA	0.125626	0.000156039	0.0441812	Hyper	0.175216	0.000198021	0.0107539	Hyper	0.0495892	0.189442	0.580166	Not
LF1	Methylation.CRT	cg00352872	DHRS7C	DHRS7C	cg00352872|DHRS7C	0.0568134	0.0568134	Promoter_Opensea	Promoter_Opensea	#NA	#NA	0.0774834	0.0180881	0.235509	Not	0.15407	0.00162879	0.0331868	Hyper	0.0765866	0.0519284	0.377767	Not
LF1	Methylation.CRT	cg25063631			cg25063631|	0.0568049	0.0568049	Intergenic_Opensea	Intergenic_Opensea	#NA	#NA	0.0828221	0.0101676	0.191446	Not	0.217947	2.20324e-06	0.00127496	Hyper	0.135125	0.000609961	0.0881406	Hyper
LF1	Methylation.CRT	cg15599614			cg15599614|	0.0567808	0.0567808	Intergenic_Opensea	Intergenic_Opensea	#NA	#NA	0.0736666	0.034411	0.297834	Not	0.160945	0.000564423	0.0187442	Hyper	0.0872788	0.0373427	0.338929	Not
LF1	Trans.CRT	ENSG00000099984	GSTT2	GSTT2	ENSG00000099984|GSTT2	-0.0567728	0.0567728	#NA	#NA	#NA	#NA	-0.27358	0.000487229	0.0314138	Not	-0.374883	0.000376536	0.0556525	Down	-0.101303	0.274055	0.78635	Not
LF1	Methylation.CRT	cg12205490	LTBP2	LTBP2	cg12205490|LTBP2	0.0567674	0.0567674	Intragenic_Opensea	Intragenic_Opensea	#NA	#NA	0.0727172	0.0459112	0.330345	Not	0.121769	0.00488222	0.0596041	Hyper	0.0490521	0.26591	0.649144	Not
LF1	Trans.CRT	ENSG00000116824	CD2	CD2	ENSG00000116824|CD2	-0.0567651	0.0567651	#NA	#NA	#NA	#NA	-0.320608	0.0285151	0.19056	Not	-0.593027	0.00304772	0.13854	Down	-0.27242	0.130621	0.687906	Not
LF1	Methylation.CRT	cg09176736	CDC25B	CDC25B	cg09176736|CDC25B	0.0567399	0.0567399	Promoter_Shelf	Promoter_ShoreShelf	#NA	#NA	0.0442306	0.269827	0.632264	Not	0.12817	0.0131481	0.101755	Hyper	0.0839393	0.0971683	0.465699	Not
LF1	Meta.CRT	CRT_neg_1726	3-Ureidoisobutyrate	HMDB0002031	CRT_neg_1726|HMDB0002031|3-Ureidoisobutyrate|Ureidoisobutyric acid|B-ureidoisobutyric acid	0.0567128	0.0567128	#NA	#NA	Organic carbonic acids and derivatives	Ureas	0.218089	0.051892	0.166989	Not	-0.153988	0.326326	0.507901	Not	-0.372077	0.0136463	0.11693	Down
LF1	Methylation.CRT	cg01274916	DUSP18	DUSP18	cg01274916|DUSP18	0.0567036	0.0567036	Promoter_Shore	Promoter_ShoreShelf	#NA	#NA	0.0628131	0.101335	0.442381	Not	0.1222	0.0200768	0.127757	Hyper	0.0593871	0.218802	0.608715	Not
LF1	Methylation.CRT	cg14119064			cg14119064|	0.0566989	0.0566989	Intergenic_Opensea	Intergenic_Opensea	#NA	#NA	0.11071	0.00263819	0.119677	Hyper	0.167871	0.000497454	0.0175535	Hyper	0.057161	0.154585	0.542775	Not
LF1	Methylation.CRT	cg21462693	NOTCH4	NOTCH4	cg21462693|NOTCH4	0.0566932	0.0566932	Intragenic_Opensea	Intragenic_Opensea	#NA	#NA	0.045947	0.180472	0.545764	Not	0.163491	0.000450076	0.0166905	Hyper	0.117544	0.00607838	0.18641	Hyper
LF1	Meta.CRT	CRT_neg_502	L-(-)-Glyceric acid	HMDB0031818	CRT_neg_502|HMDB0031818|L-(-)-Glyceric acid	-0.0566868	0.0566868	#NA	#NA	Organooxygen compounds	Carbohydrates and carbohydrate conjugates	-0.0906814	0.262502	0.473802	Not	-0.611701	1.39774e-06	6.78679e-05	Down	-0.52102	8.74912e-06	0.000764673	Down
LF1	Methylation.CRT	cg09731306	ENTPD1	ENTPD1	cg09731306|ENTPD1	0.0566787	0.0566787	Intragenic_Opensea	Intragenic_Opensea	#NA	#NA	0.0933258	0.00916557	0.184275	Not	0.18503	0.000244694	0.0120387	Hyper	0.0917044	0.0456992	0.362331	Not
LF1	Methylation.CRT	cg07676391	EZH2	EZH2	cg07676391|EZH2	0.056672	0.056672	Intragenic_Opensea	Intragenic_Opensea	#NA	#NA	0.0188465	0.597764	0.843608	Not	0.11009	0.0228268	0.136962	Hyper	0.0912431	0.0273748	0.306563	Not
LF1	Meta.Urine	Urine_pos_1031	Adipate	HMDB0000448	Urine_pos_1031|HMDB0000448|Adipate|Adipic acid|Hexanedioate|Hexan-1,6-dicarboxylate|Adipic acid (NF)|Hexanedioic acid|adipic acid|ADIPIC ACID	-0.0566694	0.0566694	#NA	#NA	Fatty Acyls	Fatty acids and conjugates	-0.241149	0.0643605	0.282543	Not	-0.393638	0.0369377	0.18282	Down	-0.152488	0.38	0.709873	Not
LF1	Methylation.CRT	cg15377933	TBC1D16	TBC1D16	cg15377933|TBC1D16	0.056669	0.056669	Intragenic_Opensea	Intragenic_Opensea	#NA	#NA	0.0481474	0.239805	0.605377	Not	0.115754	0.0273902	0.151293	Hyper	0.0676064	0.174687	0.564889	Not
LF1	Methylation.CRT	cg16918684	SCN8A	SCN8A	cg16918684|SCN8A	0.0566654	0.0566654	Promoter_Opensea	Promoter_Opensea	#NA	#NA	0.10963	0.0015873	0.10039	Hyper	0.148717	0.000641258	0.0200333	Hyper	0.0390871	0.323269	0.693814	Not
LF1	Methylation.CRT	cg20016569	INPP1	INPP1	cg20016569|INPP1	0.0566425	0.0566425	Promoter_Shore	Promoter_ShoreShelf	#NA	#NA	0.0610031	0.0862733	0.417498	Not	0.117776	0.016493	0.115021	Hyper	0.0567728	0.201688	0.592425	Not
LF1	Methylation.CRT	cg24549161	SCTR	SCTR	cg24549161|SCTR	0.0566358	0.0566358	Intragenic_Shelf	Intragenic_ShoreShelf	#NA	#NA	0.0199005	0.568029	0.82826	Not	0.122808	0.0113525	0.0940431	Hyper	0.102907	0.0168842	0.260439	Hyper
LF1	Methylation.CRT	cg07902785	FAM59B	FAM59B	cg07902785|FAM59B	0.0566289	0.0566289	Intragenic_Shelf	Intragenic_ShoreShelf	#NA	#NA	0.0372645	0.198277	0.564901	Not	0.140358	0.000276707	0.0128375	Hyper	0.103093	0.00541382	0.179232	Hyper
LF1	Methylation.CRT	cg13318024			cg13318024|	0.0566254	0.0566254	Intergenic_Opensea	Intergenic_Opensea	#NA	#NA	0.0981259	0.00150854	0.098698	Not	0.211677	2.67887e-06	0.00137453	Hyper	0.113551	0.00214187	0.131824	Hyper
LF1	Methylation.CRT	cg11297341	LINC00504	LINC00504	cg11297341|LINC00504	0.05662	0.05662	Promoter_Opensea	Promoter_Opensea	#NA	#NA	0.114778	0.000474388	0.0658998	Hyper	0.230712	2.7661e-06	0.0013982	Hyper	0.115934	0.00609215	0.186525	Hyper
LF1	Methylation.CRT	cg02501773	ZNF365	ZNF365	cg02501773|ZNF365	0.0566199	0.0566199	Intragenic_Opensea	Intragenic_Opensea	#NA	#NA	0.0459322	0.226127	0.592331	Not	0.164028	0.0011119	0.0269561	Hyper	0.118096	0.0132742	0.240234	Hyper
LF1	Methylation.CRT	cg26552746			cg26552746|	0.0566147	0.0566147	Intergenic_Opensea	Intergenic_Opensea	#NA	#NA	0.0811271	0.0111258	0.197666	Not	0.153491	0.000482308	0.0172853	Hyper	0.0723635	0.072403	0.422272	Not
LF1	Methylation.CRT	cg15678504	MSRA	MSRA	cg15678504|MSRA	0.0566042	0.0566042	Intragenic_Island	Intragenic_Island	#NA	#NA	0.0311577	0.373478	0.712726	Not	0.124382	0.00465215	0.0581999	Hyper	0.0932247	0.033561	0.327125	Not
LF1	Methylation.CRT	cg26212553	LINC00880	LINC00880	cg26212553|LINC00880	0.0566011	0.0566011	Intragenic_Opensea	Intragenic_Opensea	#NA	#NA	0.0450294	0.137468	0.494497	Not	0.121489	0.00118256	0.0278924	Hyper	0.0764592	0.0419215	0.352266	Not
LF1	Methylation.CRT	cg15102116	RAD51B	RAD51B	cg15102116|RAD51B	0.0565877	0.0565877	Intragenic_Opensea	Intragenic_Opensea	#NA	#NA	0.0214826	0.585064	0.837008	Not	0.112079	0.0311445	0.162053	Hyper	0.0905961	0.0772362	0.431504	Not
LF1	Methylation.CRT	cg24078245			cg24078245|	0.0565862	0.0565862	Intergenic_Opensea	Intergenic_Opensea	#NA	#NA	0.0447527	0.231264	0.59735	Not	0.120973	0.0171984	0.117631	Hyper	0.0762206	0.072668	0.422834	Not
LF1	Methylation.CRT	cg06924879	G6PC2	G6PC2	cg06924879|G6PC2	0.0565676	0.0565676	Promoter_Opensea	Promoter_Opensea	#NA	#NA	0.0577246	0.13559	0.491916	Not	0.142333	0.00458556	0.0577476	Hyper	0.0846082	0.0722114	0.421909	Not
LF1	Trans.CRT	ENSG00000211599	IGKV5-2	IGKV5-2	ENSG00000211599|IGKV5-2	-0.056556	0.056556	#NA	#NA	#NA	#NA	-0.889159	0.00220212	0.0628175	Down	-1.04263	0.00683039	0.189081	Down	-0.153467	0.657414	0.922906	Not
LF1	Methylation.CRT	cg24423088	KRTAP8-1	KRTAP8-1	cg24423088|KRTAP8-1	0.0565438	0.0565438	Promoter_Opensea	Promoter_Opensea	#NA	#NA	0.0623464	0.0723696	0.39138	Not	0.111848	0.0142868	0.106462	Hyper	0.0495017	0.259881	0.64408	Not
LF1	Methylation.CRT	cg19296149	MIR648	MIR648	cg19296149|MIR648	0.0565405	0.0565405	Promoter_Opensea	Promoter_Opensea	#NA	#NA	0.0605337	0.121478	0.47247	Not	0.13776	0.00837353	0.0798264	Hyper	0.077226	0.0719284	0.421342	Not
LF1	Methylation.CRT	cg19823504	SEMA6B	SEMA6B	cg19823504|SEMA6B	0.0565352	0.0565352	Intragenic_Shore	Intragenic_ShoreShelf	#NA	#NA	0.0889606	0.00825553	0.177518	Not	0.114958	0.00512225	0.0611677	Hyper	0.0259971	0.523158	0.814958	Not
LF1	Methylation.CRT	cg24612498	LMCD1	LMCD1	cg24612498|LMCD1	0.0565169	0.0565169	Intragenic_Opensea	Intragenic_Opensea	#NA	#NA	0.0742789	0.0349766	0.299629	Not	0.117318	0.0128703	0.100623	Hyper	0.0430388	0.306974	0.681377	Not
LF1	Methylation.CRT	cg12741952			cg12741952|	0.0565162	0.0565162	Intergenic_Shore	Intergenic_ShoreShelf	#NA	#NA	0.0250638	0.47933	0.7798	Not	0.116309	0.0153792	0.110739	Hyper	0.091245	0.0354043	0.332886	Not
LF1	Methylation.CRT	cg01324543	CCDC30	CCDC30	cg01324543|CCDC30	0.0565129	0.0565129	Promoter_Opensea	Promoter_Opensea	#NA	#NA	0.104748	0.00183797	0.105468	Hyper	0.199333	1.83543e-05	0.00326917	Hyper	0.0945843	0.0229782	0.288773	Not
LF1	Methylation.CRT	cg12422730			cg12422730|	0.0565049	0.0565049	Intergenic_Opensea	Intergenic_Opensea	#NA	#NA	0.0438747	0.220929	0.587484	Not	0.191866	6.40851e-06	0.00197572	Hyper	0.147992	0.00300346	0.14755	Hyper
LF1	Methylation.CRT	cg27514017			cg27514017|	0.0564944	0.0564944	Intergenic_Opensea	Intergenic_Opensea	#NA	#NA	0.0944235	0.0121727	0.20394	Not	0.116081	0.0169529	0.11671	Hyper	0.0216571	0.637788	0.869998	Not
LF1	Methylation.CRT	cg09178369	BMP6	BMP6	cg09178369|BMP6	0.0564888	0.0564888	Intragenic_Opensea	Intragenic_Opensea	#NA	#NA	0.0548293	0.163975	0.527065	Not	0.124281	0.0111375	0.0930922	Hyper	0.0694522	0.146929	0.533473	Not
LF1	Methylation.CRT	cg00875565			cg00875565|	0.0564847	0.0564847	Intergenic_Opensea	Intergenic_Opensea	#NA	#NA	0.0142059	0.6899	0.886546	Not	0.110695	0.0109351	0.0922139	Hyper	0.0964889	0.0265252	0.303584	Not
LF1	Methylation.CRT	cg02153286			cg02153286|	0.0564821	0.0564821	Intergenic_Opensea	Intergenic_Opensea	#NA	#NA	0.0939125	0.00537538	0.153042	Not	0.178111	0.000136877	0.00890658	Hyper	0.0841987	0.0369101	0.337604	Not
LF1	Methylation.CRT	cg00136470	LOC100507424	LOC100507424	cg00136470|LOC100507424	0.0564696	0.0564696	Intragenic_Opensea	Intragenic_Opensea	#NA	#NA	0.0397306	0.208654	0.575341	Not	0.108363	0.00485184	0.0594026	Hyper	0.0686329	0.0747039	0.426749	Not
LF1	Meta.Urine	Urine_neg_4136	Geniposidic acid	HMDB0034942	Urine_neg_4136|HMDB0034942|Geniposidic acid|(1S,4aS,7aS)-1-(beta-D-Glucopyranosyloxy)-7-(hydroxymethyl)-1,4a,5,7a-tetrahydrocyclopenta[c]pyran-4-carboxylic acid|Cyclopenta[c]pyran-4-carboxylic acid, 1-(beta-D-glucopyranosyloxy)-1,4a,5,7a-tetrahydro-7-(hydroxymethyl)-, (1S,4aS,7aS)-|Cyclopenta[c]pyran-4-carboxylic acid, 1-(beta-D-glucopyranosyloxy)-1,4a,5,7a-tetrahydro-7-(hydroxymethyl)-, [1S-(1al…	-0.0564671	0.0564671	#NA	#NA	Prenol lipids	Terpene glycosides	-0.315973	0.000484593	0.0201665	Down	-0.449647	0.000656292	0.00859291	Down	-0.133674	0.250637	0.411049	Not
LF1	Methylation.CRT	cg16907855			cg16907855|	0.0564632	0.0564632	Intergenic_Opensea	Intergenic_Opensea	#NA	#NA	0.04743	0.167193	0.530709	Not	0.147552	0.00324287	0.0479747	Hyper	0.100122	0.0168276	0.260038	Hyper
LF1	Methylation.CRT	cg21229079	COL4A2	COL4A2	cg21229079|COL4A2	0.0564618	0.0564618	Intragenic_Opensea	Intragenic_Opensea	#NA	#NA	0.0819649	0.0378656	0.308202	Not	0.161913	0.00223	0.039217	Hyper	0.0799481	0.101047	0.471962	Not
LF1	Methylation.CRT	cg26365110	ZEB1	ZEB1	cg26365110|ZEB1	0.0564536	0.0564536	Intragenic_Opensea	Intragenic_Opensea	#NA	#NA	0.031292	0.452829	0.764055	Not	0.108366	0.0378268	0.180108	Hyper	0.0770742	0.140745	0.526002	Not
LF1	Meta.Urine	Urine_neg_1652	3-Hydroxysebacic acid	HMDB0000350	Urine_neg_1652|HMDB0000350|3-Hydroxysebacic acid|3-hydroxy-sebacic acid	-0.0564433	0.0564433	#NA	#NA	Hydroxy acids and derivatives	Medium-chain hydroxy acids and derivatives	-0.264662	0.140344	0.40338	Not	-0.743199	0.00591838	0.0376687	Down	-0.478537	0.0522333	0.171262	Not
LF1	Methylation.CRT	cg01511480	SCNN1A	SCNN1A	cg01511480|SCNN1A	0.0564407	0.0564407	Intragenic_Shore	Intragenic_ShoreShelf	#NA	#NA	0.0690261	0.0438654	0.324792	Not	0.173019	0.000332709	0.0141758	Hyper	0.103993	0.0144582	0.24721	Hyper
LF1	Trans.CRT	ENSG00000113161	HMGCR	HMGCR	ENSG00000113161|HMGCR	0.0564337	0.0564337	#NA	#NA	#NA	#NA	-0.530236	0.0512401	0.246821	Not	0.390877	0.277644	0.755242	Not	0.921112	0.00751275	0.327129	Up
LF1	Methylation.CRT	cg06661812			cg06661812|	0.0564266	0.0564266	Intergenic_Shore	Intergenic_ShoreShelf	#NA	#NA	0.0579689	0.0972687	0.435605	Not	0.140206	0.00253396	0.0419491	Hyper	0.0822369	0.0342296	0.329206	Not
LF1	Methylation.CRT	cg05064181	ABLIM1	ABLIM1	cg05064181|ABLIM1	0.0564265	0.0564265	Promoter_Opensea	Promoter_Opensea	#NA	#NA	0.10557	0.00113808	0.0894752	Hyper	0.159679	0.00030709	0.0135645	Hyper	0.0541092	0.115416	0.492939	Not
LF1	Methylation.CRT	cg24710503			cg24710503|	0.0564258	0.0564258	Intergenic_Shelf	Intergenic_ShoreShelf	#NA	#NA	0.0259865	0.442722	0.758185	Not	0.152883	0.00110927	0.026926	Hyper	0.126896	0.00191201	0.127064	Hyper
LF1	Methylation.CRT	cg15066967	CXCR7	CXCR7	cg15066967|CXCR7	0.0564205	0.0564205	Promoter_Opensea	Promoter_Opensea	#NA	#NA	0.00421556	0.914831	0.973311	Not	0.12711	0.0141595	0.105924	Hyper	0.122895	0.00824892	0.206407	Hyper
LF1	Methylation.CRT	cg15939448	NPC1	NPC1	cg15939448|NPC1	0.056415	0.056415	Intragenic_Shelf	Intragenic_ShoreShelf	#NA	#NA	0.0502735	0.0812836	0.40813	Not	0.13861	0.000940588	0.0246449	Hyper	0.0883367	0.0220384	0.284689	Not
LF1	Methylation.CRT	cg05575791			cg05575791|	0.0563806	0.0563806	Intergenic_Opensea	Intergenic_Opensea	#NA	#NA	0.048579	0.137657	0.494702	Not	0.114251	0.0129204	0.100842	Hyper	0.0656723	0.0962929	0.464306	Not
LF1	Methylation.CRT	cg09299628	SKAP1	SKAP1	cg09299628|SKAP1	0.0563709	0.0563709	Intragenic_Opensea	Intragenic_Opensea	#NA	#NA	0.0786384	0.0417126	0.319019	Not	0.139369	0.0100929	0.0882664	Hyper	0.0607306	0.170873	0.560915	Not
LF1	Trans.CRT	ENSG00000133056	PIK3C2B	PIK3C2B	ENSG00000133056|PIK3C2B	-0.0563635	0.0563635	#NA	#NA	#NA	#NA	-0.272948	0.0732573	0.289873	Not	-0.70354	0.000919191	0.0801091	Down	-0.430592	0.0246306	0.473035	Down
LF1	Trans.CRT	ENSG00000169418	NPR1	NPR1	ENSG00000169418|NPR1	0.0563632	0.0563632	#NA	#NA	#NA	#NA	0.366754	8.33717e-05	0.0140332	Up	0.328148	0.00627707	0.183933	Not	-0.0386066	0.719951	0.936403	Not
LF1	Methylation.CRT	cg03766851	MCFD2	MCFD2	cg03766851|MCFD2	0.056338	0.056338	Promoter_Shore	Promoter_ShoreShelf	#NA	#NA	0.0794385	0.0255818	0.267249	Not	0.166723	0.000516142	0.0179056	Hyper	0.0872847	0.0463992	0.36405	Not
LF1	Methylation.CRT	cg22628339			cg22628339|	0.0563305	0.0563305	Intergenic_Opensea	Intergenic_Opensea	#NA	#NA	0.087243	0.0349526	0.299567	Not	0.137167	0.0112587	0.0936345	Hyper	0.0499238	0.267937	0.650813	Not
LF1	Methylation.CRT	cg03133786	HIVEP3	HIVEP3	cg03133786|HIVEP3	0.0563225	0.0563225	Intragenic_Opensea	Intragenic_Opensea	#NA	#NA	0.0677223	0.0575546	0.359636	Not	0.148187	0.0018471	0.0354664	Hyper	0.0804643	0.0551401	0.385542	Not
LF1	Methylation.CRT	cg27551856			cg27551856|	0.0563212	0.0563212	Intergenic_Island	Intergenic_Island	#NA	#NA	0.0919071	0.0176218	0.233344	Not	0.1789	0.000110327	0.00795603	Hyper	0.0869933	0.05963	0.395457	Not
LF1	Methylation.CRT	cg16500060			cg16500060|	0.0563167	0.0563167	Intergenic_Opensea	Intergenic_Opensea	#NA	#NA	0.082607	0.0325522	0.292045	Not	0.127439	0.0137115	0.104063	Hyper	0.0448323	0.36168	0.720432	Not
LF1	Methylation.CRT	cg16651262	BRE	BRE	cg16651262|BRE	0.0563146	0.0563146	Promoter_Shore	Promoter_ShoreShelf	#NA	#NA	0.0116336	0.772311	0.920899	Not	0.11746	0.0225316	0.135964	Hyper	0.105827	0.0251817	0.298378	Hyper
LF1	Methylation.CRT	cg06439498			cg06439498|	0.0563128	0.0563128	Intergenic_Opensea	Intergenic_Opensea	#NA	#NA	0.0569265	0.125782	0.478622	Not	0.120652	0.015433	0.110941	Hyper	0.063725	0.153392	0.541286	Not
LF1	Methylation.CRT	cg15539318			cg15539318|	0.0562973	0.0562973	Intergenic_Opensea	Intergenic_Opensea	#NA	#NA	0.0415623	0.313381	0.667784	Not	0.104392	0.0304415	0.160163	Hyper	0.0628299	0.193923	0.584635	Not
LF1	Methylation.CRT	cg00431926			cg00431926|	0.0562929	0.0562929	Intergenic_Opensea	Intergenic_Opensea	#NA	#NA	0.0653843	0.0381517	0.309006	Not	0.141673	0.000857009	0.0234356	Hyper	0.0762887	0.036489	0.336172	Not
LF1	Methylation.CRT	cg01997346			cg01997346|	0.0562893	0.0562893	Intergenic_Shelf	Intergenic_ShoreShelf	#NA	#NA	0.0485371	0.160287	0.522831	Not	0.160135	0.00132696	0.0297233	Hyper	0.111598	0.00584313	0.184095	Hyper
LF1	Methylation.CRT	cg07201226			cg07201226|	0.0562868	0.0562868	Intergenic_Opensea	Intergenic_Opensea	#NA	#NA	0.0923329	0.00555812	0.154626	Not	0.138686	0.00382646	0.052337	Hyper	0.0463528	0.277848	0.658682	Not
LF1	Trans.CRT	ENSG00000213300	HNRNPA3P6	HNRNPA3P6	ENSG00000213300|HNRNPA3P6	0.0562834	0.0562834	#NA	#NA	#NA	#NA	-0.146263	0.333946	0.592208	Not	0.229657	0.258614	0.74076	Not	0.37592	0.0494698	0.560924	Up
LF1	Methylation.CRT	cg11580028			cg11580028|	0.0562697	0.0562697	Intergenic_Opensea	Intergenic_Opensea	#NA	#NA	0.0342039	0.285145	0.645103	Not	0.113862	0.0114032	0.0942785	Hyper	0.0796582	0.0493138	0.371011	Not
LF1	Methylation.CRT	cg24144570			cg24144570|	0.0562656	0.0562656	Intergenic_Opensea	Intergenic_Opensea	#NA	#NA	0.0502714	0.13661	0.493296	Not	0.132127	0.00154208	0.0322375	Hyper	0.0818558	0.0683292	0.414383	Not
LF1	Methylation.CRT	cg24473663	DNASE1L3	DNASE1L3	cg24473663|DNASE1L3	0.0562633	0.0562633	Promoter_Opensea	Promoter_Opensea	#NA	#NA	0.038005	0.239585	0.605219	Not	0.107848	0.0110386	0.0926763	Hyper	0.0698425	0.092247	0.457772	Not
LF1	Methylation.CRT	cg02983043	APBA2	APBA2	cg02983043|APBA2	0.0562584	0.0562584	Intragenic_Shelf	Intragenic_ShoreShelf	#NA	#NA	0.0736548	0.0372562	0.306244	Not	0.115974	0.0230265	0.137606	Hyper	0.0423191	0.289091	0.667677	Not
LF1	Methylation.CRT	cg17354368	ATP10A	ATP10A	cg17354368|ATP10A	0.0562565	0.0562565	Intragenic_Shore	Intragenic_ShoreShelf	#NA	#NA	0.06913	0.0869726	0.418677	Not	0.151503	0.00440153	0.0564535	Hyper	0.0823727	0.0863856	0.447992	Not
LF1	Methylation.CRT	cg21959053	TCF25	TCF25	cg21959053|TCF25	0.0562533	0.0562533	Intragenic_Opensea	Intragenic_Opensea	#NA	#NA	-0.00812153	0.815233	0.937723	Not	0.0988811	0.0259021	0.146747	Not	0.107003	0.0129786	0.23829	Hyper
LF1	Methylation.CRT	cg14753681			cg14753681|	0.0562511	0.0562511	Intergenic_Opensea	Intergenic_Opensea	#NA	#NA	0.0608333	0.103725	0.446285	Not	0.126548	0.0119469	0.0966198	Hyper	0.0657148	0.134551	0.518075	Not
LF1	Methylation.CRT	cg19270544	SYCP1	SYCP1	cg19270544|SYCP1	0.0562478	0.0562478	Intragenic_Opensea	Intragenic_Opensea	#NA	#NA	0.103481	0.00702632	0.167669	Hyper	0.166862	0.00162852	0.0331865	Hyper	0.0633806	0.158298	0.547162	Not
LF1	Methylation.CRT	cg11111772			cg11111772|	0.0562268	0.0562268	Intergenic_Opensea	Intergenic_Opensea	#NA	#NA	-0.00664092	0.84866	0.95034	Not	0.0941685	0.0493212	0.208256	Not	0.100809	0.028391	0.310016	Hyper
LF1	Methylation.CRT	cg09468267	ACSL1	ACSL1	cg09468267|ACSL1	0.0562219	0.0562219	Intragenic_Opensea	Intragenic_Opensea	#NA	#NA	0.0614087	0.0828872	0.411002	Not	0.136361	0.00711579	0.0731376	Hyper	0.0749524	0.0531059	0.380692	Not
LF1	Methylation.CRT	cg20350898	SIKE1	SIKE1	cg20350898|SIKE1	0.0562148	0.0562148	Promoter_Shore	Promoter_ShoreShelf	#NA	#NA	0.0571641	0.102036	0.443513	Not	0.152596	0.000984935	0.0252583	Hyper	0.0954323	0.0291174	0.31252	Not
LF1	Methylation.CRT	cg02630999			cg02630999|	0.0562146	0.0562146	Intergenic_Opensea	Intergenic_Opensea	#NA	#NA	0.031702	0.347658	0.69411	Not	0.157423	0.000234953	0.01178	Hyper	0.125721	0.00599376	0.18558	Hyper
LF1	Methylation.CRT	cg05115279			cg05115279|	0.0562144	0.0562144	Intergenic_Opensea	Intergenic_Opensea	#NA	#NA	0.0685063	0.0377378	0.307779	Not	0.194227	8.00135e-07	0.000809502	Hyper	0.125721	0.00345083	0.154168	Hyper
LF1	Methylation.CRT	cg24078870	COL16A1	COL16A1	cg24078870|COL16A1	0.056213	0.056213	Intragenic_Opensea	Intragenic_Opensea	#NA	#NA	0.0499195	0.191816	0.55821	Not	0.159348	0.0014734	0.0314777	Hyper	0.109429	0.0127929	0.237209	Hyper
LF1	Methylation.CRT	cg10533597	SMARCD3	SMARCD3	cg10533597|SMARCD3	0.0562	0.0562	Intragenic_Shelf	Intragenic_ShoreShelf	#NA	#NA	0.0586927	0.0690813	0.384618	Not	0.125298	0.00282096	0.0444537	Hyper	0.0666054	0.116183	0.493781	Not
LF1	Meta.Urine	Urine_neg_1446	Sebacate	HMDB0000792	Urine_neg_1446|HMDB0000792|Sebacate	0.0561989	0.0561989	#NA	#NA	Fatty Acyls	Fatty acids and conjugates	0.0762427	0.54557	0.784955	Not	0.698826	0.000385924	0.00614073	Up	0.622583	0.000644891	0.0139554	Up
LF1	Methylation.CRT	cg20384941	FLI1	FLI1	cg20384941|FLI1	0.0561936	0.0561936	Intragenic_Island	Intragenic_Island	#NA	#NA	0.0927449	0.0103035	0.192351	Not	0.129335	0.0103997	0.089702	Hyper	0.03659	0.358295	0.718202	Not
LF1	Methylation.CRT	cg06011976	LHX4	LHX4	cg06011976|LHX4	0.0561903	0.0561903	Intragenic_Opensea	Intragenic_Opensea	#NA	#NA	0.0359679	0.244383	0.609881	Not	0.143388	0.000908932	0.0241677	Hyper	0.107421	0.00656604	0.191353	Hyper
LF1	Methylation.CRT	cg11337742			cg11337742|	0.0561843	0.0561843	Intergenic_Shelf	Intergenic_ShoreShelf	#NA	#NA	0.0417533	0.211654	0.578263	Not	0.127998	0.00522375	0.0618297	Hyper	0.0862451	0.0358436	0.334225	Not
LF1	Methylation.CRT	cg11152481	MAPK12	MAPK12	cg11152481|MAPK12	0.0561811	0.0561811	Intragenic_Shelf	Intragenic_ShoreShelf	#NA	#NA	0.0630828	0.0489076	0.338181	Not	0.147171	0.000505757	0.0177096	Hyper	0.0840881	0.0287758	0.311397	Not
LF1	Methylation.CRT	cg20687152	NRP1	NRP1	cg20687152|NRP1	0.0561806	0.0561806	Intragenic_Opensea	Intragenic_Opensea	#NA	#NA	0.0753627	0.0481489	0.336376	Not	0.160003	0.00227692	0.0396529	Hyper	0.0846404	0.0458741	0.362808	Not
LF1	Methylation.CRT	cg15141217	SLC6A1	SLC6A1	cg15141217|SLC6A1	0.0561529	0.0561529	Promoter_Shore	Promoter_ShoreShelf	#NA	#NA	0.0757897	0.0135112	0.211796	Not	0.130747	0.00167862	0.0337193	Hyper	0.0549574	0.142381	0.52799	Not
LF1	Methylation.CRT	cg22285875	COL6A3	COL6A3	cg22285875|COL6A3	0.0561481	0.0561481	Intragenic_Opensea	Intragenic_Opensea	#NA	#NA	0.0559199	0.144518	0.503553	Not	0.104477	0.0386031	0.182121	Hyper	0.0485568	0.315234	0.687716	Not
LF1	Methylation.CRT	cg05712219	C1S	C1S	cg05712219|C1S	0.0561352	0.0561352	Intragenic_Opensea	Intragenic_Opensea	#NA	#NA	0.0304111	0.422272	0.745048	Not	0.157868	0.00287741	0.0449299	Hyper	0.127457	0.0031398	0.149784	Hyper
LF1	Methylation.CRT	cg06849931	NOTCH4	NOTCH4	cg06849931|NOTCH4	0.0561328	0.0561328	Intragenic_Shore	Intragenic_ShoreShelf	#NA	#NA	0.0470767	0.143803	0.502653	Not	0.131158	0.00567786	0.0647432	Hyper	0.0840818	0.0158876	0.255354	Not
LF1	Methylation.CRT	cg05712295	CTBP1	CTBP1	cg05712295|CTBP1	0.0561273	0.0561273	Intragenic_Shore	Intragenic_ShoreShelf	#NA	#NA	0.0789017	0.0174863	0.232587	Not	0.138893	0.00122037	0.0283771	Hyper	0.0599911	0.140638	0.52588	Not
LF1	Methylation.CRT	cg16119619	SCAP	SCAP	cg16119619|SCAP	0.0561052	0.0561052	Promoter_Opensea	Promoter_Opensea	#NA	#NA	0.0757403	0.0775034	0.401283	Not	0.12973	0.0127211	0.100033	Hyper	0.0539896	0.283691	0.663352	Not
LF1	Methylation.CRT	cg05080074	PTH	PTH	cg05080074|PTH	0.0561039	0.0561039	Promoter_Opensea	Promoter_Opensea	#NA	#NA	0.0533781	0.154414	0.515838	Not	0.126758	0.0129106	0.100805	Hyper	0.0733801	0.0992398	0.469014	Not
LF1	Methylation.CRT	cg10830795			cg10830795|	0.0560968	0.0560968	Intergenic_Opensea	Intergenic_Opensea	#NA	#NA	0.00220467	0.953978	0.985855	Not	0.115301	0.0181577	0.121088	Hyper	0.113096	0.0175924	0.264075	Hyper
LF1	Methylation.CRT	cg02099154	SYNE1	SYNE1	cg02099154|SYNE1	0.056095	0.056095	Promoter_Opensea	Promoter_Opensea	#NA	#NA	0.0476669	0.159308	0.521651	Not	0.129469	0.00785889	0.0771269	Hyper	0.0818016	0.0518448	0.377548	Not
LF1	Methylation.CRT	cg24549609	CORIN	CORIN	cg24549609|CORIN	0.0560916	0.0560916	Intragenic_Opensea	Intragenic_Opensea	#NA	#NA	0.0612541	0.0744375	0.39553	Not	0.136515	0.00213967	0.0383657	Hyper	0.0752613	0.0781893	0.433152	Not
LF1	Methylation.CRT	cg12827830			cg12827830|	0.0560817	0.0560817	Intergenic_Opensea	Intergenic_Opensea	#NA	#NA	0.036721	0.290148	0.649209	Not	0.133733	0.00512375	0.0611744	Hyper	0.0970122	0.0158831	0.255326	Not
LF1	Methylation.CRT	cg12180140			cg12180140|	0.0560812	0.0560812	Intergenic_Opensea	Intergenic_Opensea	#NA	#NA	0.0779457	0.0367773	0.304908	Not	0.151225	0.00248446	0.0415042	Hyper	0.0732795	0.1046	0.477281	Not
LF1	Methylation.CRT	cg07679322	INPP5F	INPP5F	cg07679322|INPP5F	0.0560756	0.0560756	Intragenic_Opensea	Intragenic_Opensea	#NA	#NA	0.043391	0.20709	0.573716	Not	0.144793	0.00125547	0.0287915	Hyper	0.101402	0.014752	0.249081	Hyper
LF1	Methylation.CRT	cg00689629	PXDN	PXDN	cg00689629|PXDN	0.0560722	0.0560722	Intragenic_Opensea	Intragenic_Opensea	#NA	#NA	-0.0264146	0.47801	0.779016	Not	0.0906201	0.0635939	0.238941	Not	0.117035	0.00994047	0.21929	Hyper
LF1	Trans.CRT	ENSG00000113296	THBS4	THBS4	ENSG00000113296|THBS4	0.0560666	0.0560666	#NA	#NA	#NA	#NA	0.136462	0.335569	0.593629	Not	0.70978	0.000416196	0.0574399	Up	0.573318	0.00187024	0.204466	Up
LF1	Methylation.CRT	cg10376956			cg10376956|	0.056051	0.056051	Intergenic_Opensea	Intergenic_Opensea	#NA	#NA	0.0346829	0.367266	0.708331	Not	0.144912	0.00788183	0.0772643	Hyper	0.110229	0.0116207	0.229241	Hyper
LF1	Trans.CRT	ENSG00000157873	TNFRSF14	TNFRSF14	ENSG00000157873|TNFRSF14	-0.0560506	0.0560506	#NA	#NA	#NA	#NA	0.116348	0.326602	0.585226	Not	-0.209112	0.190108	0.675873	Not	-0.32546	0.0305795	0.502187	Down
LF1	Methylation.CRT	cg12569845			cg12569845|	0.0560464	0.0560464	Intergenic_Opensea	Intergenic_Opensea	#NA	#NA	0.0602489	0.0958394	0.433253	Not	0.150244	0.000633387	0.019909	Hyper	0.0899952	0.0523679	0.378861	Not
LF1	Methylation.CRT	cg09729274	GRHL2	GRHL2	cg09729274|GRHL2	0.0560405	0.0560405	Intragenic_Opensea	Intragenic_Opensea	#NA	#NA	0.119069	0.000436356	0.0638003	Hyper	0.199709	5.81029e-05	0.00582795	Hyper	0.0806408	0.0455761	0.36197	Not
LF1	Methylation.CRT	cg06500476	C4orf19	C4orf19	cg06500476|C4orf19	0.0560263	0.0560263	Promoter_Opensea	Promoter_Opensea	#NA	#NA	0.0641456	0.0744731	0.3956	Not	0.178553	0.000262565	0.0124807	Hyper	0.114407	0.00905117	0.212695	Hyper
LF1	Methylation.CRT	cg04695635	GRIK5	GRIK5	cg04695635|GRIK5	0.0560236	0.0560236	Intragenic_Shore	Intragenic_ShoreShelf	#NA	#NA	0.0577475	0.0800251	0.405881	Not	0.103165	0.0279368	0.15292	Hyper	0.0454175	0.273668	0.655349	Not
LF1	Methylation.CRT	cg05649245	SRGAP3	SRGAP3	cg05649245|SRGAP3	0.0560191	0.0560191	Intragenic_Opensea	Intragenic_Opensea	#NA	#NA	0.0556998	0.0886897	0.421472	Not	0.126587	0.00698192	0.0723699	Hyper	0.0708875	0.0615232	0.399681	Not
LF1	Methylation.CRT	cg26306976	ITGB1BP1	ITGB1BP1	cg26306976|ITGB1BP1	0.0560164	0.0560164	Promoter_Shore	Promoter_ShoreShelf	#NA	#NA	0.0393661	0.293578	0.652022	Not	0.13055	0.00509422	0.0609755	Hyper	0.0911842	0.0396828	0.345814	Not
LF1	Methylation.CRT	cg01123814	PARK2	PARK2	cg01123814|PARK2	0.0560144	0.0560144	Intragenic_Opensea	Intragenic_Opensea	#NA	#NA	0.052878	0.131082	0.485939	Not	0.120247	0.0142339	0.10623	Hyper	0.067369	0.143392	0.529224	Not
LF1	Methylation.CRT	cg15375488			cg15375488|	0.0560076	0.0560076	Intergenic_Island	Intergenic_Island	#NA	#NA	0.0661923	0.0585864	0.362012	Not	0.113554	0.0159578	0.113021	Hyper	0.0473612	0.257718	0.642255	Not
LF1	Methylation.CRT	cg13268510			cg13268510|	0.0560009	0.0560009	Intergenic_Opensea	Intergenic_Opensea	#NA	#NA	0.063205	0.0955131	0.43276	Not	0.142868	0.00209115	0.0379037	Hyper	0.0796634	0.096041	0.463878	Not
LF1	Methylation.CRT	cg02591634	BTNL2	BTNL2	cg02591634|BTNL2	0.0559901	0.0559901	Intragenic_Opensea	Intragenic_Opensea	#NA	#NA	0.0723059	0.056573	0.357337	Not	0.15289	0.00398642	0.0535378	Hyper	0.0805841	0.0578342	0.391402	Not
LF1	Methylation.CRT	cg04585937	MIR376B	MIR376B	cg04585937|MIR376B	0.0559844	0.0559844	Promoter_Opensea	Promoter_Opensea	#NA	#NA	0.0628868	0.0556125	0.35507	Not	0.127484	0.00878667	0.0818872	Hyper	0.0645975	0.136866	0.521107	Not
LF1	Methylation.CRT	cg10221624			cg10221624|	0.0559734	0.0559734	Intergenic_Opensea	Intergenic_Opensea	#NA	#NA	0.0468571	0.139147	0.496655	Not	0.110244	0.00948914	0.0853481	Hyper	0.0633867	0.106794	0.480477	Not
LF1	Methylation.CRT	cg19978520	PTPRVP	PTPRVP	cg19978520|PTPRVP	0.0559711	0.0559711	Intragenic_Opensea	Intragenic_Opensea	#NA	#NA	0.0460232	0.214808	0.581326	Not	0.102896	0.0371922	0.178416	Hyper	0.056873	0.195335	0.586087	Not
LF1	Meta.CRT	CRT_neg_11835	Cholic acid	HMDB0000619	CRT_neg_11835|HMDB0000619|Cholic acid	0.0559691	0.0559691	#NA	#NA	Bile acids, alcohols and derivatives	Steroids and steroid derivatives	0.0913585	0.644455	0.808461	Not	0.975523	0.000915651	0.0101609	Up	0.884164	0.00133946	0.0325191	Up
LF1	Methylation.CRT	cg18019938	WDR49	WDR49	cg18019938|WDR49	0.0559567	0.0559567	Intragenic_Opensea	Intragenic_Opensea	#NA	#NA	0.0621704	0.118341	0.468307	Not	0.112498	0.0206925	0.129866	Hyper	0.0503276	0.317135	0.689114	Not
LF1	Methylation.CRT	cg15631638			cg15631638|	0.0559377	0.0559377	Intergenic_Opensea	Intergenic_Opensea	#NA	#NA	0.134927	0.00025601	0.0528434	Hyper	0.188016	0.000153855	0.00943381	Hyper	0.0530887	0.221451	0.611266	Not
LF1	Methylation.CRT	cg22628870	GALNT2	GALNT2	cg22628870|GALNT2	0.0559305	0.0559305	Intragenic_Opensea	Intragenic_Opensea	#NA	#NA	0.00355217	0.934881	0.979765	Not	0.148997	0.00142802	0.0309473	Hyper	0.145445	0.00840647	0.207756	Hyper
LF1	Trans.CRT	ENSG00000109572	CLCN3	CLCN3	ENSG00000109572|CLCN3	0.0559253	0.0559253	#NA	#NA	#NA	#NA	-0.279418	0.114176	0.355074	Not	0.315238	0.182231	0.66403	Not	0.594656	0.00830807	0.336891	Up
LF1	Methylation.CRT	cg24910638	TMOD1	TMOD1	cg24910638|TMOD1	0.0559093	0.0559093	Intragenic_Opensea	Intragenic_Opensea	#NA	#NA	0.0657992	0.0638975	0.373995	Not	0.152839	0.00313019	0.0470556	Hyper	0.0870396	0.0134401	0.241256	Not
LF1	Methylation.CRT	cg14075356	CCNYL1	CCNYL1	cg14075356|CCNYL1	0.0559071	0.0559071	Intragenic_Opensea	Intragenic_Opensea	#NA	#NA	0.031712	0.326926	0.678415	Not	0.145462	0.000150386	0.00933867	Hyper	0.11375	0.00810358	0.205127	Hyper
LF1	Methylation.CRT	cg10993085	TNXB	TNXB	cg10993085|TNXB	0.0558909	0.0558909	Promoter_Opensea	Promoter_Opensea	#NA	#NA	0.0780378	0.0202352	0.245372	Not	0.127649	0.00405299	0.0540363	Hyper	0.0496115	0.25088	0.636755	Not
LF1	Methylation.CRT	cg02727737			cg02727737|	0.0558722	0.0558722	Intergenic_Shore	Intergenic_ShoreShelf	#NA	#NA	0.0432742	0.212064	0.578671	Not	0.134263	0.00568358	0.0647771	Hyper	0.0909888	0.0375335	0.339506	Not
LF1	Methylation.CRT	cg26182128	TLX1NB	TLX1NB	cg26182128|TLX1NB	0.055869	0.055869	Intragenic_Opensea	Intragenic_Opensea	#NA	#NA	0.0183491	0.62133	0.854783	Not	0.101027	0.0158782	0.112668	Hyper	0.082678	0.0859655	0.447361	Not
LF1	Methylation.CRT	cg27519703	LOC102467224	LOC102467224	cg27519703|LOC102467224	0.0558524	0.0558524	Intragenic_Opensea	Intragenic_Opensea	#NA	#NA	0.0922609	0.0150614	0.220355	Not	0.107888	0.0204782	0.129118	Hyper	0.0156273	0.752683	0.917673	Not
LF1	Methylation.CRT	cg25517870	SLC9A9	SLC9A9	cg25517870|SLC9A9	0.0558504	0.0558504	Intragenic_Opensea	Intragenic_Opensea	#NA	#NA	-0.0206129	0.606206	0.847525	Not	0.144423	0.000642785	0.0200622	Hyper	0.165036	0.0015819	0.119879	Hyper
LF1	Meta.CRT	CRT_pos_6755	2-Deoxy-D-galactose	HMDB0012327	CRT_pos_6755|HMDB0012327|2-Deoxy-D-galactose	0.0558385	0.0558385	#NA	#NA	Fatty Acyls	Fatty alcohols	0.137871	0.154576	0.385159	Not	0.507685	0.0004093	0.0200929	Up	0.369814	0.00516124	0.0851425	Up
LF1	Methylation.CRT	cg11538439			cg11538439|	0.0558347	0.0558347	Intergenic_Opensea	Intergenic_Opensea	#NA	#NA	0.0775367	0.0428684	0.322049	Not	0.137015	0.00415564	0.0547529	Hyper	0.0594786	0.248879	0.635081	Not
LF1	Methylation.CRT	cg17349627			cg17349627|	0.0558329	0.0558329	Intergenic_Opensea	Intergenic_Opensea	#NA	#NA	0.0579688	0.117938	0.467794	Not	0.180672	0.00029431	0.013276	Hyper	0.122703	0.00923199	0.214044	Hyper
LF1	Methylation.CRT	cg05567511			cg05567511|	0.0558182	0.0558182	Intergenic_Opensea	Intergenic_Opensea	#NA	#NA	0.0578358	0.0998186	0.439871	Not	0.168036	0.000341412	0.0143792	Hyper	0.1102	0.00884866	0.21119	Hyper
LF1	Methylation.CRT	cg02567465	RBM20	RBM20	cg02567465|RBM20	0.0558143	0.0558143	Intragenic_Opensea	Intragenic_Opensea	#NA	#NA	0.0622532	0.0796188	0.405145	Not	0.140511	0.00295411	0.0455696	Hyper	0.0782582	0.0483357	0.368912	Not
LF1	Methylation.CRT	cg04939200			cg04939200|	0.0558068	0.0558068	Intergenic_Shore	Intergenic_ShoreShelf	#NA	#NA	0.0545003	0.124766	0.477191	Not	0.185451	7.12968e-05	0.00644268	Hyper	0.130951	0.00231391	0.135076	Hyper
LF1	Methylation.CRT	cg01888182	PDGFC	PDGFC	cg01888182|PDGFC	0.0557919	0.0557919	Intragenic_Opensea	Intragenic_Opensea	#NA	#NA	0.110817	0.00263924	0.119677	Hyper	0.127174	0.00974567	0.0866052	Hyper	0.0163571	0.693638	0.893966	Not
LF1	Methylation.CRT	cg21464891			cg21464891|	0.055788	0.055788	Intergenic_Opensea	Intergenic_Opensea	#NA	#NA	0.0171386	0.688428	0.885902	Not	0.154396	0.00135907	0.0301079	Hyper	0.137257	0.0102837	0.221769	Hyper
LF1	Methylation.CRT	cg07880190			cg07880190|	0.055786	0.055786	Intergenic_Opensea	Intergenic_Opensea	#NA	#NA	0.0361193	0.332345	0.682679	Not	0.134333	0.00840853	0.0799953	Hyper	0.0982141	0.0425924	0.354152	Not
LF1	Methylation.CRT	cg15936318	TMEM14C	TMEM14C	cg15936318|TMEM14C	0.0557814	0.0557814	Promoter_Shore	Promoter_ShoreShelf	#NA	#NA	0.106032	0.00433121	0.142041	Hyper	0.164221	0.000806946	0.022675	Hyper	0.0581893	0.13678	0.520955	Not
LF1	Methylation.CRT	cg25450304			cg25450304|	0.0557782	0.0557782	Intergenic_Shelf	Intergenic_ShoreShelf	#NA	#NA	0.0228929	0.489567	0.785879	Not	0.106669	0.0193016	0.125062	Hyper	0.0837762	0.0338665	0.328008	Not
LF1	Methylation.CRT	cg12009239	ERCC6L2	ERCC6L2	cg12009239|ERCC6L2	0.0557752	0.0557752	Intragenic_Opensea	Intragenic_Opensea	#NA	#NA	0.0225141	0.533945	0.810219	Not	0.102705	0.0435234	0.194453	Hyper	0.0801907	0.0551681	0.385634	Not
LF1	Methylation.CRT	cg12693632	PTPN5	PTPN5	cg12693632|PTPN5	0.0557741	0.0557741	Promoter_Shore	Promoter_ShoreShelf	#NA	#NA	0.0762782	0.0257709	0.268107	Not	0.123611	0.00517533	0.0615053	Hyper	0.0473326	0.27697	0.657981	Not
LF1	Methylation.CRT	cg15130073	KIAA0825	KIAA0825	cg15130073|KIAA0825	0.0557723	0.0557723	Promoter_Opensea	Promoter_Opensea	#NA	#NA	0.0407234	0.321514	0.674187	Not	0.101009	0.0422317	0.19133	Hyper	0.0602859	0.210408	0.600874	Not
LF1	Methylation.CRT	cg12938273	GNAZ	GNAZ	cg12938273|GNAZ	0.0557481	0.0557481	Promoter_Opensea	Promoter_Opensea	#NA	#NA	0.0259046	0.500574	0.792207	Not	0.124468	0.0145294	0.107422	Hyper	0.0985631	0.0319068	0.322082	Not
LF1	Methylation.CRT	cg27318622	GLTPD2	GLTPD2	cg27318622|GLTPD2	0.0557437	0.0557437	Promoter_Shore	Promoter_ShoreShelf	#NA	#NA	0.0964059	0.00179723	0.104897	Not	0.144662	0.000493859	0.017492	Hyper	0.0482561	0.162792	0.552235	Not
LF1	Methylation.CRT	cg13049157	LINC00504	LINC00504	cg13049157|LINC00504	0.0557347	0.0557347	Intragenic_Shore	Intragenic_ShoreShelf	#NA	#NA	0.0125595	0.736673	0.906627	Not	0.104304	0.0227377	0.136664	Hyper	0.0917447	0.058012	0.391764	Not
LF1	Methylation.CRT	cg14646111	SEC23B	SEC23B	cg14646111|SEC23B	0.0557302	0.0557302	Promoter_Shore	Promoter_ShoreShelf	#NA	#NA	0.10763	0.00440038	0.142827	Hyper	0.184833	0.000120164	0.00828966	Hyper	0.0772036	0.0695372	0.416698	Not
LF1	Methylation.CRT	cg06711333			cg06711333|	0.0557247	0.0557247	Intergenic_Opensea	Intergenic_Opensea	#NA	#NA	0.0573818	0.116649	0.46601	Not	0.108596	0.0337943	0.169302	Hyper	0.0512138	0.231747	0.620341	Not
LF1	Methylation.CRT	cg18627427	PI16	PI16	cg18627427|PI16	0.0557218	0.0557218	Promoter_Opensea	Promoter_Opensea	#NA	#NA	0.0837763	0.0064723	0.163013	Not	0.157535	0.000672237	0.0205475	Hyper	0.0737591	0.0537169	0.382128	Not
LF1	Methylation.CRT	cg08455916	C2orf73	C2orf73	cg08455916|C2orf73	0.0557192	0.0557192	Intragenic_Shelf	Intragenic_ShoreShelf	#NA	#NA	0.0734998	0.0337673	0.295766	Not	0.153224	0.000862157	0.023513	Hyper	0.0797238	0.0449877	0.360381	Not
LF1	Methylation.CRT	cg07526230	MEG3	MEG3	cg07526230|MEG3	0.0557074	0.0557074	Intragenic_Opensea	Intragenic_Opensea	#NA	#NA	0.0435867	0.19648	0.563085	Not	0.120801	0.00547807	0.0634441	Hyper	0.0772144	0.0685575	0.414807	Not
LF1	Methylation.CRT	cg13494954	FBP1	FBP1	cg13494954|FBP1	0.0557066	0.0557066	Intragenic_Opensea	Intragenic_Opensea	#NA	#NA	0.066591	0.0526511	0.347811	Not	0.160103	0.000909497	0.0241771	Hyper	0.0935124	0.039581	0.345526	Not
LF1	Trans.CRT	ENSG00000244355	LY6G6D	LY6G6D	ENSG00000244355|LY6G6D	0.055704	0.055704	#NA	#NA	#NA	#NA	0.0493074	0.714674	0.858557	Not	0.774121	7.37697e-05	0.0251953	Up	0.724814	6.64336e-05	0.0559681	Up
LF1	Methylation.CRT	cg16450978			cg16450978|	0.0557037	0.0557037	Intergenic_Shelf	Intergenic_ShoreShelf	#NA	#NA	0.0323713	0.417707	0.742116	Not	0.131724	0.0139111	0.104883	Hyper	0.0993525	0.0350569	0.331898	Not
LF1	Methylation.CRT	cg26088568			cg26088568|	0.0557011	0.0557011	Intergenic_Opensea	Intergenic_Opensea	#NA	#NA	0.0196723	0.620795	0.854517	Not	0.111638	0.021153	0.131453	Hyper	0.0919661	0.0585102	0.392856	Not
LF1	Methylation.CRT	cg26502514	STRA8	STRA8	cg26502514|STRA8	0.0557005	0.0557005	Intragenic_Shore	Intragenic_ShoreShelf	#NA	#NA	0.0956308	0.0110033	0.196934	Not	0.122658	0.0191987	0.124695	Hyper	0.0270271	0.48653	0.79552	Not
LF1	Methylation.CRT	cg04839520	STRA8	STRA8	cg04839520|STRA8	0.0556986	0.0556986	Intragenic_Shelf	Intragenic_ShoreShelf	#NA	#NA	0.0498456	0.165715	0.529172	Not	0.116077	0.0149531	0.109089	Hyper	0.0662319	0.132904	0.515854	Not
LF1	Methylation.CRT	cg18292711	KIF5B	KIF5B	cg18292711|KIF5B	0.0556986	0.0556986	Promoter_Shore	Promoter_ShoreShelf	#NA	#NA	0.0696345	0.0343258	0.297572	Not	0.18094	3.40336e-05	0.00441741	Hyper	0.111305	0.00440108	0.16696	Hyper
LF1	Meta.CRT	CRT_pos_10383	sn-Glycero-3-phosphocholine	HMDB0000086	CRT_pos_10383|HMDB0000086|sn-Glycero-3-phosphocholine|Glycerophosphocholine|Glycerophosphorylcholine|sn-Glycero-3-phosphocholine 1:1 cadmium chloride adduct|L-α-Glycerophosphorylcholine|L-α-Glycerol Phosphorylcholine|Choline Alphoscerate|glycerophosphorylcholine	0.0556951	0.0556951	#NA	#NA	Glycerophospholipids	Glycerophosphocholines	0.230601	0.154777	0.385159	Not	0.465792	0.0442552	0.168295	Up	0.235191	0.273815	0.539155	Not
LF1	Methylation.CRT	cg15665173			cg15665173|	0.0556876	0.0556876	Intergenic_Opensea	Intergenic_Opensea	#NA	#NA	0.0168112	0.659692	0.873032	Not	0.110535	0.0235095	0.139164	Hyper	0.0937234	0.0380835	0.34126	Not
LF1	Methylation.CRT	cg00919398	SVOPL	SVOPL	cg00919398|SVOPL	0.0556792	0.0556792	Intragenic_Opensea	Intragenic_Opensea	#NA	#NA	0.0328539	0.368284	0.709053	Not	0.144251	0.002333	0.0401633	Hyper	0.111398	0.01775	0.264818	Hyper
LF1	Methylation.CRT	cg10293324			cg10293324|	0.0556737	0.0556737	Intergenic_Opensea	Intergenic_Opensea	#NA	#NA	0.0457812	0.225372	0.591644	Not	0.136886	0.00514058	0.0612739	Hyper	0.0911049	0.0382172	0.341698	Not
LF1	Methylation.CRT	cg20940431	DAB1	DAB1	cg20940431|DAB1	0.055667	0.055667	Promoter_Opensea	Promoter_Opensea	#NA	#NA	0.0755239	0.0321079	0.290579	Not	0.132663	0.00595668	0.0664232	Hyper	0.0571395	0.151873	0.539459	Not
LF1	Methylation.CRT	cg20791403			cg20791403|	0.0556593	0.0556593	Intergenic_Opensea	Intergenic_Opensea	#NA	#NA	0.0849403	0.00716087	0.168708	Not	0.173554	1.44885e-05	0.00292848	Hyper	0.0886142	0.0182791	0.267154	Not
LF1	Methylation.CRT	cg19949697			cg19949697|	0.0556576	0.0556576	Intergenic_Opensea	Intergenic_Opensea	#NA	#NA	0.116249	0.0020149	0.109085	Hyper	0.161706	0.000837339	0.0231484	Hyper	0.045457	0.260145	0.644331	Not
LF1	Methylation.CRT	cg05965124			cg05965124|	0.055653	0.055653	Intergenic_Opensea	Intergenic_Opensea	#NA	#NA	0.0254116	0.461148	0.769208	Not	0.145411	0.000972976	0.0250921	Hyper	0.12	0.00549773	0.180493	Hyper
LF1	Methylation.CRT	cg01243653	PAK1	PAK1	cg01243653|PAK1	0.0556508	0.0556508	Promoter_Opensea	Promoter_Opensea	#NA	#NA	0.0716754	0.0197662	0.243264	Not	0.156097	4.47122e-05	0.00510614	Hyper	0.0844217	0.0346172	0.330522	Not
LF1	Meta.Urine	Urine_pos_659	Dl-Proline	HMDB0000162	Urine_pos_659|HMDB0000162|Dl-Proline	0.0556462	0.0556462	#NA	#NA	Carboxylic acids and derivatives	Amino acids, peptides, and analogues	0.545027	2.17403e-05	0.0019088	Up	0.51233	0.00338167	0.040123	Up	-0.0326968	0.834458	0.93213	Not
LF1	Methylation.CRT	cg24393700			cg24393700|	0.0556316	0.0556316	Intergenic_Shore	Intergenic_ShoreShelf	#NA	#NA	0.0572548	0.0621445	0.370172	Not	0.177981	4.47305e-05	0.00510669	Hyper	0.120726	0.00344113	0.154069	Hyper
LF1	Methylation.CRT	cg11411257	VPS13D	VPS13D	cg11411257|VPS13D	0.0556316	0.0556316	Intragenic_Opensea	Intragenic_Opensea	#NA	#NA	0.0862204	0.00839725	0.178654	Not	0.145119	0.00160251	0.0329016	Hyper	0.0588989	0.165487	0.555256	Not
LF1	Methylation.CRT	cg15677194			cg15677194|	0.05562	0.05562	Intergenic_Opensea	Intergenic_Opensea	#NA	#NA	0.0553242	0.0851276	0.415244	Not	0.153898	0.000343656	0.0144234	Hyper	0.0985737	0.0120688	0.232643	Not
LF1	Methylation.CRT	cg03612990	ACSM4	ACSM4	cg03612990|ACSM4	0.0556181	0.0556181	Promoter_Opensea	Promoter_Opensea	#NA	#NA	0.0765362	0.0426374	0.321464	Not	0.110997	0.0171265	0.117369	Hyper	0.0344611	0.457309	0.779091	Not
LF1	Methylation.CRT	cg09229905	MVB12B	MVB12B	cg09229905|MVB12B	0.0556165	0.0556165	Intragenic_Opensea	Intragenic_Opensea	#NA	#NA	0.0317806	0.359401	0.702653	Not	0.1427	0.00383301	0.0523899	Hyper	0.110919	0.0131797	0.239607	Hyper
LF1	Methylation.CRT	cg18826076			cg18826076|	0.0556041	0.0556041	Intergenic_Opensea	Intergenic_Opensea	#NA	#NA	0.056255	0.0914208	0.426112	Not	0.136375	0.00116497	0.0276546	Hyper	0.0801203	0.0720541	0.421594	Not
LF1	Methylation.CRT	cg19499591			cg19499591|	0.0555964	0.0555964	Intergenic_Opensea	Intergenic_Opensea	#NA	#NA	0.0754182	0.0331677	0.29398	Not	0.152626	0.00123711	0.0285683	Hyper	0.0772079	0.0694159	0.41644	Not
LF1	Methylation.CRT	cg24722070			cg24722070|	0.0555913	0.0555913	Intergenic_Opensea	Intergenic_Opensea	#NA	#NA	0.0291491	0.429681	0.749847	Not	0.138118	0.00833391	0.0796179	Hyper	0.108969	0.0113167	0.227564	Hyper
LF1	Methylation.CRT	cg26443646			cg26443646|	0.0555604	0.0555604	Intergenic_Opensea	Intergenic_Opensea	#NA	#NA	0.0423783	0.258155	0.622052	Not	0.167956	0.000248557	0.0121242	Hyper	0.125578	0.00823423	0.206252	Hyper
LF1	Trans.CRT	ENSG00000185156	MFSD6L	MFSD6L	ENSG00000185156|MFSD6L	-0.0555499	0.0555499	#NA	#NA	#NA	#NA	-0.459567	0.000445045	0.0299948	Down	-0.265724	0.111921	0.568377	Not	0.193843	0.210084	0.757621	Not
LF1	Methylation.CRT	cg21747967	ADCY2	ADCY2	cg21747967|ADCY2	0.0555476	0.0555476	Intragenic_Opensea	Intragenic_Opensea	#NA	#NA	0.0814391	0.0333064	0.294376	Not	0.113927	0.0284077	0.154273	Hyper	0.0324882	0.473337	0.788021	Not
LF1	Methylation.CRT	cg23285586			cg23285586|	0.0555468	0.0555468	Intergenic_Opensea	Intergenic_Opensea	#NA	#NA	0.0312726	0.433211	0.752163	Not	0.113454	0.0326416	0.166212	Hyper	0.082181	0.0821693	0.440311	Not
LF1	Methylation.CRT	cg24875000	PAX7	PAX7	cg24875000|PAX7	0.0555252	0.0555252	Intragenic_Shore	Intragenic_ShoreShelf	#NA	#NA	0.0607733	0.0842376	0.413524	Not	0.11164	0.0148413	0.108665	Hyper	0.0508672	0.243175	0.630185	Not
LF1	Trans.CRT	ENSG00000254536	AL360181.3	AL360181.3	ENSG00000254536|AL360181.3	-0.0555218	0.0555218	#NA	#NA	#NA	#NA	-0.276711	0.0626411	0.269344	Not	-0.496937	0.0138063	0.256951	Down	-0.220226	0.229869	0.767316	Not
LF1	Methylation.CRT	cg04285182	SLC1A3	SLC1A3	cg04285182|SLC1A3	0.0555196	0.0555196	Intragenic_Opensea	Intragenic_Opensea	#NA	#NA	0.0395294	0.301197	0.658027	Not	0.119799	0.0261207	0.147386	Hyper	0.08027	0.0691382	0.415786	Not
LF1	Methylation.CRT	cg26107642			cg26107642|	0.0555172	0.0555172	Intergenic_Opensea	Intergenic_Opensea	#NA	#NA	0.00182669	0.955467	0.986282	Not	0.149119	0.00102679	0.0258229	Hyper	0.147292	0.000368106	0.0750099	Hyper
LF1	Methylation.CRT	cg01149705			cg01149705|	0.0555156	0.0555156	Intergenic_Opensea	Intergenic_Opensea	#NA	#NA	0.0279368	0.450451	0.762782	Not	0.106794	0.0449893	0.198089	Hyper	0.0788575	0.08063	0.437551	Not
LF1	Methylation.CRT	cg19251500	CD79A	CD79A	cg19251500|CD79A	0.055513	0.055513	Intragenic_Shelf	Intragenic_ShoreShelf	#NA	#NA	0.0581563	0.0567652	0.35787	Not	0.13583	0.000675252	0.0206006	Hyper	0.0776738	0.027197	0.305974	Not
LF1	Methylation.CRT	cg23781998	TTYH2	TTYH2	cg23781998|TTYH2	0.0555127	0.0555127	Promoter_Opensea	Promoter_Opensea	#NA	#NA	0.037383	0.348806	0.694922	Not	0.129734	0.0162748	0.114192	Hyper	0.0923515	0.0569068	0.389302	Not
LF1	Methylation.CRT	cg21615638	C10orf128	C10orf128	cg21615638|C10orf128	0.0555069	0.0555069	Promoter_Opensea	Promoter_Opensea	#NA	#NA	0.0982274	0.00474592	0.146827	Not	0.114181	0.0145279	0.107417	Hyper	0.0159535	0.689372	0.892217	Not
LF1	Trans.CRT	ENSG00000092330	TINF2	TINF2	ENSG00000092330|TINF2	-0.0555045	0.0555045	#NA	#NA	#NA	#NA	-0.215455	0.0127158	0.13699	Not	-0.422322	0.000413545	0.0574399	Down	-0.206867	0.0520564	0.5671	Not
LF1	Methylation.CRT	cg13775722			cg13775722|	0.0555004	0.0555004	Intergenic_Opensea	Intergenic_Opensea	#NA	#NA	0.0155239	0.623852	0.856076	Not	0.125639	0.00415723	0.054765	Hyper	0.110116	0.0057276	0.182801	Hyper
LF1	Methylation.CRT	cg04689867	ADGRE1	ADGRE1	cg04689867|ADGRE1	0.0554996	0.0554996	Promoter_Opensea	Promoter_Opensea	#NA	#NA	0.053129	0.156296	0.51809	Not	0.102325	0.022863	0.1371	Hyper	0.0491963	0.290825	0.669055	Not
LF1	Trans.CRT	ENSG00000117983	MUC5B	MUC5B	ENSG00000117983|MUC5B	-0.0554992	0.0554992	#NA	#NA	#NA	#NA	-1.10424	7.1706e-05	0.0127627	Down	-0.556582	0.110948	0.566257	Not	0.547658	0.0920148	0.637186	Not
LF1	Methylation.CRT	cg20726601			cg20726601|	0.0554944	0.0554944	Intergenic_Opensea	Intergenic_Opensea	#NA	#NA	0.0442943	0.174817	0.53938	Not	0.128256	0.00334843	0.0487787	Hyper	0.0839616	0.034136	0.328884	Not
LF1	Methylation.CRT	cg25174637	ITGAL	ITGAL	cg25174637|ITGAL	0.0554942	0.0554942	Intragenic_Opensea	Intragenic_Opensea	#NA	#NA	0.0195216	0.610738	0.849659	Not	0.131421	0.00359887	0.0506454	Hyper	0.111899	0.019658	0.273526	Hyper
LF1	Methylation.CRT	cg02912580			cg02912580|	0.0554941	0.0554941	Intergenic_Shelf	Intergenic_ShoreShelf	#NA	#NA	0.0748962	0.043992	0.325146	Not	0.179563	0.000502135	0.0176402	Hyper	0.104667	0.0135885	0.242108	Hyper
LF1	Methylation.CRT	cg01005308	TMEM189	TMEM189	cg01005308|TMEM189	0.0554909	0.0554909	Intragenic_Shore	Intragenic_ShoreShelf	#NA	#NA	0.0445223	0.23365	0.599634	Not	0.151639	0.00101428	0.025641	Hyper	0.107117	0.0316471	0.321267	Hyper
LF1	Trans.CRT	ENSG00000100100	PIK3IP1	PIK3IP1	ENSG00000100100|PIK3IP1	-0.0554881	0.0554881	#NA	#NA	#NA	#NA	-0.0522389	0.629294	0.808617	Not	-0.427625	0.00455492	0.163292	Down	-0.375386	0.00714597	0.322197	Down
LF1	Methylation.CRT	cg13169491	FAM71F1	FAM71F1	cg13169491|FAM71F1	0.0554858	0.0554858	Intragenic_Opensea	Intragenic_Opensea	#NA	#NA	0.0510949	0.161393	0.524048	Not	0.150075	0.00235634	0.0403596	Hyper	0.0989799	0.0288853	0.311748	Not
LF1	Methylation.CRT	cg07373957			cg07373957|	0.0554819	0.0554819	Intergenic_Shelf	Intergenic_ShoreShelf	#NA	#NA	0.0781608	0.0431593	0.322851	Not	0.106494	0.0422306	0.191328	Hyper	0.0283334	0.546496	0.826688	Not
LF1	Methylation.CRT	cg09098592			cg09098592|	0.0554748	0.0554748	Intergenic_Shelf	Intergenic_ShoreShelf	#NA	#NA	0.0400258	0.233752	0.59972	Not	0.114372	0.0165463	0.115222	Hyper	0.0743466	0.0781647	0.433105	Not
LF1	Trans.CRT	ENSG00000164023	SGMS2	SGMS2	ENSG00000164023|SGMS2	0.0554687	0.0554687	#NA	#NA	#NA	#NA	-0.341514	0.0295427	0.193085	Not	0.107341	0.60212	0.909659	Not	0.448855	0.0220574	0.453295	Up
LF1	Trans.CRT	ENSG00000172116	CD8B	CD8B	ENSG00000172116|CD8B	-0.0554665	0.0554665	#NA	#NA	#NA	#NA	-0.296308	0.0190835	0.163221	Not	-0.496811	0.00384984	0.153714	Down	-0.200503	0.194783	0.748945	Not
LF1	Methylation.CRT	cg09671325	C5AR1	C5AR1	cg09671325|C5AR1	0.0554605	0.0554605	Intragenic_Opensea	Intragenic_Opensea	#NA	#NA	0.040443	0.302494	0.65909	Not	0.145034	0.00448428	0.0570305	Hyper	0.104591	0.0244908	0.295831	Hyper
LF1	Methylation.CRT	cg06934960	CNTFR-AS1	CNTFR-AS1	cg06934960|CNTFR-AS1	0.0554414	0.0554414	Promoter_Opensea	Promoter_Opensea	#NA	#NA	0.0528045	0.128166	0.482054	Not	0.115505	0.00624463	0.068173	Hyper	0.0627	0.123759	0.504049	Not
LF1	Methylation.CRT	cg17806678	RP9P	RP9P	cg17806678|RP9P	0.0554365	0.0554365	Promoter_Shore	Promoter_ShoreShelf	#NA	#NA	0.0385904	0.33098	0.681582	Not	0.126943	0.0121764	0.0976067	Hyper	0.0883524	0.0764832	0.430268	Not
LF1	Methylation.CRT	cg09194202	PDGFD	PDGFD	cg09194202|PDGFD	0.0554356	0.0554356	Intragenic_Shelf	Intragenic_ShoreShelf	#NA	#NA	0.0899487	0.0210816	0.24932	Not	0.125075	0.0242104	0.14146	Hyper	0.0351267	0.42401	0.759626	Not
LF1	Methylation.CRT	cg07938763	GNG7	GNG7	cg07938763|GNG7	0.0554322	0.0554322	Intragenic_Shelf	Intragenic_ShoreShelf	#NA	#NA	0.0707181	0.0364099	0.303949	Not	0.126161	0.00538066	0.0628296	Hyper	0.0554431	0.162336	0.551713	Not
LF1	Methylation.CRT	cg09069290			cg09069290|	0.0554274	0.0554274	Intergenic_Shelf	Intergenic_ShoreShelf	#NA	#NA	0.0392524	0.214862	0.581372	Not	0.113597	0.00573526	0.0650955	Hyper	0.0743445	0.0572615	0.390022	Not
LF1	Methylation.CRT	cg06073150	SLC25A12	SLC25A12	cg06073150|SLC25A12	0.0554257	0.0554257	Intragenic_Opensea	Intragenic_Opensea	#NA	#NA	0.0954061	0.0089545	0.182667	Not	0.180748	0.000301408	0.013437	Hyper	0.0853419	0.04121	0.350412	Not
LF1	Methylation.CRT	cg22176870	DRC1	DRC1	cg22176870|DRC1	0.0554257	0.0554257	Intragenic_Opensea	Intragenic_Opensea	#NA	#NA	0.0347259	0.39856	0.729628	Not	0.155986	0.00430476	0.0557797	Hyper	0.12126	0.0130557	0.238843	Hyper
LF1	Methylation.CRT	cg08997191	PHF20L1	PHF20L1	cg08997191|PHF20L1	0.0554144	0.0554144	Promoter_Shore	Promoter_ShoreShelf	#NA	#NA	0.0575544	0.112783	0.460015	Not	0.154304	0.000301075	0.0134344	Hyper	0.0967499	0.0283103	0.309693	Not
LF1	Methylation.CRT	cg18680767			cg18680767|	0.0554051	0.0554051	Intergenic_Opensea	Intergenic_Opensea	#NA	#NA	-0.0220404	0.569012	0.82873	Not	0.0787404	0.0966903	0.299723	Not	0.100781	0.0435668	0.356854	Hyper
LF1	Methylation.CRT	cg25015465	ESRRB	ESRRB	cg25015465|ESRRB	0.0554003	0.0554003	Intragenic_Island	Intragenic_Island	#NA	#NA	0.0512633	0.176469	0.541389	Not	0.133253	0.00610115	0.0673152	Hyper	0.0819898	0.0740321	0.425507	Not
LF1	Methylation.CRT	cg15807508			cg15807508|	0.0553889	0.0553889	Intergenic_Opensea	Intergenic_Opensea	#NA	#NA	0.0493728	0.126457	0.479674	Not	0.149701	0.00024548	0.0120565	Hyper	0.100328	0.0132164	0.239809	Hyper
LF1	Methylation.CRT	cg07498302			cg07498302|	0.0553758	0.0553758	Intergenic_Opensea	Intergenic_Opensea	#NA	#NA	0.0879424	0.0198619	0.243669	Not	0.13859	0.00613482	0.0675039	Hyper	0.050648	0.236962	0.624914	Not
LF1	Methylation.CRT	cg14375111	TMEM43	TMEM43	cg14375111|TMEM43	0.0553587	0.0553587	Promoter_Shore	Promoter_ShoreShelf	#NA	#NA	0.136351	5.3113e-05	0.0306527	Hyper	0.169593	3.28698e-05	0.00432519	Hyper	0.0332412	0.396905	0.74309	Not
LF1	Methylation.CRT	cg04962978	SALL1	SALL1	cg04962978|SALL1	0.0553458	0.0553458	Intragenic_Shore	Intragenic_ShoreShelf	#NA	#NA	0.0409421	0.324578	0.676698	Not	0.129372	0.0110903	0.092886	Hyper	0.0884296	0.0594498	0.395065	Not
LF1	Methylation.CRT	cg03126177	MAST1	MAST1	cg03126177|MAST1	0.0553384	0.0553384	Intragenic_Shelf	Intragenic_ShoreShelf	#NA	#NA	0.0409582	0.148166	0.508273	Not	0.130451	0.00131424	0.0295499	Hyper	0.0894931	0.013422	0.241119	Not
LF1	Methylation.CRT	cg21635197			cg21635197|	0.0553371	0.0553371	Intergenic_Opensea	Intergenic_Opensea	#NA	#NA	0.0756087	0.0401077	0.31448	Not	0.219158	1.6403e-05	0.00311235	Hyper	0.14355	0.00224466	0.133653	Hyper
LF1	Methylation.CRT	cg14263518			cg14263518|	0.0553346	0.0553346	Intergenic_Shore	Intergenic_ShoreShelf	#NA	#NA	0.0614329	0.0904991	0.424527	Not	0.130391	0.011786	0.0959531	Hyper	0.068958	0.0743062	0.42597	Not
LF1	Methylation.CRT	cg18687062			cg18687062|	0.0553242	0.0553242	Intergenic_Opensea	Intergenic_Opensea	#NA	#NA	0.0504155	0.203608	0.570353	Not	0.14327	0.00336643	0.0489249	Hyper	0.0928541	0.0556014	0.386669	Not
LF1	Methylation.CRT	cg09929288	KLHL29	KLHL29	cg09929288|KLHL29	0.0553229	0.0553229	Intragenic_Opensea	Intragenic_Opensea	#NA	#NA	0.020887	0.533831	0.810154	Not	0.127157	0.00680598	0.0714022	Hyper	0.10627	0.0130673	0.238902	Hyper
LF1	Methylation.CRT	cg09582738	UBTD2	UBTD2	cg09582738|UBTD2	0.0553185	0.0553185	Intragenic_Opensea	Intragenic_Opensea	#NA	#NA	0.106116	0.00635035	0.161816	Hyper	0.163704	0.00120398	0.0281551	Hyper	0.0575884	0.161847	0.55115	Not
LF1	Methylation.CRT	cg25768369	TUSC3	TUSC3	cg25768369|TUSC3	0.0553177	0.0553177	Intragenic_Shore	Intragenic_ShoreShelf	#NA	#NA	0.152004	0.000157754	0.0443755	Hyper	0.12608	0.0173544	0.118179	Hyper	-0.0259244	0.56409	0.835212	Not
LF1	Methylation.CRT	cg16102052			cg16102052|	0.0553115	0.0553115	Intergenic_Opensea	Intergenic_Opensea	#NA	#NA	0.0396086	0.204947	0.571728	Not	0.151854	0.000408399	0.0158406	Hyper	0.112245	0.00439105	0.166766	Hyper
LF1	Methylation.CRT	cg05689367	LOC100506023	LOC100506023	cg05689367|LOC100506023	0.05531	0.05531	Intragenic_Opensea	Intragenic_Opensea	#NA	#NA	0.0942089	0.0204138	0.246217	Not	0.160728	0.00336987	0.0489496	Hyper	0.066519	0.16093	0.550125	Not
LF1	Methylation.CRT	cg08196101			cg08196101|	0.0553083	0.0553083	Intergenic_Opensea	Intergenic_Opensea	#NA	#NA	0.115486	0.00118831	0.0905915	Hyper	0.188629	0.00026392	0.012514	Hyper	0.0731435	0.0348095	0.331208	Not
LF1	Methylation.CRT	cg24096854			cg24096854|	0.0553032	0.0553032	Intergenic_Opensea	Intergenic_Opensea	#NA	#NA	0.0602997	0.135612	0.491948	Not	0.127712	0.0179595	0.120406	Hyper	0.0674125	0.164019	0.5536	Not
LF1	Methylation.CRT	cg20049245	HPCAL1	HPCAL1	cg20049245|HPCAL1	0.0553032	0.0553032	Promoter_Shore	Promoter_ShoreShelf	#NA	#NA	0.0498619	0.147563	0.507387	Not	0.121535	0.00233062	0.0401454	Hyper	0.0716729	0.0972763	0.46587	Not
LF1	Methylation.CRT	cg00152878	PRDM16	PRDM16	cg00152878|PRDM16	0.055291	0.055291	Intragenic_Opensea	Intragenic_Opensea	#NA	#NA	0.0283411	0.438052	0.75523	Not	0.126513	0.0074014	0.0746641	Hyper	0.0981714	0.0256732	0.30028	Not
LF1	Trans.CRT	ENSG00000118729	CASQ2	CASQ2	ENSG00000118729|CASQ2	0.0552859	0.0552859	#NA	#NA	#NA	#NA	0.207069	0.27383	0.53512	Not	0.739483	0.00480173	0.165533	Up	0.532414	0.0266093	0.482537	Up
LF1	Trans.CRT	ENSG00000221963	APOL6	APOL6	ENSG00000221963|APOL6	-0.0552707	0.0552707	#NA	#NA	#NA	#NA	-0.337927	0.00776473	0.111567	Not	-0.429493	0.0113402	0.235365	Down	-0.0915661	0.54975	0.891686	Not
LF1	Methylation.CRT	cg08051194	MIR539	MIR539	cg08051194|MIR539	0.0552667	0.0552667	Promoter_Opensea	Promoter_Opensea	#NA	#NA	0.0760322	0.0176292	0.233379	Not	0.13923	0.00134219	0.0299075	Hyper	0.0631983	0.102163	0.473601	Not
LF1	Methylation.CRT	cg15283863			cg15283863|	0.0552636	0.0552636	Intergenic_Opensea	Intergenic_Opensea	#NA	#NA	0.0592738	0.126071	0.479121	Not	0.121389	0.0164403	0.114807	Hyper	0.0621149	0.174521	0.564722	Not
LF1	Methylation.CRT	cg05809029	SLC9A3	SLC9A3	cg05809029|SLC9A3	0.0552609	0.0552609	Intragenic_Shore	Intragenic_ShoreShelf	#NA	#NA	0.0548019	0.0851662	0.415297	Not	0.125394	0.00113197	0.0272072	Hyper	0.0705922	0.0592925	0.394749	Not
LF1	Methylation.CRT	cg00164538	CUX2	CUX2	cg00164538|CUX2	0.0552602	0.0552602	Intragenic_Opensea	Intragenic_Opensea	#NA	#NA	0.11748	0.0013642	0.0955361	Hyper	0.171221	0.000679521	0.0206695	Hyper	0.0537407	0.228513	0.617374	Not
LF1	Trans.CRT	ENSG00000197614	MFAP5	MFAP5	ENSG00000197614|MFAP5	0.0552343	0.0552343	#NA	#NA	#NA	#NA	0.690094	0.00274503	0.0696565	Up	0.499821	0.0953482	0.537741	Not	-0.190273	0.489737	0.873244	Not
LF1	Methylation.CRT	cg05743275	PENK	PENK	cg05743275|PENK	0.0552314	0.0552314	Intragenic_Shelf	Intragenic_ShoreShelf	#NA	#NA	0.0366941	0.379497	0.716999	Not	0.134908	0.00796168	0.0777046	Hyper	0.0982141	0.0481332	0.368462	Not
LF1	Meta.Urine	Urine_neg_366	m-Cresol	HMDB0002048	Urine_neg_366|HMDB0002048|m-Cresol	-0.0552278	0.0552278	#NA	#NA	Phenols	Cresols	0.0244773	0.867311	0.949828	Not	-0.49415	0.0246384	0.103335	Down	-0.518627	0.0119314	0.071721	Down
LF1	Methylation.CRT	cg13097462	TRPM6	TRPM6	cg13097462|TRPM6	0.0552214	0.0552214	Intragenic_Opensea	Intragenic_Opensea	#NA	#NA	0.0670408	0.0601336	0.365808	Not	0.119273	0.00662263	0.0703819	Hyper	0.0522323	0.238547	0.626126	Not
LF1	Methylation.CRT	cg25476208	ACTN1	ACTN1	cg25476208|ACTN1	0.055221	0.055221	Intragenic_Opensea	Intragenic_Opensea	#NA	#NA	0.0784765	0.0221677	0.253752	Not	0.125588	0.00596895	0.0665055	Hyper	0.047111	0.254558	0.639628	Not
LF1	Methylation.CRT	cg01974656			cg01974656|	0.0552173	0.0552173	Intergenic_Opensea	Intergenic_Opensea	#NA	#NA	0.0262913	0.51156	0.798362	Not	0.151655	0.00507665	0.0608657	Hyper	0.125364	0.00623691	0.188028	Hyper
LF1	Methylation.CRT	cg04675288	IGDCC3	IGDCC3	cg04675288|IGDCC3	0.0552128	0.0552128	Intragenic_Shore	Intragenic_ShoreShelf	#NA	#NA	0.0650845	0.0990036	0.438584	Not	0.126914	0.0210379	0.13105	Hyper	0.0618291	0.149314	0.536416	Not
LF1	Methylation.CRT	cg18100724	MAATS1	MAATS1	cg18100724|MAATS1	0.0552088	0.0552088	Intragenic_Opensea	Intragenic_Opensea	#NA	#NA	0.0398051	0.28741	0.646949	Not	0.146369	0.00233836	0.0402078	Hyper	0.106564	0.0208407	0.279295	Hyper
LF1	Methylation.CRT	cg14576753	MYOM1	MYOM1	cg14576753|MYOM1	0.055207	0.055207	Intragenic_Opensea	Intragenic_Opensea	#NA	#NA	0.0538443	0.158427	0.520621	Not	0.118155	0.0113477	0.0940258	Hyper	0.0643102	0.173802	0.56385	Not
LF1	Methylation.CRT	cg26117137	TACC2	TACC2	cg26117137|TACC2	0.0551952	0.0551952	Promoter_Opensea	Promoter_Opensea	#NA	#NA	0.0722982	0.0481735	0.336429	Not	0.129018	0.0110113	0.0925524	Hyper	0.0567194	0.148098	0.534909	Not
LF1	Methylation.CRT	cg00007021			cg00007021|	0.0551862	0.0551862	Intergenic_Opensea	Intergenic_Opensea	#NA	#NA	0.0329181	0.377108	0.715323	Not	0.114657	0.0298267	0.158382	Hyper	0.0817387	0.0797702	0.435888	Not
LF1	Trans.CRT	ENSG00000198373	WWP2	WWP2	ENSG00000198373|WWP2	-0.0551831	0.0551831	#NA	#NA	#NA	#NA	-0.377538	0.00203254	0.0608655	Down	-0.350086	0.0289234	0.352294	Not	0.0274529	0.850419	0.967387	Not
LF1	Methylation.CRT	cg03458229	ITGAM	ITGAM	cg03458229|ITGAM	0.0551709	0.0551709	Intragenic_Opensea	Intragenic_Opensea	#NA	#NA	0.0400916	0.199067	0.56565	Not	0.132919	0.00200624	0.0370705	Hyper	0.0928272	0.0175707	0.263918	Not
LF1	Methylation.CRT	cg10624462	ASPSCR1	ASPSCR1	cg10624462|ASPSCR1	0.0551647	0.0551647	Intragenic_Island	Intragenic_Island	#NA	#NA	0.0632795	0.0670262	0.380635	Not	0.161424	9.61674e-05	0.00744489	Hyper	0.0981447	0.0234747	0.291201	Not
LF1	Methylation.CRT	cg12647052	NSF	NSF	cg12647052|NSF	0.0551588	0.0551588	Intragenic_Opensea	Intragenic_Opensea	#NA	#NA	0.0555486	0.0923242	0.427595	Not	0.13928	0.00198697	0.0368919	Hyper	0.0837317	0.0721418	0.421768	Not
LF1	Methylation.CRT	cg09336017	ANKRD6	ANKRD6	cg09336017|ANKRD6	0.0551553	0.0551553	Promoter_Opensea	Promoter_Opensea	#NA	#NA	0.0323997	0.355781	0.70021	Not	0.11881	0.0095256	0.0855307	Hyper	0.08641	0.0384328	0.342258	Not
LF1	Trans.CRT	ENSG00000179195	ZNF664	ZNF664	ENSG00000179195|ZNF664	-0.05515	0.05515	#NA	#NA	#NA	#NA	-0.439027	0.0119151	0.133485	Down	-0.643128	0.00629237	0.183933	Down	-0.204101	0.335509	0.818841	Not
LF1	Methylation.CRT	cg06593103			cg06593103|	0.055145	0.055145	Intergenic_Opensea	Intergenic_Opensea	#NA	#NA	0.0621869	0.0879472	0.420353	Not	0.123052	0.0108757	0.09192	Hyper	0.0608652	0.206897	0.597701	Not
LF1	Methylation.CRT	cg27447169			cg27447169|	0.0551444	0.0551444	Intergenic_Opensea	Intergenic_Opensea	#NA	#NA	0.00283784	0.943079	0.982466	Not	0.141579	0.0069732	0.072315	Hyper	0.138742	0.00264081	0.140821	Hyper
LF1	Methylation.CRT	cg10503992	TRIM62	TRIM62	cg10503992|TRIM62	0.0551402	0.0551402	Intragenic_Shelf	Intragenic_ShoreShelf	#NA	#NA	0.065179	0.0325343	0.291995	Not	0.158294	0.00017723	0.0101528	Hyper	0.093115	0.0108947	0.225357	Not
LF1	Methylation.CRT	cg04382220	PDCD2	PDCD2	cg04382220|PDCD2	0.0551401	0.0551401	Promoter_Shore	Promoter_ShoreShelf	#NA	#NA	0.0686996	0.066607	0.379849	Not	0.11799	0.0267908	0.149467	Hyper	0.0492904	0.252618	0.638105	Not
LF1	Meta.CRT	CRT_neg_1813	L-(-)-3-Phenyllactic acid	HMDB0000563	CRT_neg_1813|HMDB0000563|L-(-)-3-Phenyllactic acid	-0.0551362	0.0551362	#NA	#NA	Phenylpropanoic acids		-0.197188	0.0151181	0.0930511	Down	-0.31607	0.00631799	0.0414326	Down	-0.118882	0.261176	0.611227	Not
LF1	Methylation.CRT	cg17394255	TGM6	TGM6	cg17394255|TGM6	0.0551314	0.0551314	Intragenic_Opensea	Intragenic_Opensea	#NA	#NA	0.0379683	0.360796	0.703703	Not	0.136243	0.0112937	0.093793	Hyper	0.0982743	0.0345668	0.330289	Not
LF1	Methylation.CRT	cg10317867			cg10317867|	0.0551299	0.0551299	Intergenic_Shore	Intergenic_ShoreShelf	#NA	#NA	0.0257488	0.492079	0.787288	Not	0.107222	0.0284766	0.154471	Hyper	0.0814734	0.0562001	0.387875	Not
LF1	Methylation.CRT	cg27242246	FKBP4	FKBP4	cg27242246|FKBP4	0.0551232	0.0551232	Promoter_Shore	Promoter_ShoreShelf	#NA	#NA	0.0471572	0.25097	0.615763	Not	0.139262	0.00640409	0.0691088	Hyper	0.0921047	0.0567293	0.388944	Not
LF1	Meta.Urine	Urine_neg_906	Ethyl 3-oxohexanoate	HMDB0031307	Urine_neg_906|HMDB0031307|Ethyl 3-oxohexanoate|Ethyl butyrylacetate	-0.0551189	0.0551189	#NA	#NA	Keto acids and derivatives	Beta-keto acids and derivatives	-0.351494	0.0192457	0.143391	Down	-0.791868	0.000500276	0.00704299	Down	-0.440374	0.0305719	0.122531	Down
LF1	Methylation.CRT	cg07207581	GATS	GATS	cg07207581|GATS	0.0551145	0.0551145	Promoter_Shore	Promoter_ShoreShelf	#NA	#NA	0.0393133	0.210043	0.576743	Not	0.103751	0.0317088	0.163665	Hyper	0.0644382	0.0811361	0.438419	Not
LF1	Methylation.CRT	cg24681960			cg24681960|	0.0551145	0.0551145	Intergenic_Opensea	Intergenic_Opensea	#NA	#NA	0.0529238	0.196564	0.563189	Not	0.176966	0.000321713	0.0139054	Hyper	0.124042	0.0133488	0.240732	Hyper
LF1	Methylation.CRT	cg16682454	GAS7	GAS7	cg16682454|GAS7	0.055108	0.055108	Intragenic_Opensea	Intragenic_Opensea	#NA	#NA	0.110903	0.00186936	0.106159	Hyper	0.128119	0.0074899	0.0751426	Hyper	0.0172153	0.692733	0.893521	Not
LF1	Methylation.CRT	cg24892091	HLA-DQB2	HLA-DQB2	cg24892091|HLA-DQB2	0.0551023	0.0551023	Intragenic_Shore	Intragenic_ShoreShelf	#NA	#NA	0.0322382	0.352313	0.697704	Not	0.156383	0.000305642	0.0135296	Hyper	0.124145	0.00563056	0.182004	Hyper
LF1	Methylation.CRT	cg00212521	FMN2	FMN2	cg00212521|FMN2	0.0551011	0.0551011	Intragenic_Shore	Intragenic_ShoreShelf	#NA	#NA	0.0816106	0.0105087	0.193768	Not	0.148876	0.000790994	0.0224249	Hyper	0.0672652	0.095962	0.463695	Not
LF1	Methylation.CRT	cg13003527	DPP10	DPP10	cg13003527|DPP10	0.0550997	0.0550997	Intragenic_Shelf	Intragenic_ShoreShelf	#NA	#NA	0.103039	0.00131145	0.0940407	Hyper	0.14539	0.00121731	0.0283357	Hyper	0.0423509	0.243281	0.630292	Not
LF1	Methylation.CRT	cg12278688			cg12278688|	0.0550989	0.0550989	Intergenic_Opensea	Intergenic_Opensea	#NA	#NA	0.0189319	0.626302	0.857289	Not	0.131276	0.0121954	0.0976887	Hyper	0.112344	0.00744796	0.199148	Hyper
LF1	Methylation.CRT	cg03404815	SLC25A18	SLC25A18	cg03404815|SLC25A18	0.0550983	0.0550983	Intragenic_Island	Intragenic_Island	#NA	#NA	0.0554246	0.0485406	0.33734	Not	0.156598	8.72726e-05	0.0071121	Hyper	0.101174	0.00864396	0.209564	Hyper
LF1	Methylation.CRT	cg23097577			cg23097577|	0.055097	0.055097	Intergenic_Opensea	Intergenic_Opensea	#NA	#NA	0.0591022	0.110451	0.456619	Not	0.108102	0.0230325	0.137628	Hyper	0.0489999	0.283826	0.663434	Not
LF1	Methylation.CRT	cg14672137	FRMD4A	FRMD4A	cg14672137|FRMD4A	0.0550959	0.0550959	Intragenic_Shelf	Intragenic_ShoreShelf	#NA	#NA	0.0568302	0.136392	0.493004	Not	0.14752	0.0051889	0.0615911	Hyper	0.09069	0.0415119	0.351265	Not
LF1	Methylation.CRT	cg16334554			cg16334554|	0.0550939	0.0550939	Intergenic_Opensea	Intergenic_Opensea	#NA	#NA	0.0433564	0.195166	0.561714	Not	0.104988	0.0164376	0.114795	Hyper	0.0616313	0.170901	0.560936	Not
LF1	Trans.CRT	ENSG00000114115	RBP1	RBP1	ENSG00000114115|RBP1	-0.0550922	0.0550922	#NA	#NA	#NA	#NA	0.216334	0.134901	0.38303	Not	-0.228107	0.23776	0.720572	Not	-0.444441	0.0154636	0.407841	Down
LF1	Methylation.CRT	cg07812848			cg07812848|	0.0550888	0.0550888	Intergenic_Opensea	Intergenic_Opensea	#NA	#NA	0.0384908	0.284755	0.644789	Not	0.143454	0.0038804	0.0527417	Hyper	0.104963	0.0094225	0.215459	Hyper
LF1	Methylation.CRT	cg22900583			cg22900583|	0.0550851	0.0550851	Intergenic_Opensea	Intergenic_Opensea	#NA	#NA	0.0963682	0.00759012	0.17232	Not	0.187042	0.000247333	0.0120944	Hyper	0.0906739	0.0269854	0.305225	Not
LF1	Methylation.CRT	cg02976885	ANKRD6	ANKRD6	cg02976885|ANKRD6	0.055085	0.055085	Intragenic_Opensea	Intragenic_Opensea	#NA	#NA	0.0231183	0.532226	0.809255	Not	0.127512	0.00289384	0.0450838	Hyper	0.104394	0.0205091	0.277684	Hyper
LF1	Methylation.CRT	cg00880682			cg00880682|	0.0550824	0.0550824	Intergenic_Shore	Intergenic_ShoreShelf	#NA	#NA	0.0733002	0.0395459	0.313033	Not	0.153375	0.000345143	0.0144584	Hyper	0.0800744	0.0637252	0.404544	Not
LF1	Methylation.CRT	cg20075683	CCNI2	CCNI2	cg20075683|CCNI2	0.0550807	0.0550807	Intragenic_Island	Intragenic_Island	#NA	#NA	0.0634386	0.0379849	0.308519	Not	0.170559	2.81653e-05	0.00401452	Hyper	0.107121	0.00519627	0.176866	Hyper
LF1	Methylation.CRT	cg13204189			cg13204189|	0.0550787	0.0550787	Intergenic_Opensea	Intergenic_Opensea	#NA	#NA	0.0892715	0.00618295	0.160296	Not	0.12873	0.00131418	0.0295493	Hyper	0.0394581	0.318915	0.690378	Not
LF1	Methylation.CRT	cg09251787	SLC4A5	SLC4A5	cg09251787|SLC4A5	0.0550546	0.0550546	Intragenic_Opensea	Intragenic_Opensea	#NA	#NA	0.0509465	0.18073	0.54607	Not	0.12318	0.00618755	0.0678296	Hyper	0.0722331	0.121877	0.501396	Not
LF1	Methylation.CRT	cg11148491	RTN4RL1	RTN4RL1	cg11148491|RTN4RL1	0.0550534	0.0550534	Intragenic_Opensea	Intragenic_Opensea	#NA	#NA	0.0903573	0.00755302	0.172062	Not	0.124163	0.00449709	0.0570988	Hyper	0.0338057	0.378323	0.731416	Not
LF1	Methylation.CRT	cg27108705	LINC01411	LINC01411	cg27108705|LINC01411	0.0550521	0.0550521	Intragenic_Opensea	Intragenic_Opensea	#NA	#NA	0.0425763	0.251055	0.615847	Not	0.139356	0.00733204	0.0743198	Hyper	0.0967801	0.0151708	0.251442	Not
LF1	Methylation.CRT	cg00324366	NRG1	NRG1	cg00324366|NRG1	0.0550354	0.0550354	Intragenic_Opensea	Intragenic_Opensea	#NA	#NA	0.0362919	0.284223	0.644388	Not	0.122671	0.00607416	0.0671669	Hyper	0.0863788	0.0314805	0.32072	Not
LF1	Methylation.CRT	cg04653627	COL11A2	COL11A2	cg04653627|COL11A2	0.0550352	0.0550352	Intragenic_Opensea	Intragenic_Opensea	#NA	#NA	0.0607058	0.0808715	0.407383	Not	0.125778	0.0104052	0.0897246	Hyper	0.0650725	0.121871	0.501396	Not
LF1	Methylation.CRT	cg17590805	FLI1	FLI1	cg17590805|FLI1	0.0550292	0.0550292	Intragenic_Island	Intragenic_Island	#NA	#NA	0.0606189	0.0494803	0.339764	Not	0.109876	0.00632882	0.0686642	Hyper	0.0492572	0.182651	0.573305	Not
LF1	Methylation.CRT	cg24458873			cg24458873|	0.0550244	0.0550244	Intergenic_Opensea	Intergenic_Opensea	#NA	#NA	0.0778861	0.0276087	0.27532	Not	0.120785	0.0203066	0.128535	Hyper	0.0428991	0.281824	0.661934	Not
LF1	Methylation.CRT	cg14977361			cg14977361|	0.0550216	0.0550216	Intergenic_Opensea	Intergenic_Opensea	#NA	#NA	0.0912861	0.0135797	0.212129	Not	0.151549	0.00462667	0.0580083	Hyper	0.0602631	0.104913	0.477693	Not
LF1	Methylation.CRT	cg24087250	CDHR5	CDHR5	cg24087250|CDHR5	0.055021	0.055021	Promoter_Shore	Promoter_ShoreShelf	#NA	#NA	0.0363721	0.286881	0.646544	Not	0.129946	0.00829985	0.0794395	Hyper	0.0935739	0.0270252	0.305394	Not
LF1	Meta.CRT	CRT_pos_22166	PE(16:0/0:0)	HMDB0011503	CRT_pos_22166|HMDB0011503|PE(16:0/0:0)	0.055005	0.055005	#NA	#NA	Glycerophospholipids	Glycerophosphoethanolamines	0.521519	0.000743999	0.0234411	Up	0.649159	0.00272984	0.0417412	Up	0.12764	0.515063	0.74169	Not
LF1	Methylation.CRT	cg09767164	PRKCQ	PRKCQ	cg09767164|PRKCQ	0.0550045	0.0550045	Intragenic_Opensea	Intragenic_Opensea	#NA	#NA	0.0322843	0.345987	0.692851	Not	0.125627	0.0159151	0.112843	Hyper	0.0933428	0.03022	0.316459	Not
LF1	Methylation.CRT	cg11890301	HEG1	HEG1	cg11890301|HEG1	0.0550001	0.0550001	Intragenic_Opensea	Intragenic_Opensea	#NA	#NA	0.0472622	0.120595	0.47144	Not	0.152053	3.42781e-05	0.00443697	Hyper	0.10479	0.00704767	0.195459	Hyper
LF1	Methylation.CRT	cg18490350			cg18490350|	0.0549933	0.0549933	Intergenic_Opensea	Intergenic_Opensea	#NA	#NA	0.0257049	0.442874	0.758272	Not	0.120345	0.00874255	0.0816885	Hyper	0.09464	0.0117723	0.230434	Not
LF1	Methylation.CRT	cg02453348			cg02453348|	0.0549866	0.0549866	Intergenic_Opensea	Intergenic_Opensea	#NA	#NA	0.0221381	0.558991	0.823527	Not	0.159177	0.00108984	0.0266662	Hyper	0.137039	0.00362538	0.156429	Hyper
LF1	Methylation.CRT	cg12867156	SDK1	SDK1	cg12867156|SDK1	0.0549853	0.0549853	Intragenic_Opensea	Intragenic_Opensea	#NA	#NA	0.0476488	0.138621	0.496058	Not	0.103886	0.00643661	0.0693049	Hyper	0.0562373	0.159983	0.549084	Not
LF1	Methylation.CRT	cg07244783	STX18	STX18	cg07244783|STX18	0.0549791	0.0549791	Intragenic_Opensea	Intragenic_Opensea	#NA	#NA	0.0640965	0.0815025	0.408549	Not	0.105334	0.022299	0.135148	Hyper	0.0412379	0.345205	0.709135	Not
LF1	Meta.Urine	Urine_pos_3666	Allylestrenol	HMDB0015500	Urine_pos_3666|HMDB0015500|Allylestrenol|Allylestrenol (JAN/INN)|Perselin (TN)	0.0549738	0.0549738	#NA	#NA	Steroids and steroid derivatives	Estrane steroids	0.510999	0.000374395	0.016436	Up	0.808303	0.000114137	0.00385433	Up	0.297304	0.10495	0.430588	Not
LF1	Methylation.CRT	cg09307012	ADCY2	ADCY2	cg09307012|ADCY2	0.0549575	0.0549575	Intragenic_Opensea	Intragenic_Opensea	#NA	#NA	0.0197718	0.620861	0.854551	Not	0.102869	0.0169786	0.116797	Hyper	0.0830977	0.0940209	0.460668	Not
LF1	Methylation.CRT	cg12938402			cg12938402|	0.0549521	0.0549521	Intergenic_Opensea	Intergenic_Opensea	#NA	#NA	0.0542789	0.105959	0.44966	Not	0.133202	0.00144075	0.0311	Hyper	0.0789231	0.0503587	0.373713	Not
LF1	Methylation.CRT	cg08796688	OPN5	OPN5	cg08796688|OPN5	0.0549519	0.0549519	Intragenic_Opensea	Intragenic_Opensea	#NA	#NA	0.0272031	0.376211	0.714679	Not	0.179639	8.19466e-05	0.00691028	Hyper	0.152436	0.000202661	0.0615928	Hyper
LF1	Methylation.CRT	cg12112719	TNXB	TNXB	cg12112719|TNXB	0.054948	0.054948	Intragenic_Opensea	Intragenic_Opensea	#NA	#NA	0.0856019	0.0134749	0.21152	Not	0.145556	0.00143295	0.031009	Hyper	0.0599544	0.166864	0.556697	Not
LF1	Methylation.CRT	cg24384542	LINC00673	LINC00673	cg24384542|LINC00673	0.0549323	0.0549323	Intragenic_Opensea	Intragenic_Opensea	#NA	#NA	0.0985312	0.00927482	0.18511	Not	0.174436	0.000628501	0.0198457	Hyper	0.0759051	0.0931351	0.459188	Not
LF1	Methylation.CRT	cg24902250			cg24902250|	0.0549317	0.0549317	Intergenic_Opensea	Intergenic_Opensea	#NA	#NA	0.0390893	0.263788	0.627169	Not	0.10094	0.0210398	0.131051	Hyper	0.0618503	0.17101	0.561056	Not
LF1	Methylation.CRT	cg01326364			cg01326364|	0.0549274	0.0549274	Intergenic_Opensea	Intergenic_Opensea	#NA	#NA	0.0419813	0.21279	0.579373	Not	0.115747	0.0125538	0.0993377	Hyper	0.0737657	0.0668879	0.411064	Not
LF1	Methylation.CRT	cg03530405	ST3GAL4	ST3GAL4	cg03530405|ST3GAL4	0.0549237	0.0549237	Intragenic_Opensea	Intragenic_Opensea	#NA	#NA	0.0456282	0.20477	0.571512	Not	0.137464	0.0069567	0.0722468	Hyper	0.091836	0.048345	0.368921	Not
LF1	Methylation.CRT	cg02383703	KCNIP1	KCNIP1	cg02383703|KCNIP1	0.0549218	0.0549218	Intragenic_Opensea	Intragenic_Opensea	#NA	#NA	0.0333496	0.374722	0.713524	Not	0.143938	0.00325615	0.0480696	Hyper	0.110589	0.0130749	0.238959	Hyper
LF1	Methylation.CRT	cg15368055			cg15368055|	0.0549205	0.0549205	Intergenic_Opensea	Intergenic_Opensea	#NA	#NA	0.0546828	0.146622	0.506197	Not	0.136557	0.00998253	0.0877297	Hyper	0.0818738	0.0496353	0.371895	Not
LF1	Methylation.CRT	cg13336485	NOTCH4	NOTCH4	cg13336485|NOTCH4	0.0549062	0.0549062	Intragenic_Opensea	Intragenic_Opensea	#NA	#NA	0.0984171	0.0021197	0.11108	Not	0.157886	0.000564483	0.0187453	Hyper	0.0594688	0.132225	0.515014	Not
LF1	Meta.CRT	CRT_neg_1269	Dl-Malic acid	HMDB0000744	CRT_neg_1269|HMDB0000744|Dl-Malic acid	0.0549034	0.0549034	#NA	#NA	Hydroxy acids and derivatives	Beta hydroxy acids and derivatives	0.197833	0.0552976	0.175109	Not	0.370799	0.0121722	0.0681958	Up	0.172966	0.203864	0.520985	Not
LF1	Methylation.CRT	cg13165174	FBXO38	FBXO38	cg13165174|FBXO38	0.0549004	0.0549004	Intragenic_Opensea	Intragenic_Opensea	#NA	#NA	0.0559518	0.157473	0.519505	Not	0.153629	0.00116657	0.0276735	Hyper	0.0976771	0.0509555	0.375219	Not
LF1	Methylation.CRT	cg25620732			cg25620732|	0.0548949	0.0548949	Intergenic_Opensea	Intergenic_Opensea	#NA	#NA	0.0720265	0.0334057	0.294725	Not	0.152661	0.0002641	0.0125194	Hyper	0.0806349	0.0545536	0.384259	Not
LF1	Methylation.CRT	cg03969112	CCDC93	CCDC93	cg03969112|CCDC93	0.0548918	0.0548918	Intragenic_Opensea	Intragenic_Opensea	#NA	#NA	0.064534	0.064611	0.375617	Not	0.146342	0.00161934	0.0330903	Hyper	0.0818076	0.0555085	0.386409	Not
LF1	Methylation.CRT	cg17245446	B9D1	B9D1	cg17245446|B9D1	0.0548842	0.0548842	Promoter_Opensea	Promoter_Opensea	#NA	#NA	0.0474114	0.178022	0.54311	Not	0.118898	0.0140472	0.105435	Hyper	0.0714868	0.0977736	0.466586	Not
LF1	Trans.CRT	ENSG00000204516	MICB	MICB	ENSG00000204516|MICB	-0.0548745	0.0548745	#NA	#NA	#NA	#NA	-0.281303	0.0142129	0.144869	Not	-0.428933	0.00567392	0.175521	Down	-0.147629	0.290313	0.794394	Not
LF1	Methylation.CRT	cg16536561	DACT1	DACT1	cg16536561|DACT1	0.0548726	0.0548726	Promoter_Shelf	Promoter_ShoreShelf	#NA	#NA	0.0729473	0.0442871	0.325965	Not	0.124441	0.00694104	0.0721552	Hyper	0.0514939	0.250257	0.636281	Not
LF1	Methylation.CRT	cg10430249			cg10430249|	0.0548529	0.0548529	Intergenic_Opensea	Intergenic_Opensea	#NA	#NA	0.0423997	0.190845	0.557233	Not	0.141086	0.00143907	0.0310841	Hyper	0.0986862	0.0141839	0.245535	Not
LF1	Methylation.CRT	cg18017531	MRPS25	MRPS25	cg18017531|MRPS25	0.0548508	0.0548508	Intragenic_Shore	Intragenic_ShoreShelf	#NA	#NA	0.0358161	0.355303	0.699846	Not	0.100218	0.0338201	0.169366	Hyper	0.0644016	0.185946	0.57661	Not
LF1	Methylation.CRT	cg17909099	H3F3C	H3F3C	cg17909099|H3F3C	0.0548315	0.0548315	Promoter_Shore	Promoter_ShoreShelf	#NA	#NA	-0.0214185	0.586772	0.837979	Not	0.0793114	0.133103	0.356464	Not	0.10073	0.0374281	0.33917	Hyper
LF1	Methylation.CRT	cg20366986	CLDN18	CLDN18	cg20366986|CLDN18	0.054822	0.054822	Promoter_Opensea	Promoter_Opensea	#NA	#NA	0.0102801	0.80176	0.932522	Not	0.106563	0.0252951	0.144915	Hyper	0.096283	0.0513433	0.376266	Not
LF1	Methylation.CRT	cg04641180			cg04641180|	0.0548219	0.0548219	Intergenic_Opensea	Intergenic_Opensea	#NA	#NA	0.0302213	0.378148	0.71605	Not	0.174068	9.22661e-05	0.00727818	Hyper	0.143846	0.000831522	0.0978493	Hyper
LF1	Methylation.CRT	cg02518546	AFF3	AFF3	cg02518546|AFF3	0.0548134	0.0548134	Intragenic_Opensea	Intragenic_Opensea	#NA	#NA	0.0606336	0.045275	0.328683	Not	0.159915	0.000303277	0.0134825	Hyper	0.0992811	0.0151887	0.251539	Not
LF1	Methylation.CRT	cg24866784	FBLN2	FBLN2	cg24866784|FBLN2	0.0548023	0.0548023	Intragenic_Island	Intragenic_Island	#NA	#NA	0.0483551	0.124493	0.476794	Not	0.100032	0.0100617	0.0881185	Hyper	0.0516765	0.168946	0.5589	Not
LF1	Methylation.CRT	cg17833947			cg17833947|	0.0547999	0.0547999	Intergenic_Shelf	Intergenic_ShoreShelf	#NA	#NA	-0.00897054	0.815546	0.937809	Not	0.11088	0.0327727	0.166563	Hyper	0.119851	0.0170597	0.261271	Hyper
LF1	Methylation.CRT	cg05599646			cg05599646|	0.0547993	0.0547993	Intergenic_Opensea	Intergenic_Opensea	#NA	#NA	0.0367095	0.313762	0.668112	Not	0.1053	0.025119	0.144403	Hyper	0.0685907	0.141587	0.527076	Not
LF1	Methylation.CRT	cg21721022	OR10C1	OR10C1	cg21721022|OR10C1	0.0547972	0.0547972	Promoter_Opensea	Promoter_Opensea	#NA	#NA	0.0727577	0.0186774	0.238205	Not	0.113922	0.00290163	0.0451498	Hyper	0.0411639	0.254756	0.639812	Not
LF1	Methylation.CRT	cg26251376			cg26251376|	0.0547927	0.0547927	Intergenic_Opensea	Intergenic_Opensea	#NA	#NA	0.0375619	0.271563	0.63365	Not	0.113772	0.00531839	0.0624167	Hyper	0.0762097	0.0649401	0.406952	Not
LF1	Methylation.CRT	cg16955780	MIR2052HG	MIR2052HG	cg16955780|MIR2052HG	0.0547904	0.0547904	Intragenic_Opensea	Intragenic_Opensea	#NA	#NA	0.0168379	0.652322	0.869554	Not	0.105542	0.0134752	0.103118	Hyper	0.0887042	0.0596605	0.395534	Not
LF1	Methylation.CRT	cg23886441	HPSE2	HPSE2	cg23886441|HPSE2	0.0547877	0.0547877	Intragenic_Opensea	Intragenic_Opensea	#NA	#NA	0.0105582	0.746889	0.91061	Not	0.121024	0.00790037	0.0773596	Hyper	0.110465	0.00477798	0.171907	Hyper
LF1	Trans.CRT	ENSG00000111348	ARHGDIB	ARHGDIB	ENSG00000111348|ARHGDIB	-0.0547862	0.0547862	#NA	#NA	#NA	#NA	-0.107775	0.58346	0.780312	Not	-0.535489	0.0459245	0.416418	Down	-0.427714	0.0847576	0.623693	Not
LF1	Methylation.CRT	cg02284297	NLN	NLN	cg02284297|NLN	0.0547843	0.0547843	Intragenic_Opensea	Intragenic_Opensea	#NA	#NA	0.0942476	0.00861491	0.18008	Not	0.123166	0.00332664	0.0485856	Hyper	0.0289179	0.499287	0.802307	Not
LF1	Meta.Urine	Urine_neg_1367	Xanthoxylin	HMDB0029645	Urine_neg_1367|HMDB0029645|Xanthoxylin|XANTHOXYLIN|Xanthoxyline	-0.054783	0.054783	#NA	#NA	Organooxygen compounds	Carbonyl compounds	-0.264841	0.032215	0.195208	Down	-0.583234	0.00170762	0.0184765	Down	-0.318392	0.0573747	0.180464	Not
LF1	Methylation.CRT	cg00840341			cg00840341|	0.0547648	0.0547648	Intergenic_Opensea	Intergenic_Opensea	#NA	#NA	0.0617996	0.0869245	0.418586	Not	0.145193	0.00267952	0.0432203	Hyper	0.0833932	0.0706692	0.418788	Not
LF1	Meta.CRT	CRT_pos_9161	O-Butanoylcarnitine	HMDB0002013	CRT_pos_9161|HMDB0002013|O-Butanoylcarnitine|Butyrylcarnitine|O-butanoyl-carnitine|Butyryl-L-carnitine	-0.0547617	0.0547617	#NA	#NA	Fatty Acyls	Fatty acid esters	-0.341494	0.00325027	0.0505601	Down	-0.123827	0.434946	0.628518	Not	0.217666	0.146834	0.378066	Not
LF1	Methylation.CRT	cg20249162	WWTR1	WWTR1	cg20249162|WWTR1	0.0547599	0.0547599	Intragenic_Opensea	Intragenic_Opensea	#NA	#NA	0.0701986	0.0192363	0.240905	Not	0.138537	0.000122014	0.00836801	Hyper	0.0683384	0.0590582	0.394172	Not
LF1	Trans.CRT	ENSG00000255641	AC068775.2	AC068775.2	ENSG00000255641|AC068775.2	-0.0547598	0.0547598	#NA	#NA	#NA	#NA	-0.272275	0.0105873	0.126849	Not	-0.629941	2.96085e-05	0.0174912	Down	-0.357666	0.00724687	0.322197	Down
LF1	Methylation.CRT	cg09633197	RAB6B	RAB6B	cg09633197|RAB6B	0.0547503	0.0547503	Intragenic_Opensea	Intragenic_Opensea	#NA	#NA	-0.0109841	0.742648	0.909045	Not	0.129388	0.0008853	0.0238281	Hyper	0.140372	0.00245247	0.137261	Hyper
LF1	Methylation.CRT	cg20212170			cg20212170|	0.0547478	0.0547478	Intergenic_Opensea	Intergenic_Opensea	#NA	#NA	0.097868	0.000273456	0.0538507	Not	0.196864	2.32946e-07	0.000535295	Hyper	0.0989964	0.00352603	0.1551	Not
LF1	Methylation.CRT	cg15088890			cg15088890|	0.0547477	0.0547477	Intergenic_Opensea	Intergenic_Opensea	#NA	#NA	0.108184	0.00644223	0.162769	Hyper	0.136825	0.00297782	0.0457733	Hyper	0.0286409	0.552156	0.829513	Not
LF1	Methylation.CRT	cg08805575	TLX1NB	TLX1NB	cg08805575|TLX1NB	0.0547456	0.0547456	Intragenic_Opensea	Intragenic_Opensea	#NA	#NA	0.0708089	0.0663936	0.379479	Not	0.137499	0.00882474	0.0820775	Hyper	0.0666904	0.122857	0.502811	Not
LF1	Methylation.CRT	cg15514848	FMO1	FMO1	cg15514848|FMO1	0.0547432	0.0547432	Promoter_Opensea	Promoter_Opensea	#NA	#NA	0.0556599	0.123734	0.475663	Not	0.107083	0.0285724	0.154748	Hyper	0.0514235	0.257437	0.642072	Not
LF1	Methylation.CRT	cg05440893			cg05440893|	0.054741	0.054741	Intergenic_Opensea	Intergenic_Opensea	#NA	#NA	0.113587	0.00102141	0.0860687	Hyper	0.170326	0.000167007	0.00986536	Hyper	0.0567387	0.168253	0.558178	Not
LF1	Methylation.CRT	cg02238043	ATP8A2	ATP8A2	cg02238043|ATP8A2	0.0547398	0.0547398	Intragenic_Opensea	Intragenic_Opensea	#NA	#NA	0.0331567	0.346731	0.693427	Not	0.110985	0.0198598	0.126965	Hyper	0.0778287	0.0703787	0.418221	Not
LF1	Methylation.CRT	cg15541062	UBQLN3	UBQLN3	cg15541062|UBQLN3	0.0547369	0.0547369	Promoter_Opensea	Promoter_Opensea	#NA	#NA	0.0382698	0.328126	0.679325	Not	0.114785	0.0288116	0.155416	Hyper	0.0765151	0.108049	0.482552	Not
LF1	Methylation.CRT	cg05254747	SLC39A14	SLC39A14	cg05254747|SLC39A14	0.0547352	0.0547352	Promoter_Shore	Promoter_ShoreShelf	#NA	#NA	0.0641361	0.0531441	0.349109	Not	0.162929	4.0988e-05	0.00489985	Hyper	0.0987926	0.0171156	0.261607	Not
LF1	Trans.CRT	ENSG00000198851	CD3E	CD3E	ENSG00000198851|CD3E	-0.0547324	0.0547324	#NA	#NA	#NA	#NA	-0.207312	0.130673	0.377582	Not	-0.545636	0.00396535	0.154718	Down	-0.338324	0.0495109	0.561138	Down
LF1	Methylation.CRT	cg25458314			cg25458314|	0.0547263	0.0547263	Intergenic_Opensea	Intergenic_Opensea	#NA	#NA	0.0581977	0.0774092	0.40114	Not	0.142328	0.00553809	0.0638332	Hyper	0.0841304	0.0172471	0.26224	Not
LF1	Methylation.CRT	cg16911576	TNNT3	TNNT3	cg16911576|TNNT3	0.0547243	0.0547243	Intragenic_Shore	Intragenic_ShoreShelf	#NA	#NA	0.102584	0.00164668	0.101845	Hyper	0.125827	0.00223294	0.0392419	Hyper	0.0232433	0.517469	0.812201	Not
LF1	Methylation.CRT	cg02797569	PCOLCE	PCOLCE	cg02797569|PCOLCE	0.0547221	0.0547221	Promoter_Shore	Promoter_ShoreShelf	#NA	#NA	0.0719769	0.0128628	0.207994	Not	0.168083	4.7302e-05	0.00524456	Hyper	0.0961062	0.0178605	0.265261	Not
LF1	Trans.CRT	ENSG00000176998	HCG4	HCG4	ENSG00000176998|HCG4	0.0547182	0.0547182	#NA	#NA	#NA	#NA	0.0820812	0.449303	0.685166	Not	0.494434	0.00120415	0.0904205	Up	0.412353	0.00336306	0.249994	Up
LF1	Methylation.CRT	cg18227995	MAD1L1	MAD1L1	cg18227995|MAD1L1	0.0547053	0.0547053	Intragenic_Shore	Intragenic_ShoreShelf	#NA	#NA	-0.000955893	0.977119	0.993152	Not	0.0994236	0.0217269	0.133343	Not	0.10038	0.0133572	0.240783	Hyper
LF1	Methylation.CRT	cg00157658			cg00157658|	0.0547048	0.0547048	Intergenic_Opensea	Intergenic_Opensea	#NA	#NA	0.0645233	0.0840855	0.413263	Not	0.17788	0.000428878	0.0162529	Hyper	0.113356	0.00759491	0.200635	Hyper
LF1	Meta.Urine	Urine_neg_1369	Gluconic acid	HMDB0000625	Urine_neg_1369|HMDB0000625|Gluconic acid	0.0547017	0.0547017	#NA	#NA	Hydroxy acids and derivatives	Medium-chain hydroxy acids and derivatives	0.283164	0.186429	0.456009	Not	1.52032	1.04149e-05	0.00055321	Up	1.23715	8.29554e-05	0.0040799	Up
LF1	Methylation.CRT	cg10210015			cg10210015|	0.0546957	0.0546957	Intergenic_Opensea	Intergenic_Opensea	#NA	#NA	0.0716407	0.0496036	0.340036	Not	0.144758	0.00234462	0.0402567	Hyper	0.0731172	0.081704	0.43943	Not
LF1	Methylation.CRT	cg10248207			cg10248207|	0.0546832	0.0546832	Intergenic_Shelf	Intergenic_ShoreShelf	#NA	#NA	0.122859	0.000833467	0.0796486	Hyper	0.163802	0.00133074	0.0297741	Hyper	0.0409434	0.286903	0.666018	Not
LF1	Methylation.CRT	cg24364891	LINC00707	LINC00707	cg24364891|LINC00707	0.0546691	0.0546691	Intragenic_Opensea	Intragenic_Opensea	#NA	#NA	0.0513872	0.120645	0.471529	Not	0.11235	0.00764177	0.0759965	Hyper	0.0609629	0.143955	0.530021	Not
LF1	Trans.CRT	ENSG00000163737	PF4	PF4	ENSG00000163737|PF4	-0.0546688	0.0546688	#NA	#NA	#NA	#NA	-0.386071	0.0192404	0.163621	Down	-0.450911	0.0401796	0.396984	Down	-0.0648402	0.746074	0.94274	Not
LF1	Methylation.CRT	cg23813732	MAP4K4	MAP4K4	cg23813732|MAP4K4	0.0546686	0.0546686	Intragenic_Opensea	Intragenic_Opensea	#NA	#NA	0.0526028	0.167828	0.531412	Not	0.172193	0.000859925	0.0234869	Hyper	0.11959	0.0130893	0.239063	Hyper
LF1	Methylation.CRT	cg16565845			cg16565845|	0.0546682	0.0546682	Intergenic_Opensea	Intergenic_Opensea	#NA	#NA	0.0074462	0.852945	0.951977	Not	0.141463	0.00549317	0.0635375	Hyper	0.134017	0.00619028	0.187515	Hyper
LF1	Methylation.CRT	cg09477541	LIPC	LIPC	cg09477541|LIPC	0.0546611	0.0546611	Intragenic_Opensea	Intragenic_Opensea	#NA	#NA	0.0274287	0.440781	0.756951	Not	0.1	0.0352116	0.173139	Hyper	0.0725717	0.0975575	0.466247	Not
LF1	Methylation.CRT	cg24902038	PLCH2	PLCH2	cg24902038|PLCH2	0.0546577	0.0546577	Intragenic_Opensea	Intragenic_Opensea	#NA	#NA	0.055686	0.0964687	0.434309	Not	0.106901	0.00673749	0.0710226	Hyper	0.0512152	0.217623	0.607634	Not
LF1	Methylation.CRT	cg11627112	CNGB1	CNGB1	cg11627112|CNGB1	0.054656	0.054656	Intragenic_Opensea	Intragenic_Opensea	#NA	#NA	0.0825931	0.00458169	0.144905	Not	0.161421	9.81423e-05	0.00752054	Hyper	0.0788283	0.0275132	0.306978	Not
LF1	Methylation.CRT	cg06959320	LINGO1	LINGO1	cg06959320|LINGO1	0.0546554	0.0546554	Promoter_Opensea	Promoter_Opensea	#NA	#NA	0.060547	0.0641152	0.374439	Not	0.111573	0.0108721	0.0919078	Hyper	0.0510258	0.195953	0.586726	Not
LF1	Methylation.CRT	cg14529469	MYL3	MYL3	cg14529469|MYL3	0.0546547	0.0546547	Promoter_Opensea	Promoter_Opensea	#NA	#NA	0.0497588	0.12615	0.479229	Not	0.12444	0.00364061	0.0509363	Hyper	0.0746808	0.0579075	0.391535	Not
LF1	Methylation.CRT	cg03002059	BLK	BLK	cg03002059|BLK	0.0546515	0.0546515	Intragenic_Opensea	Intragenic_Opensea	#NA	#NA	0.0364981	0.296035	0.653953	Not	0.123871	0.0036245	0.0508235	Hyper	0.087373	0.0346332	0.330584	Not
LF1	Methylation.CRT	cg16991944			cg16991944|	0.0546428	0.0546428	Intergenic_Opensea	Intergenic_Opensea	#NA	#NA	0.0764206	0.0382909	0.309419	Not	0.136591	0.00101856	0.025706	Hyper	0.0601702	0.182868	0.573541	Not
LF1	Methylation.CRT	cg16370261			cg16370261|	0.0546422	0.0546422	Intergenic_Opensea	Intergenic_Opensea	#NA	#NA	0.0402032	0.154632	0.516089	Not	0.124549	0.0012584	0.0288329	Hyper	0.0843457	0.0285208	0.31053	Not
LF1	Methylation.CRT	cg20793303	PRKCB	PRKCB	cg20793303|PRKCB	0.0546339	0.0546339	Intragenic_Opensea	Intragenic_Opensea	#NA	#NA	0.0496253	0.112017	0.458974	Not	0.209279	5.26076e-06	0.00182961	Hyper	0.159653	0.000180808	0.0594845	Hyper
LF1	Methylation.CRT	cg07004500			cg07004500|	0.054627	0.054627	Intergenic_Opensea	Intergenic_Opensea	#NA	#NA	0.0177064	0.629733	0.859021	Not	0.114038	0.012622	0.0996174	Hyper	0.0963316	0.0347142	0.330828	Not
LF1	Methylation.CRT	cg06211375	C1orf146	C1orf146	cg06211375|C1orf146	0.0546259	0.0546259	Promoter_Shore	Promoter_ShoreShelf	#NA	#NA	0.0411957	0.238899	0.604594	Not	0.10759	0.0154176	0.11088	Hyper	0.0663945	0.106662	0.480334	Not
LF1	Methylation.CRT	cg24811563			cg24811563|	0.0546192	0.0546192	Intergenic_Opensea	Intergenic_Opensea	#NA	#NA	0.0428667	0.158669	0.520944	Not	0.174225	8.84795e-06	0.00231238	Hyper	0.131358	0.00201742	0.129432	Hyper
LF1	Methylation.CRT	cg21221873			cg21221873|	0.0546135	0.0546135	Intergenic_Shelf	Intergenic_ShoreShelf	#NA	#NA	0.0500621	0.161684	0.524341	Not	0.121639	0.0122956	0.0981674	Hyper	0.0715765	0.0840455	0.443948	Not
LF1	Methylation.CRT	cg22659109	ENOX1	ENOX1	cg22659109|ENOX1	0.0546082	0.0546082	Intragenic_Opensea	Intragenic_Opensea	#NA	#NA	0.0382556	0.2931	0.651615	Not	0.142267	0.00303153	0.0462107	Hyper	0.104011	0.0160546	0.256192	Hyper
LF1	Methylation.CRT	cg25133156			cg25133156|	0.0546037	0.0546037	Intergenic_Opensea	Intergenic_Opensea	#NA	#NA	0.0604768	0.118207	0.468101	Not	0.116979	0.0136541	0.103831	Hyper	0.0565025	0.246277	0.632957	Not
LF1	Trans.CRT	ENSG00000133106	EPSTI1	EPSTI1	ENSG00000133106|EPSTI1	-0.0546021	0.0546021	#NA	#NA	#NA	#NA	-0.176897	0.24615	0.509032	Not	-0.512999	0.0142032	0.26069	Down	-0.336102	0.0795402	0.617065	Not
LF1	Methylation.CRT	cg25792284			cg25792284|	0.0545859	0.0545859	Intergenic_Opensea	Intergenic_Opensea	#NA	#NA	0.0393797	0.232538	0.598605	Not	0.12397	0.00290363	0.045168	Hyper	0.0845907	0.0327259	0.324637	Not
LF1	Methylation.CRT	cg09996211	PUS1	PUS1	cg09996211|PUS1	0.0545823	0.0545823	Promoter_Shore	Promoter_ShoreShelf	#NA	#NA	0.0842081	0.00721132	0.169156	Not	0.11263	0.00505575	0.0607272	Hyper	0.028422	0.412479	0.752748	Not
LF1	Methylation.CRT	cg24859749	LEFTY2	LEFTY2	cg24859749|LEFTY2	0.0545776	0.0545776	Intragenic_Shelf	Intragenic_ShoreShelf	#NA	#NA	0.0021916	0.954269	0.98595	Not	0.127732	0.00524451	0.0619458	Hyper	0.12554	0.0114762	0.228613	Hyper
LF1	Methylation.CRT	cg21500005	TRPC7	TRPC7	cg21500005|TRPC7	0.0545694	0.0545694	Intragenic_Opensea	Intragenic_Opensea	#NA	#NA	0.0191906	0.594664	0.842137	Not	0.133314	0.00195543	0.0365871	Hyper	0.114123	0.0128012	0.237263	Hyper
LF1	Methylation.CRT	cg23965132	SSH2	SSH2	cg23965132|SSH2	0.0545666	0.0545666	Intragenic_Opensea	Intragenic_Opensea	#NA	#NA	0.0839316	0.0221855	0.253824	Not	0.150969	0.0020686	0.0376779	Hyper	0.067037	0.14676	0.533267	Not
LF1	Methylation.CRT	cg12385305			cg12385305|	0.0545656	0.0545656	Intergenic_Opensea	Intergenic_Opensea	#NA	#NA	-0.00343333	0.929918	0.978231	Not	0.100925	0.0421992	0.191246	Hyper	0.104359	0.0246983	0.296637	Hyper
LF1	Methylation.CRT	cg06845268	GFPT1	GFPT1	cg06845268|GFPT1	0.0545571	0.0545571	Promoter_Shore	Promoter_ShoreShelf	#NA	#NA	0.0534015	0.104612	0.447573	Not	0.133341	0.000859451	0.0234799	Hyper	0.0799398	0.0457593	0.36249	Not
LF1	Methylation.CRT	cg08291938	COL15A1	COL15A1	cg08291938|COL15A1	0.054556	0.054556	Promoter_Shore	Promoter_ShoreShelf	#NA	#NA	0.0724964	0.0278584	0.276262	Not	0.131814	0.00347095	0.0497288	Hyper	0.0593172	0.134976	0.51866	Not
LF1	Methylation.CRT	cg25554034	RTP3	RTP3	cg25554034|RTP3	0.0545541	0.0545541	Promoter_Opensea	Promoter_Opensea	#NA	#NA	0.0391975	0.200789	0.56745	Not	0.12443	0.000761061	0.0219789	Hyper	0.0852327	0.0245717	0.296141	Not
LF1	Methylation.CRT	cg06823220			cg06823220|	0.054548	0.054548	Intergenic_Opensea	Intergenic_Opensea	#NA	#NA	0.0597184	0.0684227	0.383341	Not	0.125537	0.00540726	0.0630138	Hyper	0.0658183	0.0870753	0.449267	Not
LF1	Methylation.CRT	cg09416096			cg09416096|	0.0545307	0.0545307	Intergenic_Opensea	Intergenic_Opensea	#NA	#NA	0.0433068	0.233351	0.599319	Not	0.105016	0.0323453	0.165409	Hyper	0.0617089	0.148934	0.535838	Not
LF1	Methylation.CRT	cg01171153	HIVEP3	HIVEP3	cg01171153|HIVEP3	0.0545255	0.0545255	Intragenic_Opensea	Intragenic_Opensea	#NA	#NA	0.0898769	0.0172186	0.231327	Not	0.139253	0.00441764	0.0565587	Hyper	0.0493765	0.247494	0.633928	Not
LF1	Methylation.CRT	cg17178915	LOC253573	LOC253573	cg17178915|LOC253573	0.0545245	0.0545245	Intragenic_Opensea	Intragenic_Opensea	#NA	#NA	0.10377	0.00596914	0.158262	Hyper	0.125897	0.0140783	0.105565	Hyper	0.0221277	0.591223	0.848617	Not
LF1	Methylation.CRT	cg09234164			cg09234164|	0.0545244	0.0545244	Intergenic_Shelf	Intergenic_ShoreShelf	#NA	#NA	0.0474071	0.225863	0.592144	Not	0.104361	0.0460013	0.200482	Hyper	0.0569541	0.184527	0.575264	Not
LF1	Methylation.CRT	cg10461261			cg10461261|	0.0545227	0.0545227	Intergenic_Shore	Intergenic_ShoreShelf	#NA	#NA	0.024815	0.491768	0.7871	Not	0.124613	0.00923858	0.0841428	Hyper	0.0997977	0.0272495	0.306115	Not
LF1	Methylation.CRT	cg21255209	CMAS	CMAS	cg21255209|CMAS	0.0545204	0.0545204	Intragenic_Shelf	Intragenic_ShoreShelf	#NA	#NA	0.081229	0.00209603	0.110547	Not	0.210421	4.70809e-07	0.000681112	Hyper	0.129192	0.000480595	0.0817031	Hyper
LF1	Methylation.CRT	cg05988805			cg05988805|	0.0545192	0.0545192	Intergenic_Opensea	Intergenic_Opensea	#NA	#NA	0.0309282	0.333977	0.683787	Not	0.144203	0.000558973	0.0186462	Hyper	0.113275	0.0072701	0.197642	Hyper
LF1	Methylation.CRT	cg11037382			cg11037382|	0.0545151	0.0545151	Intergenic_Opensea	Intergenic_Opensea	#NA	#NA	0.0721421	0.0267659	0.272093	Not	0.133499	0.00418577	0.0549633	Hyper	0.0613565	0.11511	0.492528	Not
LF1	Methylation.CRT	cg14593963			cg14593963|	0.0545028	0.0545028	Intergenic_Opensea	Intergenic_Opensea	#NA	#NA	0.0545941	0.173227	0.537701	Not	0.14029	0.00508596	0.060924	Hyper	0.0856959	0.0764137	0.430116	Not
LF1	Meta.Urine	Urine_neg_6021	(3b,4b,11b,14b)-11-Ethoxy-3,4-epoxy-14-hydroxy-12-cyathen-15-al 14-xyloside	HMDB0034617	Urine_neg_6021|HMDB0034617|(3b,4b,11b,14b)-11-Ethoxy-3,4-epoxy-14-hydroxy-12-cyathen-15-al 14-xyloside	0.0544999	0.0544999	#NA	#NA	Prenol lipids	Diterpenoids	0.445806	0.000430266	0.0193978	Up	0.454259	0.0112508	0.059282	Up	0.00845276	0.958227	0.965365	Not
LF1	Methylation.CRT	cg15717377			cg15717377|	0.0544981	0.0544981	Intergenic_Shelf	Intergenic_ShoreShelf	#NA	#NA	0.0557461	0.157102	0.519135	Not	0.127232	0.0104514	0.0899553	Hyper	0.0714857	0.135186	0.518926	Not
LF1	Methylation.CRT	cg20929476	NEDD4	NEDD4	cg20929476|NEDD4	0.0544952	0.0544952	Intragenic_Shore	Intragenic_ShoreShelf	#NA	#NA	0.0479868	0.210371	0.577022	Not	0.124387	0.0178039	0.119817	Hyper	0.0764002	0.0802328	0.436753	Not
LF1	Methylation.CRT	cg17438457			cg17438457|	0.0544868	0.0544868	Intergenic_Shelf	Intergenic_ShoreShelf	#NA	#NA	0.11612	0.00156487	0.0999503	Hyper	0.149481	0.0014769	0.0315198	Hyper	0.0333603	0.463272	0.782426	Not
LF1	Methylation.CRT	cg02373313	FFAR1	FFAR1	cg02373313|FFAR1	0.0544849	0.0544849	Promoter_Shore	Promoter_ShoreShelf	#NA	#NA	0.0542966	0.089036	0.421982	Not	0.109598	0.0120852	0.0972366	Hyper	0.0553015	0.196432	0.587174	Not
LF1	Trans.CRT	ENSG00000102032	RENBP	RENBP	ENSG00000102032|RENBP	-0.0544822	0.0544822	#NA	#NA	#NA	#NA	0.255038	0.0880429	0.314649	Not	-0.181139	0.36135	0.813412	Not	-0.436177	0.0207116	0.442084	Down
LF1	Methylation.CRT	cg17729327	ZNRF3	ZNRF3	cg17729327|ZNRF3	0.0544761	0.0544761	Intragenic_Opensea	Intragenic_Opensea	#NA	#NA	0.0814014	0.0188071	0.238839	Not	0.101232	0.0115104	0.0947577	Hyper	0.019831	0.628368	0.865772	Not
LF1	Methylation.CRT	cg25249968	MLIP	MLIP	cg25249968|MLIP	0.0544717	0.0544717	Intragenic_Opensea	Intragenic_Opensea	#NA	#NA	0.011888	0.752976	0.913188	Not	0.136801	0.00767014	0.0761369	Hyper	0.124913	0.00756097	0.200241	Hyper
LF1	Methylation.CRT	cg12560320	LOC645851	LOC645851	cg12560320|LOC645851	0.0544625	0.0544625	Intragenic_Opensea	Intragenic_Opensea	#NA	#NA	0.0364906	0.315449	0.669407	Not	0.106075	0.0396729	0.184887	Hyper	0.0695841	0.113562	0.490447	Not
LF1	Methylation.CRT	cg07862100	HACD4	HACD4	cg07862100|HACD4	0.0544599	0.0544599	Intragenic_Shore	Intragenic_ShoreShelf	#NA	#NA	-0.0446519	0.267426	0.630216	Not	0.0753415	0.0973536	0.300782	Not	0.119993	0.0179612	0.265655	Hyper
LF1	Methylation.CRT	cg16018729	LOC729668	LOC729668	cg16018729|LOC729668	0.0544587	0.0544587	Promoter_Opensea	Promoter_Opensea	#NA	#NA	0.108716	0.00270122	0.120629	Hyper	0.117361	0.0155651	0.111465	Hyper	0.0086444	0.837433	0.948789	Not
LF1	Methylation.CRT	cg06939349	MYBPC1	MYBPC1	cg06939349|MYBPC1	0.0544555	0.0544555	Intragenic_Opensea	Intragenic_Opensea	#NA	#NA	0.0185034	0.584826	0.836898	Not	0.154395	0.000628211	0.019844	Hyper	0.135891	0.00304984	0.148495	Hyper
LF1	Methylation.CRT	cg26432047	CAMTA1	CAMTA1	cg26432047|CAMTA1	0.0544519	0.0544519	Intragenic_Opensea	Intragenic_Opensea	#NA	#NA	0.0964638	0.00633729	0.161703	Not	0.176908	0.000337375	0.0142794	Hyper	0.0804445	0.0575225	0.390644	Not
LF1	Methylation.CRT	cg07638545	SPOCK3	SPOCK3	cg07638545|SPOCK3	0.0544511	0.0544511	Intragenic_Opensea	Intragenic_Opensea	#NA	#NA	0.0654888	0.0894086	0.422596	Not	0.108451	0.0311279	0.162013	Hyper	0.0429626	0.33766	0.703718	Not
LF1	Methylation.CRT	cg10751592	ENPP6	ENPP6	cg10751592|ENPP6	0.0544496	0.0544496	Promoter_Opensea	Promoter_Opensea	#NA	#NA	0.0799698	0.0282038	0.277386	Not	0.18268	0.000196903	0.0107267	Hyper	0.102711	0.0127476	0.236939	Hyper
LF1	Methylation.CRT	cg02849699	RGS12	RGS12	cg02849699|RGS12	0.0544492	0.0544492	Intragenic_Opensea	Intragenic_Opensea	#NA	#NA	0.0360249	0.264001	0.627384	Not	0.131872	0.00302752	0.0461849	Hyper	0.0958476	0.0139424	0.244234	Not
LF1	Methylation.CRT	cg11301889			cg11301889|	0.0544451	0.0544451	Intergenic_Opensea	Intergenic_Opensea	#NA	#NA	0.0486844	0.22013	0.586637	Not	0.109562	0.0324032	0.16558	Hyper	0.060878	0.215427	0.605614	Not
LF1	Methylation.CRT	cg22582578			cg22582578|	0.0544432	0.0544432	Intergenic_Opensea	Intergenic_Opensea	#NA	#NA	0.0807933	0.00531848	0.152506	Not	0.156062	4.16119e-05	0.00494054	Hyper	0.0752683	0.0445614	0.359367	Not
LF1	Methylation.CRT	cg22219076			cg22219076|	0.0544386	0.0544386	Intergenic_Opensea	Intergenic_Opensea	#NA	#NA	0.0834786	0.0126937	0.206768	Not	0.132884	0.0023708	0.0405003	Hyper	0.0494056	0.231033	0.619733	Not
LF1	Meta.CRT	CRT_pos_2773	Methylimidazole acetaldehyde	HMDB0004181	CRT_pos_2773|HMDB0004181|Methylimidazole acetaldehyde|1-Methylimidazole-4-acetaldehyde|Methylimidazoleacetaldehyde|1-Methylimidazol-3-ylacetaldehyde	-0.0544283	0.0544283	#NA	#NA	Azoles	Imidazoles	0.0122339	0.928824	0.98516	Not	-0.469124	0.0182432	0.0920767	Down	-0.481358	0.0102941	0.108932	Down
LF1	Methylation.CRT	cg20964082	ERO1LB	ERO1LB	cg20964082|ERO1LB	0.0544216	0.0544216	Intragenic_Shelf	Intragenic_ShoreShelf	#NA	#NA	0.0348166	0.371794	0.71152	Not	0.146298	0.00638902	0.0690137	Hyper	0.111482	0.0117792	0.230484	Hyper
LF1	Methylation.CRT	cg20828519			cg20828519|	0.0544215	0.0544215	Intergenic_Opensea	Intergenic_Opensea	#NA	#NA	0.024806	0.560331	0.824169	Not	0.121468	0.0103931	0.0896658	Hyper	0.0966619	0.0623295	0.401404	Not
LF1	Methylation.CRT	cg21535828	TOP1	TOP1	cg21535828|TOP1	0.0544183	0.0544183	Promoter_Shore	Promoter_ShoreShelf	#NA	#NA	0.0552085	0.102984	0.44504	Not	0.183955	2.72454e-05	0.00394306	Hyper	0.128747	0.00238197	0.13602	Hyper
LF1	Methylation.CRT	cg19703240	CUX1	CUX1	cg19703240|CUX1	0.0543996	0.0543996	Intragenic_Opensea	Intragenic_Opensea	#NA	#NA	0.0543355	0.0727779	0.392189	Not	0.112342	0.00889969	0.0824429	Hyper	0.0580066	0.0899726	0.454185	Not
LF1	Methylation.CRT	cg24699271	ITPR1	ITPR1	cg24699271|ITPR1	0.0543993	0.0543993	Intragenic_Opensea	Intragenic_Opensea	#NA	#NA	0.0285437	0.408749	0.736214	Not	0.163569	0.000211526	0.011139	Hyper	0.135025	0.00254624	0.139258	Hyper
LF1	Methylation.CRT	cg19057424			cg19057424|	0.0543965	0.0543965	Intergenic_Opensea	Intergenic_Opensea	#NA	#NA	0.0274572	0.470202	0.774466	Not	0.126426	0.0130388	0.101332	Hyper	0.0989686	0.035504	0.333212	Not
LF1	Methylation.CRT	cg07543711	LBH	LBH	cg07543711|LBH	0.0543926	0.0543926	Intragenic_Opensea	Intragenic_Opensea	#NA	#NA	0.0608646	0.0907451	0.424861	Not	0.123124	0.0146875	0.108036	Hyper	0.0622589	0.149246	0.536309	Not
LF1	Methylation.CRT	cg17910786			cg17910786|	0.0543874	0.0543874	Intergenic_Opensea	Intergenic_Opensea	#NA	#NA	0.092644	0.0101514	0.191385	Not	0.124888	0.022446	0.13566	Hyper	0.0322442	0.440917	0.769972	Not
LF1	Methylation.CRT	cg07569575	SLIT3	SLIT3	cg07569575|SLIT3	0.0543831	0.0543831	Intragenic_Opensea	Intragenic_Opensea	#NA	#NA	0.0128487	0.751963	0.91281	Not	0.117961	0.0256767	0.146048	Hyper	0.105113	0.0430964	0.355542	Hyper
LF1	Methylation.CRT	cg03438097	CIITA	CIITA	cg03438097|CIITA	0.0543826	0.0543826	Intragenic_Opensea	Intragenic_Opensea	#NA	#NA	0.0601383	0.0871925	0.419038	Not	0.159475	0.000261603	0.0124527	Hyper	0.0993365	0.0225233	0.286868	Not
LF1	Methylation.CRT	cg06109226			cg06109226|	0.0543705	0.0543705	Intergenic_Shelf	Intergenic_ShoreShelf	#NA	#NA	0.0419239	0.146219	0.505672	Not	0.121257	0.000857099	0.0234367	Hyper	0.0793331	0.039456	0.345093	Not
LF1	Methylation.CRT	cg10800831	NLGN1	NLGN1	cg10800831|NLGN1	0.0543689	0.0543689	Promoter_Opensea	Promoter_Opensea	#NA	#NA	0.0591197	0.0856699	0.416238	Not	0.152927	0.00131385	0.0295465	Hyper	0.0938069	0.0221145	0.284995	Not
LF1	Methylation.CRT	cg00457155	SPTY2D1	SPTY2D1	cg00457155|SPTY2D1	0.0543658	0.0543658	Promoter_Shore	Promoter_ShoreShelf	#NA	#NA	0.0573898	0.0557905	0.355442	Not	0.141511	0.000952198	0.0247967	Hyper	0.0841212	0.018064	0.266068	Not
LF1	Methylation.CRT	cg03321918	MRPL3	MRPL3	cg03321918|MRPL3	0.0543611	0.0543611	Intragenic_Shore	Intragenic_ShoreShelf	#NA	#NA	0.0974964	0.0017336	0.103703	Not	0.107091	0.00251664	0.0417863	Hyper	0.0095945	0.799703	0.935274	Not
LF1	Methylation.CRT	cg26062981	PICK1	PICK1	cg26062981|PICK1	0.0543551	0.0543551	Promoter_Shore	Promoter_ShoreShelf	#NA	#NA	0.0433133	0.154978	0.516466	Not	0.149185	0.000525278	0.0180514	Hyper	0.105872	0.00462596	0.169933	Hyper
LF1	Methylation.CRT	cg02829368	ST6GALNAC5	ST6GALNAC5	cg02829368|ST6GALNAC5	0.0543416	0.0543416	Intragenic_Opensea	Intragenic_Opensea	#NA	#NA	0.0541803	0.138229	0.495525	Not	0.170976	0.00124031	0.0286063	Hyper	0.116795	0.0040851	0.162972	Hyper
LF1	Methylation.CRT	cg01312918	GLI2	GLI2	cg01312918|GLI2	0.054335	0.054335	Intragenic_Opensea	Intragenic_Opensea	#NA	#NA	0.0516673	0.116867	0.466355	Not	0.169465	0.000178185	0.0101796	Hyper	0.117798	0.00404698	0.162353	Hyper
LF1	Methylation.CRT	cg14465237	CCDC73	CCDC73	cg14465237|CCDC73	0.0543312	0.0543312	Promoter_Opensea	Promoter_Opensea	#NA	#NA	0.0477612	0.119178	0.469511	Not	0.108625	0.00628208	0.0684092	Hyper	0.0608635	0.110623	0.486392	Not
LF1	Methylation.CRT	cg16896708	UNC79	UNC79	cg16896708|UNC79	0.0543245	0.0543245	Promoter_Opensea	Promoter_Opensea	#NA	#NA	0.0868804	0.0154133	0.222276	Not	0.117702	0.0181582	0.121088	Hyper	0.0308216	0.484752	0.794481	Not
LF1	Methylation.CRT	cg11398731	MMAA	MMAA	cg11398731|MMAA	0.0543244	0.0543244	Promoter_Opensea	Promoter_Opensea	#NA	#NA	0.0570829	0.0700343	0.386581	Not	0.155932	0.00163456	0.0332481	Hyper	0.0988486	0.00762012	0.200833	Not
LF1	Methylation.CRT	cg26837372	STK19	STK19	cg26837372|STK19	0.0543197	0.0543197	Promoter_Shore	Promoter_ShoreShelf	#NA	#NA	0.0855103	0.000658253	0.0733344	Not	0.19465	6.85895e-08	0.000331394	Hyper	0.10914	0.0018683	0.126216	Hyper
LF1	Methylation.CRT	cg18767964			cg18767964|	0.0543191	0.0543191	Intergenic_Opensea	Intergenic_Opensea	#NA	#NA	0.053171	0.0584894	0.361843	Not	0.169048	1.84762e-05	0.00327687	Hyper	0.115877	0.00280846	0.14399	Hyper
LF1	Methylation.CRT	cg25864727	NCRNA00158	NCRNA00158	cg25864727|NCRNA00158	0.054316	0.054316	Intragenic_Opensea	Intragenic_Opensea	#NA	#NA	0.0478601	0.202076	0.568659	Not	0.16119	0.00424736	0.0553815	Hyper	0.11333	0.00664331	0.191971	Hyper
LF1	Methylation.CRT	cg06659691			cg06659691|	0.0543115	0.0543115	Intergenic_Opensea	Intergenic_Opensea	#NA	#NA	0.0748597	0.0212722	0.250114	Not	0.169462	0.000192599	0.0106099	Hyper	0.0946023	0.0129617	0.238244	Not
LF1	Meta.CRT	CRT_pos_1458	1,2-Dimethylbenzene	HMDB0059851	CRT_pos_1458|HMDB0059851|1,2-Dimethylbenzene	0.0543067	0.0543067	#NA	#NA	Benzene and substituted derivatives	Xylenes	0.692036	9.64669e-07	0.000260461	Up	0.70885	0.000204921	0.0158082	Up	0.0168146	0.920659	0.964066	Not
LF1	Methylation.CRT	cg11510931			cg11510931|	0.0543011	0.0543011	Intergenic_Opensea	Intergenic_Opensea	#NA	#NA	0.0140934	0.705829	0.893399	Not	0.145275	0.000885467	0.0238305	Hyper	0.131181	0.00708471	0.195902	Hyper
LF1	Methylation.CRT	cg11869049			cg11869049|	0.054298	0.054298	Intergenic_Shelf	Intergenic_ShoreShelf	#NA	#NA	0.0910238	0.0195234	0.242174	Not	0.204538	1.53271e-05	0.00300846	Hyper	0.113514	0.0216661	0.283055	Hyper
LF1	Methylation.CRT	cg10652469			cg10652469|	0.0542944	0.0542944	Intergenic_Shelf	Intergenic_ShoreShelf	#NA	#NA	0.0256716	0.464686	0.771234	Not	0.164478	0.000689982	0.020838	Hyper	0.138806	0.00165355	0.121985	Hyper
LF1	Methylation.CRT	cg18239109			cg18239109|	0.0542862	0.0542862	Intergenic_Opensea	Intergenic_Opensea	#NA	#NA	0.0756661	0.0352055	0.300239	Not	0.127447	0.00536358	0.0627234	Hyper	0.0517812	0.251421	0.637154	Not
LF1	Methylation.CRT	cg15462294	P2RX7	P2RX7	cg15462294|P2RX7	0.0542849	0.0542849	Intragenic_Opensea	Intragenic_Opensea	#NA	#NA	0.0773909	0.00840719	0.17869	Not	0.189645	1.16466e-05	0.00265285	Hyper	0.112254	0.00198217	0.128773	Hyper
LF1	Methylation.CRT	cg24366736			cg24366736|	0.0542731	0.0542731	Intergenic_Opensea	Intergenic_Opensea	#NA	#NA	0.00805275	0.813361	0.937009	Not	0.122999	0.00847712	0.0803666	Hyper	0.114946	0.0101735	0.220952	Hyper
LF1	Methylation.CRT	cg19831545			cg19831545|	0.0542683	0.0542683	Intergenic_Opensea	Intergenic_Opensea	#NA	#NA	0.0528285	0.119845	0.470408	Not	0.119228	0.00256791	0.042243	Hyper	0.0663998	0.106456	0.480038	Not
LF1	Methylation.CRT	cg13183298			cg13183298|	0.0542625	0.0542625	Intergenic_Shore	Intergenic_ShoreShelf	#NA	#NA	0.0965095	0.00511524	0.150381	Not	0.150197	0.0007417	0.0216882	Hyper	0.0536878	0.222555	0.612157	Not
LF1	Methylation.CRT	cg07193253			cg07193253|	0.0542608	0.0542608	Intergenic_Opensea	Intergenic_Opensea	#NA	#NA	0.0867948	0.00496201	0.14889	Not	0.165142	0.000196876	0.0107267	Hyper	0.0783472	0.0217142	0.283298	Not
LF1	Methylation.CRT	cg20972966	NXPH2	NXPH2	cg20972966|NXPH2	0.0542588	0.0542588	Intragenic_Opensea	Intragenic_Opensea	#NA	#NA	0.0280406	0.420361	0.743861	Not	0.115276	0.00769216	0.076259	Hyper	0.0872351	0.040819	0.349148	Not
LF1	Methylation.CRT	cg01614625			cg01614625|	0.0542574	0.0542574	Intergenic_Opensea	Intergenic_Opensea	#NA	#NA	-0.00432151	0.917427	0.974156	Not	0.0991562	0.0382334	0.18114	Not	0.103478	0.0416382	0.351582	Hyper
LF1	Methylation.CRT	cg15507535			cg15507535|	0.054256	0.054256	Intergenic_Shore	Intergenic_ShoreShelf	#NA	#NA	0.0230067	0.497989	0.790765	Not	0.164822	0.00078059	0.0222825	Hyper	0.141815	0.000981195	0.103362	Hyper
LF1	Methylation.CRT	cg16313382	NFATC1	NFATC1	cg16313382|NFATC1	0.0542546	0.0542546	Intragenic_Shore	Intragenic_ShoreShelf	#NA	#NA	0.0176818	0.651206	0.869048	Not	0.119441	0.0142467	0.106277	Hyper	0.101759	0.0342911	0.329401	Hyper
LF1	Methylation.CRT	cg23378948			cg23378948|	0.0542471	0.0542471	Intergenic_Opensea	Intergenic_Opensea	#NA	#NA	0.0611602	0.116595	0.46593	Not	0.112927	0.0153945	0.110793	Hyper	0.0517669	0.287607	0.66654	Not
LF1	Methylation.CRT	cg18707571	SSPO	SSPO	cg18707571|SSPO	0.0542424	0.0542424	Intragenic_Shelf	Intragenic_ShoreShelf	#NA	#NA	0.0825714	0.00809835	0.176267	Not	0.166207	0.000190652	0.0105622	Hyper	0.0836353	0.0113129	0.22755	Not
LF1	Methylation.CRT	cg22436032			cg22436032|	0.0542409	0.0542409	Intergenic_Shelf	Intergenic_ShoreShelf	#NA	#NA	0.0241176	0.507452	0.796085	Not	0.158881	0.000400309	0.0156719	Hyper	0.134764	0.00457381	0.169305	Hyper
LF1	Methylation.CRT	cg08636876	LINC01317	LINC01317	cg08636876|LINC01317	0.0542314	0.0542314	Intragenic_Opensea	Intragenic_Opensea	#NA	#NA	0.0842129	0.0153485	0.221976	Not	0.101299	0.0268161	0.14955	Hyper	0.0170857	0.690114	0.892525	Not
LF1	Methylation.CRT	cg21832942			cg21832942|	0.0542275	0.0542275	Intergenic_Opensea	Intergenic_Opensea	#NA	#NA	0.016616	0.634172	0.861173	Not	0.120986	0.00642674	0.0692308	Hyper	0.10437	0.0200077	0.275293	Hyper
LF1	Methylation.CRT	cg26385334			cg26385334|	0.0542271	0.0542271	Intergenic_Opensea	Intergenic_Opensea	#NA	#NA	0.0797028	0.048409	0.336932	Not	0.158601	0.0011354	0.0272609	Hyper	0.0788986	0.0969198	0.465314	Not
LF1	Methylation.CRT	cg09413034	JOSD1	JOSD1	cg09413034|JOSD1	0.0542087	0.0542087	Intragenic_Shelf	Intragenic_ShoreShelf	#NA	#NA	0.109211	0.000414673	0.0624422	Hyper	0.182727	3.14663e-05	0.00423969	Hyper	0.0735164	0.0491655	0.370782	Not
LF1	Methylation.CRT	cg17506563			cg17506563|	0.0541947	0.0541947	Intergenic_Opensea	Intergenic_Opensea	#NA	#NA	0.0573887	0.130944	0.485723	Not	0.123393	0.011176	0.0932667	Hyper	0.066004	0.172085	0.562181	Not
LF1	Meta.Urine	Urine_neg_2175	N-lactoyl-Tyrosine	HMDB0062177	Urine_neg_2175|HMDB0062177|N-lactoyl-Tyrosine	-0.0541903	0.0541903	#NA	#NA	Carboxylic acids and derivatives	Amino acids, peptides, and analogues	-0.266697	0.0169979	0.134586	Down	-0.518035	0.00190288	0.0194237	Down	-0.251338	0.0935167	0.237587	Not
LF1	Methylation.CRT	cg00036588	SLA2	SLA2	cg00036588|SLA2	0.0541888	0.0541888	Promoter_Opensea	Promoter_Opensea	#NA	#NA	0.0110274	0.787846	0.926971	Not	0.100062	0.0159184	0.112857	Hyper	0.0890349	0.0912689	0.456212	Not
LF1	Methylation.CRT	cg22035305			cg22035305|	0.0541833	0.0541833	Intergenic_Opensea	Intergenic_Opensea	#NA	#NA	0.0424352	0.188519	0.55469	Not	0.107601	0.00387846	0.0527296	Hyper	0.065166	0.120304	0.499615	Not
LF1	Methylation.CRT	cg01026953	C9orf117	C9orf117	cg01026953|C9orf117	0.0541711	0.0541711	Promoter_Opensea	Promoter_Opensea	#NA	#NA	0.0336845	0.346709	0.693413	Not	0.129578	0.00425632	0.0554413	Hyper	0.095894	0.0288993	0.311788	Not
LF1	Trans.CRT	ENSG00000196405	EVL	EVL	ENSG00000196405|EVL	-0.0541671	0.0541671	#NA	#NA	#NA	#NA	-0.0617714	0.535119	0.746893	Not	-0.369124	0.00748365	0.19459	Down	-0.307353	0.015882	0.411485	Not
LF1	Methylation.CRT	cg23580953	SERPINB10	SERPINB10	cg23580953|SERPINB10	0.0541625	0.0541625	Intragenic_Opensea	Intragenic_Opensea	#NA	#NA	0.0965989	0.00284643	0.122895	Not	0.1446	0.000515528	0.0178938	Hyper	0.0480011	0.248985	0.635161	Not
LF1	Trans.CRT	ENSG00000163710	PCOLCE2	PCOLCE2	ENSG00000163710|PCOLCE2	0.0541573	0.0541573	#NA	#NA	#NA	#NA	0.58321	0.00803796	0.113303	Up	0.591228	0.0420798	0.403908	Up	0.00801823	0.975861	0.996139	Not
LF1	Methylation.CRT	cg04165857			cg04165857|	0.0541563	0.0541563	Intergenic_Opensea	Intergenic_Opensea	#NA	#NA	0.0769444	0.0314707	0.288509	Not	0.16636	0.00115579	0.0275303	Hyper	0.0894158	0.0203358	0.277081	Not
LF1	Methylation.CRT	cg11834856	USP7	USP7	cg11834856|USP7	0.0541528	0.0541528	Intragenic_Shore	Intragenic_ShoreShelf	#NA	#NA	0.0695807	0.0388523	0.31113	Not	0.11166	0.0126713	0.0998251	Hyper	0.0420796	0.317809	0.689613	Not
LF1	Methylation.CRT	cg25137314			cg25137314|	0.0541447	0.0541447	Intergenic_Opensea	Intergenic_Opensea	#NA	#NA	0.0849912	0.0121141	0.203531	Not	0.132653	0.0066827	0.0707267	Hyper	0.0476613	0.228722	0.617566	Not
LF1	Methylation.CRT	cg17186724			cg17186724|	0.054127	0.054127	Intergenic_Opensea	Intergenic_Opensea	#NA	#NA	0.0901351	0.00410714	0.139456	Not	0.111651	0.00282871	0.0445125	Hyper	0.0215162	0.555975	0.831229	Not
LF1	Methylation.CRT	cg18926286			cg18926286|	0.0541193	0.0541193	Intergenic_Opensea	Intergenic_Opensea	#NA	#NA	0.0500675	0.105826	0.449443	Not	0.135803	0.00241806	0.0408807	Hyper	0.085736	0.0148805	0.249749	Not
LF1	Methylation.CRT	cg13608561			cg13608561|	0.054118	0.054118	Intergenic_Shelf	Intergenic_ShoreShelf	#NA	#NA	0.0644599	0.0600456	0.365609	Not	0.117166	0.0215905	0.132913	Hyper	0.0527065	0.19401	0.584723	Not
LF1	Methylation.CRT	cg14714147			cg14714147|	0.0541028	0.0541028	Intergenic_Opensea	Intergenic_Opensea	#NA	#NA	0.0813579	0.0300896	0.28386	Not	0.11032	0.0474279	0.203816	Hyper	0.0289625	0.538244	0.822515	Not
LF1	Methylation.CRT	cg14102979	RIMS1	RIMS1	cg14102979|RIMS1	0.0540988	0.0540988	Promoter_Opensea	Promoter_Opensea	#NA	#NA	0.0564826	0.180001	0.545227	Not	0.127605	0.0173458	0.11815	Hyper	0.0711227	0.137092	0.521404	Not
LF1	Methylation.CRT	cg20494451	ZFAT	ZFAT	cg20494451|ZFAT	0.0540984	0.0540984	Intragenic_Opensea	Intragenic_Opensea	#NA	#NA	0.00853712	0.835899	0.945484	Not	0.114876	0.011345	0.0940153	Hyper	0.106339	0.0401371	0.347242	Hyper
LF1	Methylation.CRT	cg05874348	TMEM92	TMEM92	cg05874348|TMEM92	0.054087	0.054087	Promoter_Shelf	Promoter_ShoreShelf	#NA	#NA	0.064664	0.00982771	0.189238	Not	0.204805	1.85957e-07	0.000489445	Hyper	0.140141	7.8274e-05	0.0469347	Hyper
LF1	Methylation.CRT	cg07466607			cg07466607|	0.0540839	0.0540839	Intergenic_Opensea	Intergenic_Opensea	#NA	#NA	0.0600126	0.0865975	0.417997	Not	0.111286	0.0185684	0.122516	Hyper	0.0512733	0.233267	0.62165	Not
LF1	Methylation.CRT	cg14924578			cg14924578|	0.0540806	0.0540806	Intergenic_Opensea	Intergenic_Opensea	#NA	#NA	0.0711369	0.0314656	0.288506	Not	0.134243	0.00265712	0.0430387	Hyper	0.063106	0.122989	0.50297	Not
LF1	Methylation.CRT	cg15064907			cg15064907|	0.0540774	0.0540774	Intergenic_Opensea	Intergenic_Opensea	#NA	#NA	0.103889	0.00555409	0.154575	Hyper	0.168481	0.0010218	0.0257567	Hyper	0.0645919	0.144886	0.53115	Not
LF1	Methylation.CRT	cg11219097			cg11219097|	0.054064	0.054064	Intergenic_Opensea	Intergenic_Opensea	#NA	#NA	0.0555357	0.122805	0.47437	Not	0.147875	0.00473002	0.0586543	Hyper	0.0923391	0.032512	0.324008	Not
LF1	Methylation.CRT	cg04144222	ANXA9	ANXA9	cg04144222|ANXA9	0.0540503	0.0540503	Promoter_Opensea	Promoter_Opensea	#NA	#NA	0.0984965	0.0100021	0.190397	Not	0.127507	0.0116937	0.0955583	Hyper	0.0290108	0.465693	0.783704	Not
LF1	Methylation.CRT	cg03118485	AP4E1	AP4E1	cg03118485|AP4E1	0.0540353	0.0540353	Intragenic_Opensea	Intragenic_Opensea	#NA	#NA	0.0365321	0.313918	0.668228	Not	0.126754	0.00461136	0.0579165	Hyper	0.0902214	0.0621505	0.401036	Not
LF1	Methylation.CRT	cg13506324	BNC2	BNC2	cg13506324|BNC2	0.0540316	0.0540316	Intragenic_Opensea	Intragenic_Opensea	#NA	#NA	0.00868046	0.83661	0.945761	Not	0.132971	0.00681541	0.0714644	Hyper	0.12429	0.019814	0.274315	Hyper
LF1	Methylation.CRT	cg24194370			cg24194370|	0.0540191	0.0540191	Intergenic_Opensea	Intergenic_Opensea	#NA	#NA	0.0803943	0.0411942	0.317557	Not	0.155822	0.00180103	0.0350009	Hyper	0.075428	0.100503	0.471213	Not
LF1	Methylation.CRT	cg00188032	ERAP1	ERAP1	cg00188032|ERAP1	0.054009	0.054009	Promoter_Shore	Promoter_ShoreShelf	#NA	#NA	0.129528	0.000272812	0.0538142	Hyper	0.165901	0.00135665	0.0300825	Hyper	0.0363731	0.350123	0.712697	Not
LF1	Methylation.CRT	cg13763401	RNF219-AS1	RNF219-AS1	cg13763401|RNF219-AS1	0.0540078	0.0540078	Intragenic_Opensea	Intragenic_Opensea	#NA	#NA	0.0987835	0.0085219	0.179395	Not	0.153994	0.000418002	0.0160347	Hyper	0.0552104	0.242077	0.629258	Not
LF1	Methylation.CRT	cg15207708	MIR548F5	MIR548F5	cg15207708|MIR548F5	0.054003	0.054003	Intragenic_Opensea	Intragenic_Opensea	#NA	#NA	0.0222005	0.562315	0.825122	Not	0.119601	0.00826145	0.079236	Hyper	0.0974004	0.037793	0.340401	Not
LF1	Methylation.CRT	cg12577659	STK24	STK24	cg12577659|STK24	0.0539989	0.0539989	Intragenic_Opensea	Intragenic_Opensea	#NA	#NA	0.0312647	0.389946	0.723927	Not	0.155685	0.0010351	0.0259378	Hyper	0.124421	0.00381603	0.158943	Hyper
LF1	Methylation.CRT	cg10932377			cg10932377|	0.0539957	0.0539957	Intergenic_Opensea	Intergenic_Opensea	#NA	#NA	0.0646314	0.0220849	0.253478	Not	0.156898	1.07899e-05	0.00256831	Hyper	0.0922664	0.0115718	0.229056	Not
LF1	Methylation.CRT	cg18954047	TRIM27	TRIM27	cg18954047|TRIM27	0.0539925	0.0539925	Intragenic_Shore	Intragenic_ShoreShelf	#NA	#NA	0.076555	0.0361338	0.303054	Not	0.162047	0.000872868	0.0236537	Hyper	0.0854917	0.0424718	0.353825	Not
LF1	Methylation.CRT	cg01030435	SMG1	SMG1	cg01030435|SMG1	0.0539891	0.0539891	Promoter_Shore	Promoter_ShoreShelf	#NA	#NA	0.0611001	0.0565586	0.357318	Not	0.111235	0.00646892	0.0694739	Hyper	0.0501351	0.189975	0.580716	Not
LF1	Methylation.CRT	cg25286715			cg25286715|	0.0539878	0.0539878	Intergenic_Opensea	Intergenic_Opensea	#NA	#NA	0.0462369	0.161712	0.524376	Not	0.138692	0.0011756	0.0277952	Hyper	0.0924555	0.0288276	0.311535	Not
LF1	Methylation.CRT	cg26542105			cg26542105|	0.0539738	0.0539738	Intergenic_Opensea	Intergenic_Opensea	#NA	#NA	0.0455135	0.147603	0.507424	Not	0.100094	0.0122963	0.0981696	Hyper	0.0545807	0.150936	0.538281	Not
LF1	Methylation.CRT	cg03394664	ABCG1	ABCG1	cg03394664|ABCG1	0.0539681	0.0539681	Promoter_Shore	Promoter_ShoreShelf	#NA	#NA	0.0556142	0.0954377	0.432646	Not	0.137457	0.00254375	0.04203	Hyper	0.0818427	0.036564	0.33645	Not
LF1	Methylation.CRT	cg25354751			cg25354751|	0.0539596	0.0539596	Intergenic_Opensea	Intergenic_Opensea	#NA	#NA	0.0524619	0.130137	0.484601	Not	0.119822	0.016692	0.115759	Hyper	0.0673599	0.0976912	0.466437	Not
LF1	Methylation.CRT	cg07649828	NEB	NEB	cg07649828|NEB	0.0539506	0.0539506	Promoter_Opensea	Promoter_Opensea	#NA	#NA	0.0690541	0.0473084	0.334177	Not	0.123449	0.016322	0.11436	Hyper	0.0543952	0.188871	0.579469	Not
LF1	Methylation.CRT	cg13859574			cg13859574|	0.0539485	0.0539485	Intergenic_Opensea	Intergenic_Opensea	#NA	#NA	0.0608594	0.0217602	0.252186	Not	0.164029	2.13029e-06	0.00125647	Hyper	0.10317	0.00433339	0.166109	Hyper
LF1	Methylation.CRT	cg25244979			cg25244979|	0.0539436	0.0539436	Intergenic_Opensea	Intergenic_Opensea	#NA	#NA	0.130189	0.000257595	0.0529178	Hyper	0.203219	6.01459e-05	0.00592825	Hyper	0.0730298	0.080777	0.437741	Not
LF1	Methylation.CRT	cg14321373	KCNK9	KCNK9	cg14321373|KCNK9	0.053943	0.053943	Intragenic_Shelf	Intragenic_ShoreShelf	#NA	#NA	0.00697215	0.866783	0.957061	Not	0.154974	0.00433929	0.0560038	Hyper	0.148002	0.00184513	0.125696	Hyper
LF1	Methylation.CRT	cg03348100			cg03348100|	0.0539423	0.0539423	Intergenic_Shelf	Intergenic_ShoreShelf	#NA	#NA	0.0839741	0.00775713	0.173614	Not	0.16597	2.76161e-05	0.00397154	Hyper	0.0819959	0.0486415	0.3696	Not
LF1	Methylation.CRT	cg13136648	TMEM156	TMEM156	cg13136648|TMEM156	0.0539406	0.0539406	Intragenic_Opensea	Intragenic_Opensea	#NA	#NA	0.0385844	0.268325	0.631062	Not	0.124177	0.0091437	0.0836476	Hyper	0.0855925	0.0567996	0.389081	Not
LF1	Methylation.CRT	cg15624376	HOXA4	HOXA4	cg15624376|HOXA4	0.0539404	0.0539404	Promoter_Shore	Promoter_ShoreShelf	#NA	#NA	0.0180448	0.605047	0.846979	Not	0.157604	0.00103809	0.0259742	Hyper	0.139559	0.0014443	0.116325	Hyper
LF1	Trans.CRT	ENSG00000181404	WASHC1	WASHC1	ENSG00000181404|WASHC1	-0.0539258	0.0539258	#NA	#NA	#NA	#NA	0.534095	0.00199113	0.0602078	Up	0.134113	0.544732	0.892309	Not	-0.399982	0.0558057	0.5744	Not
LF1	Methylation.CRT	cg07331098	MOV10L1	MOV10L1	cg07331098|MOV10L1	0.0539222	0.0539222	Intragenic_Opensea	Intragenic_Opensea	#NA	#NA	-0.00794928	0.822981	0.940647	Not	0.134562	0.00164873	0.0334114	Hyper	0.142511	0.00287565	0.145255	Hyper
LF1	Methylation.CRT	cg21250144	PSMA1	PSMA1	cg21250144|PSMA1	0.0539218	0.0539218	Promoter_Opensea	Promoter_Opensea	#NA	#NA	0.0328073	0.381772	0.718609	Not	0.120222	0.016842	0.116309	Hyper	0.0874148	0.0609643	0.398466	Not
LF1	Methylation.CRT	cg22128724	TCF7L1	TCF7L1	cg22128724|TCF7L1	0.0539189	0.0539189	Intragenic_Opensea	Intragenic_Opensea	#NA	#NA	0.0476797	0.116339	0.465553	Not	0.178832	1.865e-05	0.00329201	Hyper	0.131153	0.00210681	0.131209	Hyper
LF1	Methylation.CRT	cg23303575			cg23303575|	0.0539121	0.0539121	Intergenic_Opensea	Intergenic_Opensea	#NA	#NA	0.0745346	0.0407261	0.316237	Not	0.136137	0.00203353	0.0373233	Hyper	0.061602	0.160446	0.549569	Not
LF1	Methylation.CRT	cg04378659			cg04378659|	0.053899	0.053899	Intergenic_Opensea	Intergenic_Opensea	#NA	#NA	0.0705497	0.0754461	0.397474	Not	0.101954	0.0308996	0.161376	Hyper	0.0314047	0.507019	0.806499	Not
LF1	Methylation.CRT	cg15643430	RARB	RARB	cg15643430|RARB	0.0538967	0.0538967	Intragenic_Opensea	Intragenic_Opensea	#NA	#NA	0.0498154	0.190226	0.556546	Not	0.118835	0.00614603	0.0675687	Hyper	0.0690195	0.143019	0.528744	Not
LF1	Methylation.CRT	cg00774006	CCDC48	CCDC48	cg00774006|CCDC48	0.0538934	0.0538934	Intragenic_Opensea	Intragenic_Opensea	#NA	#NA	0.104499	0.00199773	0.108709	Hyper	0.16142	0.000635939	0.0199438	Hyper	0.0569208	0.121369	0.500768	Not
LF1	Methylation.CRT	cg10790954	LOC729987	LOC729987	cg10790954|LOC729987	0.0538914	0.0538914	Promoter_Opensea	Promoter_Opensea	#NA	#NA	0.10027	0.00211903	0.111061	Hyper	0.137582	0.00189486	0.0359566	Hyper	0.0373115	0.323194	0.69375	Not
LF1	Meta.Plasma	Plasma_pos_1124	2,6-Diamino-4-hydroxy-5-(N-methyl)formamidopyrimidine	HMDB0011657	Plasma_pos_1124|HMDB0011657|2,6-Diamino-4-hydroxy-5-(N-methyl)formamidopyrimidine|2,6-Diamino-4-hydroxy-5-N-methylformamidopyrimidine	-0.0538838	0.0538838	#NA	#NA	Diazines	Pyrimidines and pyrimidine derivatives	-0.174001	0.0218035	0.154155	Down	-0.260212	0.0116514	0.124695	Down	-0.0862107	0.360065	0.625458	Not
LF1	Methylation.CRT	cg16612083	OLFM3	OLFM3	cg16612083|OLFM3	0.0538833	0.0538833	Intragenic_Opensea	Intragenic_Opensea	#NA	#NA	0.0781462	0.0211595	0.249583	Not	0.130411	0.00214714	0.0384257	Hyper	0.052265	0.18435	0.575037	Not
LF1	Methylation.CRT	cg00402668			cg00402668|	0.0538807	0.0538807	Intergenic_Opensea	Intergenic_Opensea	#NA	#NA	0.0418341	0.285257	0.645201	Not	0.117446	0.00987781	0.0872235	Hyper	0.075612	0.110283	0.485828	Not
LF1	Methylation.CRT	cg00264129	HBEGF	HBEGF	cg00264129|HBEGF	0.0538729	0.0538729	Intragenic_Shore	Intragenic_ShoreShelf	#NA	#NA	0.046027	0.21997	0.586493	Not	0.158559	0.000739625	0.021662	Hyper	0.112532	0.0134766	0.241368	Hyper
LF1	Methylation.CRT	cg04009816	C11orf88	C11orf88	cg04009816|C11orf88	0.0538677	0.0538677	Intragenic_Opensea	Intragenic_Opensea	#NA	#NA	0.0122485	0.764025	0.917597	Not	0.13047	0.00932371	0.0845503	Hyper	0.118221	0.0169258	0.260619	Hyper
LF1	Methylation.CRT	cg08551036	ACSF3	ACSF3	cg08551036|ACSF3	0.0538621	0.0538621	Intragenic_Shore	Intragenic_ShoreShelf	#NA	#NA	0.0641843	0.0564569	0.35714	Not	0.112342	0.00405005	0.0540142	Hyper	0.0481573	0.260823	0.644872	Not
LF1	Methylation.CRT	cg26292889	LOC102724434	LOC102724434	cg26292889|LOC102724434	0.0538618	0.0538618	Promoter_Opensea	Promoter_Opensea	#NA	#NA	0.0412722	0.2315	0.597529	Not	0.113009	0.0174664	0.118589	Hyper	0.0717365	0.071306	0.420187	Not
LF1	Methylation.CRT	cg26437010	LOC101927379	LOC101927379	cg26437010|LOC101927379	0.0538613	0.0538613	Intragenic_Opensea	Intragenic_Opensea	#NA	#NA	0.0321904	0.428679	0.749298	Not	0.113597	0.0218928	0.13389	Hyper	0.0814062	0.102973	0.474716	Not
LF1	Methylation.CRT	cg03747908			cg03747908|	0.0538555	0.0538555	Intergenic_Opensea	Intergenic_Opensea	#NA	#NA	0.0499387	0.0881469	0.42067	Not	0.160217	5.93688e-05	0.00588947	Hyper	0.110278	0.00275401	0.142919	Hyper
LF1	Methylation.CRT	cg08370839	OBFC1	OBFC1	cg08370839|OBFC1	0.0538377	0.0538377	Promoter_Shore	Promoter_ShoreShelf	#NA	#NA	0.0836222	0.0120544	0.203235	Not	0.137527	0.000799571	0.0225629	Hyper	0.0539048	0.15861	0.547558	Not
LF1	Methylation.CRT	cg27235789			cg27235789|	0.0538354	0.0538354	Intergenic_Opensea	Intergenic_Opensea	#NA	#NA	0.0566549	0.141965	0.500243	Not	0.113631	0.0326261	0.166167	Hyper	0.0569766	0.249192	0.635353	Not
LF1	Methylation.CRT	cg00271433			cg00271433|	0.0538306	0.0538306	Intergenic_Opensea	Intergenic_Opensea	#NA	#NA	0.105821	0.00151517	0.098914	Hyper	0.175833	0.000264774	0.0125371	Hyper	0.0700124	0.0582721	0.392318	Not
LF1	Methylation.CRT	cg06597610	ARGFX	ARGFX	cg06597610|ARGFX	0.0538295	0.0538295	Intragenic_Opensea	Intragenic_Opensea	#NA	#NA	0.082469	0.0038806	0.13666	Not	0.183038	1.86325e-05	0.00329046	Hyper	0.100569	0.0035918	0.155799	Hyper
LF1	Methylation.CRT	cg14538218			cg14538218|	0.0538281	0.0538281	Intergenic_Opensea	Intergenic_Opensea	#NA	#NA	0.0728038	0.0712525	0.388983	Not	0.132291	0.00851259	0.0805459	Hyper	0.0594868	0.206704	0.597483	Not
LF1	Methylation.CRT	cg14550751			cg14550751|	0.0538202	0.0538202	Intergenic_Opensea	Intergenic_Opensea	#NA	#NA	0.111807	0.000988076	0.0848247	Hyper	0.132692	0.00428032	0.0556077	Hyper	0.020885	0.574408	0.840276	Not
LF1	Methylation.CRT	cg07498494			cg07498494|	0.0538109	0.0538109	Intergenic_Opensea	Intergenic_Opensea	#NA	#NA	0.0475483	0.161217	0.523853	Not	0.111171	0.0231075	0.137884	Hyper	0.0636224	0.136062	0.520013	Not
LF1	Methylation.CRT	cg02478380	SSTR3	SSTR3	cg02478380|SSTR3	0.0538092	0.0538092	Promoter_Shelf	Promoter_ShoreShelf	#NA	#NA	0.0736754	0.028565	0.278591	Not	0.100737	0.0123468	0.0984007	Hyper	0.0270612	0.529344	0.818027	Not
LF1	Methylation.CRT	cg14208090	VRK2	VRK2	cg14208090|VRK2	0.0538068	0.0538068	Promoter_Opensea	Promoter_Opensea	#NA	#NA	0.012055	0.73184	0.904589	Not	0.120931	0.0109966	0.092504	Hyper	0.108876	0.0110653	0.226242	Hyper
LF1	Methylation.CRT	cg03577599	ANK1	ANK1	cg03577599|ANK1	0.0538067	0.0538067	Intragenic_Opensea	Intragenic_Opensea	#NA	#NA	0.0526346	0.108782	0.454256	Not	0.151439	0.000389684	0.0154379	Hyper	0.0988041	0.0174872	0.263404	Not
LF1	Methylation.CRT	cg00360077	ARNT2	ARNT2	cg00360077|ARNT2	0.0538039	0.0538039	Intragenic_Opensea	Intragenic_Opensea	#NA	#NA	0.0524141	0.154333	0.515765	Not	0.136344	0.00476873	0.0588872	Hyper	0.08393	0.0469091	0.365375	Not
LF1	Methylation.CRT	cg27389454	BRSK1	BRSK1	cg27389454|BRSK1	0.0538022	0.0538022	Intragenic_Shore	Intragenic_ShoreShelf	#NA	#NA	0.0711052	0.0175155	0.232697	Not	0.213571	2.80353e-07	0.000575771	Hyper	0.142466	0.000454778	0.0807863	Hyper
LF1	Methylation.CRT	cg24093156			cg24093156|	0.0538014	0.0538014	Intergenic_Opensea	Intergenic_Opensea	#NA	#NA	0.0825076	0.0162033	0.226302	Not	0.113387	0.0161359	0.113685	Hyper	0.0308793	0.394227	0.74136	Not
LF1	Methylation.CRT	cg01574410	PARVG	PARVG	cg01574410|PARVG	0.0537921	0.0537921	Intragenic_Opensea	Intragenic_Opensea	#NA	#NA	0.0499005	0.129481	0.483784	Not	0.108428	0.0237547	0.139981	Hyper	0.0585279	0.14255	0.528198	Not
LF1	Methylation.CRT	cg11917727			cg11917727|	0.0537865	0.0537865	Intergenic_Opensea	Intergenic_Opensea	#NA	#NA	0.098009	0.0101602	0.191423	Not	0.158793	0.00310349	0.0468149	Hyper	0.060784	0.135865	0.519809	Not
LF1	Methylation.CRT	cg19241831	OTOF	OTOF	cg19241831|OTOF	0.0537834	0.0537834	Promoter_Shelf	Promoter_ShoreShelf	#NA	#NA	0.0751176	0.0124037	0.205274	Not	0.117427	0.00222083	0.0391495	Hyper	0.0423096	0.225295	0.614653	Not
LF1	Methylation.CRT	cg11756973			cg11756973|	0.0537748	0.0537748	Intergenic_Opensea	Intergenic_Opensea	#NA	#NA	0.0777724	0.0218797	0.252731	Not	0.101041	0.032837	0.166745	Hyper	0.0232686	0.539473	0.823155	Not
LF1	Methylation.CRT	cg23265542	LRCH1	LRCH1	cg23265542|LRCH1	0.0537646	0.0537646	Intragenic_Opensea	Intragenic_Opensea	#NA	#NA	0.036813	0.355735	0.700186	Not	0.141049	0.00653646	0.0698801	Hyper	0.104236	0.0330603	0.325738	Hyper
LF1	Methylation.CRT	cg04878349	DCLK3	DCLK3	cg04878349|DCLK3	0.053756	0.053756	Intragenic_Opensea	Intragenic_Opensea	#NA	#NA	0.0749351	0.0224472	0.254716	Not	0.121057	0.00591869	0.0662073	Hyper	0.0461216	0.23276	0.62122	Not
LF1	Methylation.CRT	cg01055695	PAEP	PAEP	cg01055695|PAEP	0.0537541	0.0537541	Promoter_Opensea	Promoter_Opensea	#NA	#NA	0.013441	0.700411	0.890971	Not	0.148072	0.000704461	0.021094	Hyper	0.134631	0.0022876	0.134673	Hyper
LF1	Methylation.CRT	cg07310204	CERS6	CERS6	cg07310204|CERS6	0.0537511	0.0537511	Intragenic_Opensea	Intragenic_Opensea	#NA	#NA	0.0834448	0.0220663	0.253437	Not	0.12102	0.0213569	0.132133	Hyper	0.0375757	0.39531	0.742084	Not
LF1	Methylation.CRT	cg12756825			cg12756825|	0.0537505	0.0537505	Intergenic_Opensea	Intergenic_Opensea	#NA	#NA	0.0464607	0.20964	0.576325	Not	0.106737	0.014587	0.107636	Hyper	0.0602766	0.177517	0.568037	Not
LF1	Trans.CRT	ENSG00000100522	GNPNAT1	GNPNAT1	ENSG00000100522|GNPNAT1	-0.0537459	0.0537459	#NA	#NA	#NA	#NA	-0.42739	0.000507042	0.0316026	Down	-0.336035	0.0342376	0.375975	Not	0.0913546	0.527615	0.884705	Not
LF1	Methylation.CRT	cg18474703			cg18474703|	0.0537435	0.0537435	Intergenic_Shore	Intergenic_ShoreShelf	#NA	#NA	0.0456356	0.206024	0.572682	Not	0.136113	0.00286937	0.0448601	Hyper	0.0904777	0.0355369	0.333324	Not
LF1	Methylation.CRT	cg24939483			cg24939483|	0.0537417	0.0537417	Intergenic_Opensea	Intergenic_Opensea	#NA	#NA	0.0161837	0.68262	0.88337	Not	0.117142	0.0186476	0.12277	Hyper	0.100958	0.0383782	0.342172	Hyper
LF1	Trans.CRT	ENSG00000255284	AP006621.3	AP006621.3	ENSG00000255284|AP006621.3	0.0537407	0.0537407	#NA	#NA	#NA	#NA	0.552046	0.000615128	0.0337973	Up	0.624864	0.00331941	0.143033	Up	0.0728185	0.701183	0.93459	Not
LF1	Methylation.CRT	cg01436527			cg01436527|	0.0537406	0.0537406	Intergenic_Opensea	Intergenic_Opensea	#NA	#NA	0.000597376	0.988204	0.996554	Not	0.132411	0.00685096	0.0716556	Hyper	0.131813	0.0068982	0.194347	Hyper
LF1	Methylation.CRT	cg10300962	GABRR1	GABRR1	cg10300962|GABRR1	0.0537343	0.0537343	Intragenic_Opensea	Intragenic_Opensea	#NA	#NA	0.0585363	0.0833766	0.411885	Not	0.1402	0.00225149	0.0394122	Hyper	0.0816642	0.0590552	0.394172	Not
LF1	Methylation.CRT	cg09098464	CNOT1	CNOT1	cg09098464|CNOT1	0.05373	0.05373	Intragenic_Opensea	Intragenic_Opensea	#NA	#NA	0.0911225	0.00379341	0.135316	Not	0.156551	0.00142488	0.0309144	Hyper	0.0654282	0.0703774	0.41822	Not
LF1	Methylation.CRT	cg02330352	DNAH3	DNAH3	cg02330352|DNAH3	0.0537299	0.0537299	Intragenic_Opensea	Intragenic_Opensea	#NA	#NA	0.0351125	0.306395	0.662276	Not	0.128413	0.00555628	0.0639568	Hyper	0.0933003	0.0308253	0.318398	Not
LF1	Methylation.CRT	cg25731914	BMPR1B-AS1	BMPR1B-AS1	cg25731914|BMPR1B-AS1	0.053727	0.053727	Intragenic_Opensea	Intragenic_Opensea	#NA	#NA	0.00698111	0.842998	0.948187	Not	0.123385	0.0027318	0.0436798	Hyper	0.116404	0.00677382	0.19302	Hyper
LF1	Methylation.CRT	cg10721728	LRRC7	LRRC7	cg10721728|LRRC7	0.0537218	0.0537218	Intragenic_Opensea	Intragenic_Opensea	#NA	#NA	0.0896285	0.00369049	0.133947	Not	0.124502	0.00238937	0.0406436	Hyper	0.034874	0.337837	0.703837	Not
LF1	Methylation.CRT	cg25527627			cg25527627|	0.0537213	0.0537213	Intergenic_Opensea	Intergenic_Opensea	#NA	#NA	0.0490026	0.162224	0.525075	Not	0.112583	0.0078214	0.0769102	Hyper	0.0635806	0.136339	0.52039	Not
LF1	Methylation.CRT	cg02352328			cg02352328|	0.0537128	0.0537128	Intergenic_Shelf	Intergenic_ShoreShelf	#NA	#NA	0.0573792	0.058657	0.362202	Not	0.110413	0.000851329	0.0233554	Hyper	0.0530339	0.164257	0.553875	Not
LF1	Methylation.CRT	cg18436680	IKZF1	IKZF1	cg18436680|IKZF1	0.0537125	0.0537125	Intragenic_Opensea	Intragenic_Opensea	#NA	#NA	0.0644042	0.061246	0.368268	Not	0.114062	0.0184006	0.121927	Hyper	0.049658	0.228562	0.617427	Not
LF1	Methylation.CRT	cg23933095	CLIP2	CLIP2	cg23933095|CLIP2	0.0537122	0.0537122	Intragenic_Shelf	Intragenic_ShoreShelf	#NA	#NA	0.145847	5.71596e-07	0.00645756	Hyper	0.2237	1.99567e-07	0.000498708	Hyper	0.0778522	0.0214536	0.282092	Not
LF1	Methylation.CRT	cg19293162	GNG7	GNG7	cg19293162|GNG7	0.0537041	0.0537041	Intragenic_Island	Intragenic_Island	#NA	#NA	0.0653934	0.035108	0.299979	Not	0.140111	0.000326068	0.0140136	Hyper	0.0747175	0.0540583	0.382974	Not
LF1	Methylation.CRT	cg17438250	FGD5	FGD5	cg17438250|FGD5	0.0537028	0.0537028	Intragenic_Opensea	Intragenic_Opensea	#NA	#NA	0.0464248	0.198516	0.565181	Not	0.109814	0.0278219	0.152577	Hyper	0.0633895	0.182616	0.573291	Not
LF1	Methylation.CRT	cg17263173	SNRPB2	SNRPB2	cg17263173|SNRPB2	0.0536989	0.0536989	Promoter_Shore	Promoter_ShoreShelf	#NA	#NA	0.0207337	0.613242	0.850937	Not	0.126352	0.0270307	0.150189	Hyper	0.105619	0.0164464	0.25827	Hyper
LF1	Trans.CRT	ENSG00000151090	THRB	THRB	ENSG00000151090|THRB	0.0536964	0.0536964	#NA	#NA	#NA	#NA	-0.35343	0.120198	0.363599	Not	0.361935	0.233005	0.717816	Not	0.715365	0.0132014	0.395791	Up
LF1	Methylation.CRT	cg18437219			cg18437219|	0.0536924	0.0536924	Intergenic_Opensea	Intergenic_Opensea	#NA	#NA	0.0425589	0.200687	0.56734	Not	0.174545	0.000241001	0.0119387	Hyper	0.131986	0.00176397	0.124175	Hyper
LF1	Methylation.CRT	cg03925845			cg03925845|	0.053689	0.053689	Intergenic_Opensea	Intergenic_Opensea	#NA	#NA	0.0480375	0.193877	0.560455	Not	0.118907	0.0217764	0.133496	Hyper	0.0708692	0.0930927	0.459085	Not
LF1	Methylation.CRT	cg05159732	HCRT	HCRT	cg05159732|HCRT	0.0536824	0.0536824	Promoter_Shore	Promoter_ShoreShelf	#NA	#NA	0.0697506	0.0412554	0.317717	Not	0.149267	0.00175487	0.0345187	Hyper	0.0795161	0.0520781	0.378154	Not
LF1	Methylation.CRT	cg22888434			cg22888434|	0.0536789	0.0536789	Intergenic_Shelf	Intergenic_ShoreShelf	#NA	#NA	0.0799935	0.0183224	0.236518	Not	0.14311	0.00321828	0.0477762	Hyper	0.0631166	0.104248	0.476661	Not
LF1	Meta.Urine	Urine_neg_2931	N-Acetyl-D-mannosamine 6-phosphate	HMDB0001121	Urine_neg_2931|HMDB0001121|N-Acetyl-D-mannosamine 6-phosphate|N-Acetylmannosamine 6-phosphate	-0.0536787	0.0536787	#NA	#NA			-0.279035	0.0125647	0.111701	Down	-0.640082	0.000174495	0.00370798	Down	-0.361047	0.0173791	0.0919879	Down
LF1	Methylation.CRT	cg20171892	HOXA4	HOXA4	cg20171892|HOXA4	0.0536776	0.0536776	Intragenic_Island	Intragenic_Island	#NA	#NA	0.0428198	0.160687	0.523267	Not	0.146151	4.86512e-06	0.00177493	Hyper	0.103331	0.0120073	0.232281	Hyper
LF1	Methylation.CRT	cg08566168	FRMPD1	FRMPD1	cg08566168|FRMPD1	0.0536775	0.0536775	Promoter_Opensea	Promoter_Opensea	#NA	#NA	0.088639	0.0167595	0.229052	Not	0.159536	0.00199048	0.0369185	Hyper	0.0708967	0.101632	0.472809	Not
LF1	Methylation.CRT	cg20603630	ABCC11	ABCC11	cg20603630|ABCC11	0.0536767	0.0536767	Intragenic_Opensea	Intragenic_Opensea	#NA	#NA	0.0105673	0.763269	0.917358	Not	0.124392	0.00523171	0.0618698	Hyper	0.113825	0.0110044	0.225931	Hyper
LF1	Methylation.CRT	cg26790389	PYCARD-AS1	PYCARD-AS1	cg26790389|PYCARD-AS1	0.0536621	0.0536621	Promoter_Shore	Promoter_ShoreShelf	#NA	#NA	0.0370715	0.226592	0.592817	Not	0.127232	0.00104562	0.0260693	Hyper	0.0901604	0.0204934	0.277649	Not
LF1	Trans.CRT	ENSG00000189067	LITAF	LITAF	ENSG00000189067|LITAF	-0.0536578	0.0536578	#NA	#NA	#NA	#NA	-0.618631	0.00292972	0.0724517	Down	-0.176853	0.508606	0.879572	Not	0.441778	0.0794618	0.617065	Not
LF1	Methylation.CRT	cg08643154	NRG2	NRG2	cg08643154|NRG2	0.0536554	0.0536554	Intragenic_Opensea	Intragenic_Opensea	#NA	#NA	0.0429008	0.14135	0.49942	Not	0.129244	0.000945636	0.0247147	Hyper	0.086343	0.020313	0.276953	Not
LF1	Methylation.CRT	cg00463491			cg00463491|	0.0536538	0.0536538	Intergenic_Opensea	Intergenic_Opensea	#NA	#NA	0.0700977	0.0335577	0.295135	Not	0.128612	0.00305303	0.0463964	Hyper	0.0585145	0.153888	0.541883	Not
LF1	Meta.CRT	CRT_neg_1438	S-2-Propenyl methanesulfinothioate	HMDB0032745	CRT_neg_1438|HMDB0032745|S-2-Propenyl methanesulfinothioate	-0.0536449	0.0536449	#NA	#NA	Thiosulfinic acid esters		-0.190067	0.0823967	0.227977	Not	-0.535424	0.000863631	0.0101609	Down	-0.345357	0.0190174	0.148403	Down
LF1	Methylation.CRT	cg19506201	ASPSCR1	ASPSCR1	cg19506201|ASPSCR1	0.0536361	0.0536361	Intragenic_Shore	Intragenic_ShoreShelf	#NA	#NA	0.0878837	0.028989	0.280156	Not	0.123625	0.0118693	0.0963101	Hyper	0.0357416	0.428517	0.76249	Not
LF1	Methylation.CRT	cg15286308			cg15286308|	0.0536354	0.0536354	Intergenic_Opensea	Intergenic_Opensea	#NA	#NA	0.0578987	0.0351871	0.300181	Not	0.126825	0.00134163	0.0299035	Hyper	0.0689263	0.056701	0.388852	Not
LF1	Methylation.CRT	cg08858643			cg08858643|	0.0536347	0.0536347	Intergenic_Shore	Intergenic_ShoreShelf	#NA	#NA	0.0691024	0.0598034	0.365028	Not	0.139268	0.0016138	0.0330342	Hyper	0.0701657	0.105806	0.479103	Not
LF1	Trans.CRT	ENSG00000124508	BTN2A2	BTN2A2	ENSG00000124508|BTN2A2	-0.0536054	0.0536054	#NA	#NA	#NA	#NA	-0.264119	0.00637606	0.102252	Not	-0.473816	0.000375762	0.0556525	Down	-0.209696	0.0759378	0.611758	Not
LF1	Methylation.CRT	cg05269258			cg05269258|	0.0536039	0.0536039	Intergenic_Opensea	Intergenic_Opensea	#NA	#NA	0.104006	0.00423355	0.141158	Hyper	0.192481	7.14801e-05	0.00644987	Hyper	0.0884753	0.0548925	0.385044	Not
LF1	Methylation.CRT	cg16803515	PPARA	PPARA	cg16803515|PPARA	0.0535933	0.0535933	Promoter_Opensea	Promoter_Opensea	#NA	#NA	0.0770478	0.0367212	0.304727	Not	0.128075	0.0121081	0.0973374	Hyper	0.0510268	0.191164	0.5819	Not
LF1	Methylation.CRT	cg24932746			cg24932746|	0.0535811	0.0535811	Intergenic_Opensea	Intergenic_Opensea	#NA	#NA	0.0129081	0.699074	0.890436	Not	0.158913	7.88348e-05	0.00677686	Hyper	0.146005	0.00107551	0.106231	Hyper
LF1	Meta.CRT	CRT_pos_13210	3-Methyl-5-pentyl-2-furannonanoic acid	HMDB0031091	CRT_pos_13210|HMDB0031091|3-Methyl-5-pentyl-2-furannonanoic acid|10,13-Epoxy-11-methyloctadeca-10,12-dienoic acid	-0.0535746	0.0535746	#NA	#NA	Fatty Acyls	Fatty acids and conjugates	-0.138535	0.027979	0.156607	Down	-0.29136	0.00143482	0.0368953	Down	-0.152825	0.0667556	0.265059	Not
LF1	Methylation.CRT	cg24594949	CTNNBIP1	CTNNBIP1	cg24594949|CTNNBIP1	0.053569	0.053569	Promoter_Opensea	Promoter_Opensea	#NA	#NA	0.020719	0.565846	0.827079	Not	0.101116	0.0275113	0.151649	Hyper	0.0803971	0.0625175	0.401914	Not
LF1	Methylation.CRT	cg22972360	NAV3	NAV3	cg22972360|NAV3	0.0535672	0.0535672	Intragenic_Opensea	Intragenic_Opensea	#NA	#NA	0.0614875	0.127736	0.481464	Not	0.145161	0.00308936	0.0467011	Hyper	0.0836735	0.0995597	0.469574	Not
LF1	Methylation.CRT	cg21606291	NET1	NET1	cg21606291|NET1	0.0535627	0.0535627	Intragenic_Shore	Intragenic_ShoreShelf	#NA	#NA	0.0797362	0.023754	0.260141	Not	0.129426	0.00221654	0.039108	Hyper	0.0496894	0.263126	0.646712	Not
LF1	Meta.Urine	Urine_neg_847	2-Hydroxy-6-methylpyridin-3-carboxylic acid	HMDB0006954	Urine_neg_847|HMDB0006954|2-Hydroxy-6-methylpyridin-3-carboxylic acid	-0.0535614	0.0535614	#NA	#NA	Pyridines and derivatives	Pyridinecarboxylic acids and derivatives	0.122076	0.426672	0.680074	Not	-0.493698	0.0313065	0.117053	Down	-0.615774	0.00464193	0.0386351	Down
LF1	Trans.CRT	ENSG00000183578	TNFAIP8L3	TNFAIP8L3	ENSG00000183578|TNFAIP8L3	-0.0535594	0.0535594	#NA	#NA	#NA	#NA	0.0436058	0.731485	0.868572	Not	-0.313337	0.0701157	0.485362	Not	-0.356943	0.0276171	0.486747	Down
LF1	Methylation.CRT	cg10889896	RNF43	RNF43	cg10889896|RNF43	0.0535569	0.0535569	Promoter_Opensea	Promoter_Opensea	#NA	#NA	0.105613	0.0031176	0.126443	Hyper	0.114313	0.0129334	0.100901	Hyper	0.00870011	0.829187	0.945866	Not
LF1	Methylation.CRT	cg10469507			cg10469507|	0.0535509	0.0535509	Intergenic_Opensea	Intergenic_Opensea	#NA	#NA	0.0346773	0.337829	0.686754	Not	0.118073	0.0105508	0.0904261	Hyper	0.0833957	0.0539519	0.382673	Not
LF1	Methylation.CRT	cg22350557			cg22350557|	0.0535447	0.0535447	Intergenic_Opensea	Intergenic_Opensea	#NA	#NA	0.0672106	0.103603	0.446084	Not	0.117848	0.0293542	0.156949	Hyper	0.050637	0.309526	0.683332	Not
LF1	Methylation.CRT	cg11823449	SWT1	SWT1	cg11823449|SWT1	0.0535443	0.0535443	Intragenic_Opensea	Intragenic_Opensea	#NA	#NA	0.0731361	0.0162491	0.226562	Not	0.147471	0.000281927	0.0129649	Hyper	0.0743348	0.0462767	0.363844	Not
LF1	Methylation.CRT	cg00013618			cg00013618|	0.0535428	0.0535428	Intergenic_Opensea	Intergenic_Opensea	#NA	#NA	0.0866779	0.00848277	0.179122	Not	0.154812	0.000572362	0.0188958	Hyper	0.0681338	0.100942	0.471838	Not
LF1	Methylation.CRT	cg09457255	CP	CP	cg09457255|CP	0.0535394	0.0535394	Intragenic_Opensea	Intragenic_Opensea	#NA	#NA	0.0670146	0.0816999	0.40889	Not	0.145671	0.00689601	0.071895	Hyper	0.0786561	0.10013	0.47051	Not
LF1	Methylation.CRT	cg16943019	RYK	RYK	cg16943019|RYK	0.0535393	0.0535393	Intragenic_Opensea	Intragenic_Opensea	#NA	#NA	0.11696	0.00101707	0.0859496	Hyper	0.215411	4.74792e-06	0.00175681	Hyper	0.0984507	0.0253297	0.299016	Not
LF1	Methylation.CRT	cg03412896			cg03412896|	0.0535343	0.0535343	Intergenic_Opensea	Intergenic_Opensea	#NA	#NA	0.0275313	0.378987	0.716618	Not	0.109573	0.00722814	0.0737663	Hyper	0.0820419	0.0406387	0.348663	Not
LF1	Methylation.CRT	cg02290550	SLFNL1	SLFNL1	cg02290550|SLFNL1	0.0535325	0.0535325	Promoter_Shelf	Promoter_ShoreShelf	#NA	#NA	0.0309069	0.255165	0.61944	Not	0.169027	1.04205e-05	0.00251832	Hyper	0.13812	0.000398739	0.0771458	Hyper
LF1	Methylation.CRT	cg02249355			cg02249355|	0.0535301	0.0535301	Intergenic_Opensea	Intergenic_Opensea	#NA	#NA	0.0790758	0.0341005	0.296895	Not	0.13444	0.0119325	0.0965694	Hyper	0.0553643	0.163622	0.553118	Not
LF1	Methylation.CRT	cg19447326	DAGLB	DAGLB	cg19447326|DAGLB	0.0535228	0.0535228	Promoter_Shore	Promoter_ShoreShelf	#NA	#NA	0.0691286	0.0233342	0.2584	Not	0.197074	3.62048e-05	0.00456862	Hyper	0.127945	0.000285633	0.0692432	Hyper
LF1	Methylation.CRT	cg11399621	LIN28B	LIN28B	cg11399621|LIN28B	0.0535186	0.0535186	Intragenic_Opensea	Intragenic_Opensea	#NA	#NA	0.0727153	0.0699508	0.386406	Not	0.113187	0.0264699	0.148484	Hyper	0.0404722	0.3959	0.742431	Not
LF1	Methylation.CRT	cg22112110	GCNT3	GCNT3	cg22112110|GCNT3	0.0535095	0.0535095	Promoter_Opensea	Promoter_Opensea	#NA	#NA	0.0153173	0.65844	0.872467	Not	0.100108	0.0470523	0.202943	Hyper	0.0847911	0.0495355	0.371628	Not
LF1	Methylation.CRT	cg08154849			cg08154849|	0.0535069	0.0535069	Intergenic_Opensea	Intergenic_Opensea	#NA	#NA	0.0664116	0.049733	0.340331	Not	0.122071	0.00423799	0.0553148	Hyper	0.0556592	0.148041	0.534821	Not
LF1	Methylation.CRT	cg00824260	DISC1	DISC1	cg00824260|DISC1	0.0535029	0.0535029	Intragenic_Opensea	Intragenic_Opensea	#NA	#NA	0.0982884	0.00448897	0.143823	Not	0.179713	0.000113092	0.0080575	Hyper	0.0814244	0.0586639	0.393247	Not
LF1	Methylation.CRT	cg15234222			cg15234222|	0.0535	0.0535	Intergenic_Opensea	Intergenic_Opensea	#NA	#NA	0.0859904	0.0193288	0.241317	Not	0.121694	0.00559509	0.0642094	Hyper	0.0357032	0.408934	0.750649	Not
LF1	Methylation.CRT	cg09767885	CYP8B1	CYP8B1	cg09767885|CYP8B1	0.0534998	0.0534998	Promoter_Shelf	Promoter_ShoreShelf	#NA	#NA	0.0283171	0.332433	0.682742	Not	0.102001	0.00723982	0.0738268	Hyper	0.0736842	0.048083	0.368363	Not
LF1	Methylation.CRT	cg27657123	ATAD2	ATAD2	cg27657123|ATAD2	0.0534882	0.0534882	Intragenic_Opensea	Intragenic_Opensea	#NA	#NA	0.0470231	0.145441	0.504728	Not	0.131933	0.00368583	0.0512764	Hyper	0.0849101	0.0406425	0.348663	Not
LF1	Methylation.CRT	cg21389333			cg21389333|	0.053488	0.053488	Intergenic_Opensea	Intergenic_Opensea	#NA	#NA	0.101976	0.00105417	0.0869785	Hyper	0.170033	3.72191e-05	0.00462842	Hyper	0.0680564	0.0703871	0.418235	Not
LF1	Methylation.CRT	cg23685736	DCPS	DCPS	cg23685736|DCPS	0.0534843	0.0534843	Intragenic_Opensea	Intragenic_Opensea	#NA	#NA	0.0433475	0.193974	0.560575	Not	0.213861	2.53637e-08	0.000242978	Hyper	0.170513	0.000212459	0.0625755	Hyper
LF1	Methylation.CRT	cg09927065			cg09927065|	0.0534686	0.0534686	Intergenic_Opensea	Intergenic_Opensea	#NA	#NA	0.0691579	0.0777997	0.401788	Not	0.105979	0.0228208	0.13694	Hyper	0.0368213	0.435074	0.766523	Not
LF1	Methylation.CRT	cg07384095			cg07384095|	0.0534664	0.0534664	Intergenic_Shore	Intergenic_ShoreShelf	#NA	#NA	0.0445398	0.275988	0.637409	Not	0.129829	0.0128249	0.100439	Hyper	0.0852891	0.0711814	0.419883	Not
LF1	Methylation.CRT	cg21986821	GPR108	GPR108	cg21986821|GPR108	0.0534661	0.0534661	Intragenic_Opensea	Intragenic_Opensea	#NA	#NA	0.0343204	0.328558	0.679635	Not	0.1371	0.00172431	0.03421	Hyper	0.102779	0.0159121	0.255502	Hyper
LF1	Methylation.CRT	cg23380466	FHOD3	FHOD3	cg23380466|FHOD3	0.0534636	0.0534636	Intragenic_Opensea	Intragenic_Opensea	#NA	#NA	-0.000427647	0.990332	0.997164	Not	0.121414	0.00170901	0.0340384	Hyper	0.121842	0.0104902	0.223156	Hyper
LF1	Methylation.CRT	cg11540895	JPH3	JPH3	cg11540895|JPH3	0.0534545	0.0534545	Intragenic_Opensea	Intragenic_Opensea	#NA	#NA	0.0873247	0.00231619	0.114582	Not	0.157532	8.01298e-05	0.00683518	Hyper	0.0702077	0.0296405	0.314547	Not
LF1	Methylation.CRT	cg00243661	OR2D2	OR2D2	cg00243661|OR2D2	0.053452	0.053452	Promoter_Opensea	Promoter_Opensea	#NA	#NA	0.0695492	0.0731566	0.392969	Not	0.150922	0.00141717	0.0308132	Hyper	0.0813728	0.0880718	0.450898	Not
LF1	Methylation.CRT	cg04786667			cg04786667|	0.0534513	0.0534513	Intergenic_Opensea	Intergenic_Opensea	#NA	#NA	0.036319	0.268537	0.631252	Not	0.110423	0.00846255	0.0802891	Hyper	0.0741041	0.0627756	0.402525	Not
LF1	Methylation.CRT	cg01240772			cg01240772|	0.0534495	0.0534495	Intergenic_Opensea	Intergenic_Opensea	#NA	#NA	0.0705946	0.0222382	0.253993	Not	0.143677	0.000560134	0.0186675	Hyper	0.0730828	0.0485441	0.369365	Not
LF1	Methylation.CRT	cg06789233	ERGIC1	ERGIC1	cg06789233|ERGIC1	0.0534407	0.0534407	Intragenic_Opensea	Intragenic_Opensea	#NA	#NA	0.0935869	0.00567858	0.155676	Not	0.132423	0.00716922	0.0734474	Hyper	0.038836	0.267477	0.650422	Not
LF1	Trans.CRT	ENSG00000183010	PYCR1	PYCR1	ENSG00000183010|PYCR1	-0.0534389	0.0534389	#NA	#NA	#NA	#NA	-0.436333	0.00120788	0.0467289	Down	-0.269713	0.120462	0.581445	Not	0.16662	0.298937	0.798746	Not
LF1	Methylation.CRT	cg21043557			cg21043557|	0.0534381	0.0534381	Intergenic_Opensea	Intergenic_Opensea	#NA	#NA	0.065672	0.0575706	0.359672	Not	0.113854	0.009069	0.0832806	Hyper	0.0481819	0.260218	0.644394	Not
LF1	Methylation.CRT	cg20975401			cg20975401|	0.0534322	0.0534322	Intergenic_Opensea	Intergenic_Opensea	#NA	#NA	0.036182	0.373423	0.712685	Not	0.144219	0.00538696	0.062873	Hyper	0.108037	0.0286121	0.310818	Hyper
LF1	Methylation.CRT	cg17030628	IL20	IL20	cg17030628|IL20	0.0534317	0.0534317	Promoter_Opensea	Promoter_Opensea	#NA	#NA	0.0921164	0.00974326	0.188629	Not	0.183776	0.000237049	0.0118367	Hyper	0.0916593	0.0182241	0.266853	Not
LF1	Methylation.CRT	cg10687344	LIFR	LIFR	cg10687344|LIFR	0.0534292	0.0534292	Intragenic_Opensea	Intragenic_Opensea	#NA	#NA	-0.0322353	0.441121	0.757134	Not	0.0765669	0.124735	0.344025	Not	0.108802	0.0307986	0.318394	Hyper
LF1	Methylation.CRT	cg16822522	VHL	VHL	cg16822522|VHL	0.053428	0.053428	Promoter_Shore	Promoter_ShoreShelf	#NA	#NA	0.0505876	0.13408	0.48991	Not	0.123988	0.00898915	0.0829012	Hyper	0.0734005	0.058392	0.39261	Not
LF1	Methylation.CRT	cg04610375	SPG20	SPG20	cg04610375|SPG20	0.053428	0.053428	Promoter_Shelf	Promoter_ShoreShelf	#NA	#NA	0.0494274	0.223623	0.59009	Not	0.107527	0.0440067	0.1957	Hyper	0.0580993	0.207998	0.598612	Not
LF1	Methylation.CRT	cg07112087			cg07112087|	0.0534239	0.0534239	Intergenic_Shelf	Intergenic_ShoreShelf	#NA	#NA	0.0134796	0.648624	0.867857	Not	0.118748	0.0038619	0.0526156	Hyper	0.105268	0.0044503	0.167748	Hyper
LF1	Methylation.CRT	cg01483459	NOTCH3	NOTCH3	cg01483459|NOTCH3	0.0534195	0.0534195	Intragenic_Island	Intragenic_Island	#NA	#NA	0.0683833	0.0928804	0.428491	Not	0.147068	0.00696517	0.0722789	Hyper	0.0786843	0.0974757	0.466118	Not
LF1	Methylation.CRT	cg01244557	C1orf195	C1orf195	cg01244557|C1orf195	0.053417	0.053417	Promoter_Opensea	Promoter_Opensea	#NA	#NA	0.126984	0.000399082	0.0614715	Hyper	0.140984	0.00299279	0.0459039	Hyper	0.0140007	0.732226	0.909389	Not
LF1	Methylation.CRT	cg03514937	FKBPL	FKBPL	cg03514937|FKBPL	0.0534164	0.0534164	Promoter_Shore	Promoter_ShoreShelf	#NA	#NA	0.035286	0.247618	0.612859	Not	0.128165	0.000802943	0.0226064	Hyper	0.0928791	0.0182931	0.267208	Not
LF1	Methylation.CRT	cg02666820			cg02666820|	0.0534159	0.0534159	Intergenic_Opensea	Intergenic_Opensea	#NA	#NA	0.0731388	0.025102	0.265397	Not	0.136274	0.00139321	0.0305197	Hyper	0.0631354	0.126145	0.507112	Not
LF1	Methylation.CRT	cg04015687	FAM134B	FAM134B	cg04015687|FAM134B	0.0534107	0.0534107	Promoter_Opensea	Promoter_Opensea	#NA	#NA	0.102484	0.00229304	0.114223	Hyper	0.123741	0.0168495	0.116333	Hyper	0.0212576	0.514538	0.810691	Not
LF1	Methylation.CRT	cg22599653	PSD3	PSD3	cg22599653|PSD3	0.0534102	0.0534102	Intragenic_Opensea	Intragenic_Opensea	#NA	#NA	0.00438388	0.903554	0.969575	Not	0.110985	0.00667164	0.0706641	Hyper	0.106601	0.0193771	0.272468	Hyper
LF1	Methylation.CRT	cg12096894			cg12096894|	0.0534099	0.0534099	Intergenic_Shore	Intergenic_ShoreShelf	#NA	#NA	0.0883793	0.0144954	0.217165	Not	0.113701	0.013088	0.101522	Hyper	0.0253221	0.570739	0.838523	Not
LF1	Methylation.CRT	cg14237154			cg14237154|	0.0534098	0.0534098	Intergenic_Opensea	Intergenic_Opensea	#NA	#NA	0.118374	0.00151248	0.0988456	Hyper	0.185679	0.000210375	0.0111102	Hyper	0.0673051	0.152683	0.540445	Not
LF1	Methylation.CRT	cg11686894	STRA8	STRA8	cg11686894|STRA8	0.0534075	0.0534075	Intragenic_Shelf	Intragenic_ShoreShelf	#NA	#NA	0.031383	0.314375	0.668576	Not	0.137906	0.000755023	0.0218886	Hyper	0.106523	0.00785901	0.203086	Hyper
LF1	Methylation.CRT	cg16746648			cg16746648|	0.0534053	0.0534053	Intergenic_Opensea	Intergenic_Opensea	#NA	#NA	0.0581504	0.0253105	0.266299	Not	0.168449	2.44705e-05	0.00373079	Hyper	0.110299	0.00261026	0.140224	Hyper
LF1	Methylation.CRT	cg00848245	XPO6	XPO6	cg00848245|XPO6	0.053398	0.053398	Promoter_Shore	Promoter_ShoreShelf	#NA	#NA	0.0552996	0.138798	0.496241	Not	0.130476	0.0032783	0.0482308	Hyper	0.0751765	0.0988627	0.468412	Not
LF1	Methylation.CRT	cg12955523	ZNF720	ZNF720	cg12955523|ZNF720	0.053398	0.053398	Promoter_Shore	Promoter_ShoreShelf	#NA	#NA	0.0818053	0.00682667	0.165947	Not	0.157873	0.000664108	0.020418	Hyper	0.0760673	0.0140914	0.245049	Not
LF1	Methylation.CRT	cg23234179	C12orf50	C12orf50	cg23234179|C12orf50	0.0533973	0.0533973	Promoter_Opensea	Promoter_Opensea	#NA	#NA	0.0471438	0.172177	0.536383	Not	0.123052	0.00464691	0.0581641	Hyper	0.0759087	0.0719509	0.421369	Not
LF1	Methylation.CRT	cg26047940			cg26047940|	0.05339	0.05339	Intergenic_Shore	Intergenic_ShoreShelf	#NA	#NA	-0.00312242	0.932924	0.979192	Not	0.117852	0.00957848	0.0857903	Hyper	0.120974	0.0100659	0.220142	Hyper
LF1	Methylation.CRT	cg17667972	KRT4	KRT4	cg17667972|KRT4	0.0533842	0.0533842	Promoter_Opensea	Promoter_Opensea	#NA	#NA	0.0556038	0.157055	0.51907	Not	0.190187	0.00010271	0.00769148	Hyper	0.134583	0.00500291	0.17445	Hyper
LF1	Methylation.CRT	cg07078005			cg07078005|	0.0533754	0.0533754	Intergenic_Opensea	Intergenic_Opensea	#NA	#NA	0.0305091	0.400849	0.731157	Not	0.11717	0.0211074	0.131297	Hyper	0.0866613	0.0648146	0.406637	Not
LF1	Methylation.CRT	cg10791023	CASR	CASR	cg10791023|CASR	0.0533747	0.0533747	Intragenic_Opensea	Intragenic_Opensea	#NA	#NA	0.0805404	0.0254557	0.266778	Not	0.126975	0.00685589	0.071684	Hyper	0.0464341	0.290375	0.668709	Not
LF1	Methylation.CRT	cg18302963			cg18302963|	0.0533744	0.0533744	Intergenic_Opensea	Intergenic_Opensea	#NA	#NA	0.036182	0.24286	0.608361	Not	0.132688	0.000909581	0.0241773	Hyper	0.096506	0.0163087	0.257578	Not
LF1	Methylation.CRT	cg02681772			cg02681772|	0.0533713	0.0533713	Intergenic_Opensea	Intergenic_Opensea	#NA	#NA	0.0783914	0.0106674	0.194648	Not	0.160963	4.97701e-05	0.00538668	Hyper	0.0825714	0.023725	0.292331	Not
LF1	Methylation.CRT	cg10801034			cg10801034|	0.0533711	0.0533711	Intergenic_Opensea	Intergenic_Opensea	#NA	#NA	0.0944355	0.00402056	0.138431	Not	0.203462	6.65533e-06	0.00199931	Hyper	0.109027	0.00536058	0.178676	Hyper
LF1	Methylation.CRT	cg09236152			cg09236152|	0.0533681	0.0533681	Intergenic_Shore	Intergenic_ShoreShelf	#NA	#NA	0.0440112	0.213481	0.580088	Not	0.140973	0.00375714	0.0518215	Hyper	0.0969616	0.0157027	0.254458	Not
LF1	Methylation.CRT	cg25161092	CAPG	CAPG	cg25161092|CAPG	0.0533642	0.0533642	Promoter_Shelf	Promoter_ShoreShelf	#NA	#NA	0.0376554	0.278479	0.639417	Not	0.150574	0.000896659	0.0239957	Hyper	0.112919	0.0115004	0.228766	Hyper
LF1	Methylation.CRT	cg24711620			cg24711620|	0.05336	0.05336	Intergenic_Shelf	Intergenic_ShoreShelf	#NA	#NA	0.0681937	0.0466906	0.332479	Not	0.105404	0.0190838	0.124288	Hyper	0.0372102	0.368043	0.724495	Not
LF1	Methylation.CRT	cg03783594			cg03783594|	0.0533575	0.0533575	Intergenic_Opensea	Intergenic_Opensea	#NA	#NA	0.0141453	0.699705	0.890689	Not	0.124583	0.00441346	0.056537	Hyper	0.110438	0.0203374	0.277084	Hyper
LF1	Methylation.CRT	cg09784168	DOCK4	DOCK4	cg09784168|DOCK4	0.0533569	0.0533569	Intragenic_Shelf	Intragenic_ShoreShelf	#NA	#NA	0.091801	0.00529822	0.152332	Not	0.168719	9.97051e-05	0.00758103	Hyper	0.0769179	0.0508954	0.37507	Not
LF1	Methylation.CRT	cg14696584	MTSS1	MTSS1	cg14696584|MTSS1	0.0533559	0.0533559	Promoter_Shore	Promoter_ShoreShelf	#NA	#NA	0.0945631	0.00533515	0.152621	Not	0.17645	0.000102314	0.00767482	Hyper	0.0818871	0.0403944	0.347955	Not
LF1	Meta.Urine	Urine_pos_614	Sorbic acid	HMDB0029581	Urine_pos_614|HMDB0029581|Sorbic acid	-0.0533504	0.0533504	#NA	#NA	Fatty Acyls	Fatty acids and conjugates	-0.1875	0.133776	0.394144	Not	-0.547332	0.00336286	0.040123	Down	-0.359832	0.0355703	0.259654	Down
LF1	Methylation.CRT	cg26670887	NXN	NXN	cg26670887|NXN	0.0533449	0.0533449	Intragenic_Opensea	Intragenic_Opensea	#NA	#NA	0.0641557	0.0767994	0.400062	Not	0.139583	0.00550238	0.0635864	Hyper	0.0754275	0.0672869	0.411987	Not
LF1	Methylation.CRT	cg03001703			cg03001703|	0.053343	0.053343	Intergenic_Opensea	Intergenic_Opensea	#NA	#NA	0.0624742	0.0860214	0.416973	Not	0.11092	0.0119472	0.0966198	Hyper	0.0484459	0.28499	0.664428	Not
LF1	Methylation.CRT	cg16691830	DOCK4	DOCK4	cg16691830|DOCK4	0.0533401	0.0533401	Intragenic_Opensea	Intragenic_Opensea	#NA	#NA	0.0381849	0.290289	0.649304	Not	0.123956	0.0166262	0.11552	Hyper	0.0857714	0.0524238	0.379012	Not
LF1	Methylation.CRT	cg01352156	SLIT1	SLIT1	cg01352156|SLIT1	0.0533386	0.0533386	Intragenic_Opensea	Intragenic_Opensea	#NA	#NA	0.0707889	0.0356693	0.301703	Not	0.170025	0.000758342	0.0219425	Hyper	0.0992365	0.0115222	0.228826	Not
LF1	Methylation.CRT	cg17977145	MRVI1	MRVI1	cg17977145|MRVI1	0.0533295	0.0533295	Promoter_Opensea	Promoter_Opensea	#NA	#NA	0.0550567	0.0554149	0.354635	Not	0.11961	0.00156071	0.0324231	Hyper	0.064553	0.0715928	0.420792	Not
LF1	Methylation.CRT	cg17279041	NXPH2	NXPH2	cg17279041|NXPH2	0.0533282	0.0533282	Intragenic_Opensea	Intragenic_Opensea	#NA	#NA	-0.0358612	0.335869	0.685265	Not	0.0971603	0.0294226	0.157139	Not	0.133021	0.00637772	0.18933	Hyper
LF1	Methylation.CRT	cg25295953	LOC100996654	LOC100996654	cg25295953|LOC100996654	0.0533268	0.0533268	Intragenic_Opensea	Intragenic_Opensea	#NA	#NA	0.0198891	0.584379	0.836653	Not	0.171701	6.42499e-05	0.0061253	Hyper	0.151812	0.00126819	0.111461	Hyper
LF1	Methylation.CRT	cg03640565	FRMD5	FRMD5	cg03640565|FRMD5	0.0533218	0.0533218	Intragenic_Opensea	Intragenic_Opensea	#NA	#NA	0.0390534	0.184071	0.549904	Not	0.137312	0.00316601	0.0473753	Hyper	0.0982588	0.0124608	0.235056	Not
LF1	Trans.CRT	ENSG00000171295	ZNF440	ZNF440	ENSG00000171295|ZNF440	-0.0533128	0.0533128	#NA	#NA	#NA	#NA	-0.528898	0.00932025	0.121173	Down	-0.452636	0.0907109	0.529008	Not	0.076262	0.755981	0.945968	Not
LF1	Methylation.CRT	cg23978322	FHL5	FHL5	cg23978322|FHL5	0.0533125	0.0533125	Promoter_Opensea	Promoter_Opensea	#NA	#NA	0.0483149	0.18998	0.556301	Not	0.101147	0.0458447	0.200114	Hyper	0.0528323	0.208829	0.599413	Not
LF1	Methylation.CRT	cg23207440			cg23207440|	0.0533124	0.0533124	Intergenic_Opensea	Intergenic_Opensea	#NA	#NA	0.0264701	0.479139	0.779678	Not	0.108442	0.0207701	0.130147	Hyper	0.081972	0.0696599	0.41698	Not
LF1	Methylation.CRT	cg26643870			cg26643870|	0.0533093	0.0533093	Intergenic_Shore	Intergenic_ShoreShelf	#NA	#NA	0.0546975	0.128866	0.483043	Not	0.130929	0.0105055	0.0902144	Hyper	0.0762316	0.068333	0.414393	Not
LF1	Methylation.CRT	cg20338413	POLQ	POLQ	cg20338413|POLQ	0.0533088	0.0533088	Intragenic_Opensea	Intragenic_Opensea	#NA	#NA	0.0659701	0.074013	0.394741	Not	0.110772	0.0333385	0.168115	Hyper	0.044802	0.276183	0.657401	Not
LF1	Methylation.CRT	cg03403956	GREB1	GREB1	cg03403956|GREB1	0.0532997	0.0532997	Intragenic_Opensea	Intragenic_Opensea	#NA	#NA	0.0619096	0.0771831	0.400757	Not	0.135103	0.00220423	0.0389966	Hyper	0.0731933	0.0920183	0.457445	Not
LF1	Methylation.CRT	cg13885205			cg13885205|	0.0532925	0.0532925	Intergenic_Opensea	Intergenic_Opensea	#NA	#NA	0.0313626	0.353091	0.698238	Not	0.116702	0.00971698	0.0864534	Hyper	0.0853395	0.0415066	0.351254	Not
LF1	Methylation.CRT	cg26864481	IGF1R	IGF1R	cg26864481|IGF1R	0.0532913	0.0532913	Intragenic_Shore	Intragenic_ShoreShelf	#NA	#NA	0.0324574	0.399927	0.730519	Not	0.146983	0.000795341	0.0224918	Hyper	0.114525	0.0163576	0.257811	Hyper
LF1	Methylation.CRT	cg18982568	KRT77	KRT77	cg18982568|KRT77	0.0532872	0.0532872	Promoter_Opensea	Promoter_Opensea	#NA	#NA	0.0315169	0.383601	0.719785	Not	0.104065	0.0474276	0.203816	Hyper	0.0725484	0.138227	0.522802	Not
LF1	Methylation.CRT	cg08721746			cg08721746|	0.053285	0.053285	Intergenic_Shelf	Intergenic_ShoreShelf	#NA	#NA	0.0887281	0.00859883	0.179999	Not	0.141192	0.00214666	0.0384247	Hyper	0.0524635	0.173152	0.563241	Not
LF1	Methylation.CRT	cg11035271	TMEM20	TMEM20	cg11035271|TMEM20	0.0532837	0.0532837	Intragenic_Shore	Intragenic_ShoreShelf	#NA	#NA	0.0854426	0.0106048	0.194394	Not	0.15988	0.000503083	0.0176636	Hyper	0.0744371	0.0790004	0.434547	Not
LF1	Methylation.CRT	cg22495008			cg22495008|	0.0532836	0.0532836	Intergenic_Shore	Intergenic_ShoreShelf	#NA	#NA	0.0570314	0.0909207	0.425236	Not	0.13706	0.00248819	0.0415344	Hyper	0.0800288	0.0493255	0.371021	Not
LF1	Methylation.CRT	cg01586756			cg01586756|	0.0532594	0.0532594	Intergenic_Opensea	Intergenic_Opensea	#NA	#NA	0.0197862	0.580789	0.83483	Not	0.149791	0.000558857	0.018644	Hyper	0.130004	0.00457454	0.169307	Hyper
LF1	Trans.CRT	ENSG00000023445	BIRC3	BIRC3	ENSG00000023445|BIRC3	-0.053259	0.053259	#NA	#NA	#NA	#NA	-0.418864	0.0204172	0.167922	Down	-0.687058	0.0050743	0.167709	Down	-0.268194	0.224703	0.76401	Not
LF1	Methylation.CRT	cg19807207	KCNT1	KCNT1	cg19807207|KCNT1	0.0532557	0.0532557	Intragenic_Island	Intragenic_Island	#NA	#NA	0.0331718	0.255089	0.61936	Not	0.138324	0.00083351	0.0230926	Hyper	0.105153	0.00442163	0.167244	Hyper
LF1	Methylation.CRT	cg04096085	SNORD114-12	SNORD114-12	cg04096085|SNORD114-12	0.0532531	0.0532531	Intragenic_Opensea	Intragenic_Opensea	#NA	#NA	0.0650779	0.0462492	0.331191	Not	0.111026	0.0126327	0.0996618	Hyper	0.0459478	0.279739	0.66026	Not
LF1	Methylation.CRT	cg15381090	VEPH1	VEPH1	cg15381090|VEPH1	0.0532524	0.0532524	Promoter_Opensea	Promoter_Opensea	#NA	#NA	0.0908015	0.0180174	0.235161	Not	0.132041	0.00402822	0.0538502	Hyper	0.04124	0.345956	0.709674	Not
LF1	Methylation.CRT	cg21975462			cg21975462|	0.0532453	0.0532453	Intergenic_Opensea	Intergenic_Opensea	#NA	#NA	0.0204322	0.558188	0.823126	Not	0.174971	2.98241e-05	0.00413142	Hyper	0.154539	0.00086579	0.0993095	Hyper
LF1	Methylation.CRT	cg10954062	ACR	ACR	cg10954062|ACR	0.0532321	0.0532321	Promoter_Opensea	Promoter_Opensea	#NA	#NA	0.0439302	0.223597	0.590075	Not	0.142528	0.00421099	0.0551305	Hyper	0.0985978	0.0237881	0.292605	Not
LF1	Methylation.CRT	cg09132711			cg09132711|	0.053225	0.053225	Intergenic_Opensea	Intergenic_Opensea	#NA	#NA	0.0487486	0.163532	0.526586	Not	0.104415	0.0115584	0.0949877	Hyper	0.0556668	0.202275	0.592961	Not
LF1	Methylation.CRT	cg07841232			cg07841232|	0.0532195	0.0532195	Intergenic_Shelf	Intergenic_ShoreShelf	#NA	#NA	0.054557	0.106376	0.450346	Not	0.110284	0.00958883	0.0858401	Hyper	0.0557274	0.196223	0.587017	Not
LF1	Trans.CRT	ENSG00000198105	ZNF248	ZNF248	ENSG00000198105|ZNF248	0.0532174	0.0532174	#NA	#NA	#NA	#NA	0.252061	0.0760831	0.294681	Not	0.445998	0.0205665	0.305584	Up	0.193937	0.268964	0.784081	Not
LF1	Methylation.CRT	cg26958741	MYL2	MYL2	cg26958741|MYL2	0.0532145	0.0532145	Promoter_Opensea	Promoter_Opensea	#NA	#NA	0.0167429	0.630803	0.859579	Not	0.111229	0.0201911	0.128144	Hyper	0.0944865	0.0323084	0.323421	Not
LF1	Methylation.CRT	cg16234490			cg16234490|	0.0532124	0.0532124	Intergenic_Shelf	Intergenic_ShoreShelf	#NA	#NA	0.0524133	0.0607863	0.367228	Not	0.13787	0.00036041	0.0147965	Hyper	0.0854565	0.0141407	0.245359	Not
LF1	Methylation.CRT	cg24972816	LOC100302640	LOC100302640	cg24972816|LOC100302640	0.0532114	0.0532114	Intragenic_Opensea	Intragenic_Opensea	#NA	#NA	0.0769484	0.0375255	0.307069	Not	0.112965	0.0205038	0.129205	Hyper	0.0360166	0.38797	0.737637	Not
LF1	Methylation.CRT	cg14422096	FNBP1	FNBP1	cg14422096|FNBP1	0.0532094	0.0532094	Intragenic_Opensea	Intragenic_Opensea	#NA	#NA	0.0233333	0.533493	0.809963	Not	0.181724	0.000294659	0.0132843	Hyper	0.158391	0.000615765	0.0883306	Hyper
LF1	Methylation.CRT	cg04032983	TMPRSS6	TMPRSS6	cg04032983|TMPRSS6	0.0532054	0.0532054	Intragenic_Opensea	Intragenic_Opensea	#NA	#NA	0.0643237	0.0307781	0.286245	Not	0.149792	0.000477704	0.0172051	Hyper	0.0854679	0.0307956	0.31839	Not
LF1	Methylation.CRT	cg24833569			cg24833569|	0.0532027	0.0532027	Intergenic_Opensea	Intergenic_Opensea	#NA	#NA	0.0639511	0.0604128	0.366398	Not	0.136007	0.00380433	0.0521745	Hyper	0.072056	0.0526617	0.379605	Not
LF1	Methylation.CRT	cg04292660			cg04292660|	0.053199	0.053199	Intergenic_Shore	Intergenic_ShoreShelf	#NA	#NA	0.0387665	0.308898	0.664211	Not	0.123625	0.0153037	0.110447	Hyper	0.0848581	0.0594914	0.395136	Not
LF1	Methylation.CRT	cg07589972	NR3C1	NR3C1	cg07589972|NR3C1	0.0531988	0.0531988	Promoter_Opensea	Promoter_Opensea	#NA	#NA	0.0409823	0.215834	0.582347	Not	0.107377	0.0215946	0.13293	Hyper	0.0663943	0.0957518	0.463372	Not
LF1	Methylation.CRT	cg10908188	C3orf63	C3orf63	cg10908188|C3orf63	0.0531983	0.0531983	Promoter_Shore	Promoter_ShoreShelf	#NA	#NA	0.0357616	0.379894	0.717269	Not	0.14421	0.00403692	0.0539154	Hyper	0.108449	0.0293945	0.313662	Hyper
LF1	Trans.CRT	ENSG00000176920	FUT2	FUT2	ENSG00000176920|FUT2	-0.0531964	0.0531964	#NA	#NA	#NA	#NA	-0.204898	0.259595	0.521933	Not	-0.712065	0.00469002	0.164838	Down	-0.507167	0.0277704	0.487748	Down
LF1	Methylation.CRT	cg09721094	MIR6130	MIR6130	cg09721094|MIR6130	0.0531923	0.0531923	Intragenic_Opensea	Intragenic_Opensea	#NA	#NA	0.0697113	0.0361947	0.303254	Not	0.105597	0.0113212	0.0939063	Hyper	0.0358856	0.365544	0.72291	Not
LF1	Methylation.CRT	cg09446015	OTUB2	OTUB2	cg09446015|OTUB2	0.0531899	0.0531899	Intragenic_Shelf	Intragenic_ShoreShelf	#NA	#NA	0.0233273	0.468427	0.773427	Not	0.136452	0.00236635	0.0404529	Hyper	0.113125	0.00676473	0.192922	Hyper
LF1	Trans.CRT	ENSG00000132182	NUP210	NUP210	ENSG00000132182|NUP210	-0.0531821	0.0531821	#NA	#NA	#NA	#NA	-0.32095	0.00206791	0.0611248	Not	-0.430125	0.0020761	0.118667	Down	-0.109174	0.380235	0.835948	Not
LF1	Methylation.CRT	cg23769356	KIF6	KIF6	cg23769356|KIF6	0.053177	0.053177	Intragenic_Opensea	Intragenic_Opensea	#NA	#NA	0.122881	0.0010164	0.0859413	Hyper	0.122108	0.0111195	0.0930107	Hyper	-0.000773344	0.98664	0.996213	Not
LF1	Methylation.CRT	cg22766325	DCHS2	DCHS2	cg22766325|DCHS2	0.0531757	0.0531757	Promoter_Opensea	Promoter_Opensea	#NA	#NA	0.0581064	0.108383	0.45368	Not	0.127766	0.0142185	0.106169	Hyper	0.0696595	0.0927235	0.458472	Not
LF1	Methylation.CRT	cg03833959	TSPAN4	TSPAN4	cg03833959|TSPAN4	0.0531748	0.0531748	Promoter_Shelf	Promoter_ShoreShelf	#NA	#NA	0.0899137	0.00904199	0.183277	Not	0.153328	0.00138172	0.0303675	Hyper	0.063414	0.127211	0.508505	Not
LF1	Methylation.CRT	cg26747028	TNC	TNC	cg26747028|TNC	0.0531724	0.0531724	Intragenic_Opensea	Intragenic_Opensea	#NA	#NA	0.0388561	0.285367	0.645265	Not	0.12361	0.00907873	0.0833236	Hyper	0.0847537	0.0648887	0.406821	Not
LF1	Methylation.CRT	cg13781609			cg13781609|	0.0531588	0.0531588	Intergenic_Opensea	Intergenic_Opensea	#NA	#NA	0.00811445	0.830423	0.943387	Not	0.10073	0.0290222	0.155999	Hyper	0.0926157	0.0508556	0.374952	Not
LF1	Methylation.CRT	cg20740328	PLAC2	PLAC2	cg20740328|PLAC2	0.0531584	0.0531584	Intragenic_Shore	Intragenic_ShoreShelf	#NA	#NA	0.036436	0.293285	0.651786	Not	0.137948	0.00320533	0.0476546	Hyper	0.101512	0.0182708	0.267083	Hyper
LF1	Methylation.CRT	cg13047301			cg13047301|	0.0531575	0.0531575	Intergenic_Opensea	Intergenic_Opensea	#NA	#NA	0.0622008	0.0535969	0.350178	Not	0.114	0.00660186	0.0702726	Hyper	0.0517988	0.158357	0.547243	Not
LF1	Methylation.CRT	cg26951293	JAZF1	JAZF1	cg26951293|JAZF1	0.0531567	0.0531567	Intragenic_Opensea	Intragenic_Opensea	#NA	#NA	0.0573236	0.113647	0.461344	Not	0.138658	0.00409917	0.0543614	Hyper	0.0813342	0.0585654	0.392994	Not
LF1	Methylation.CRT	cg03598074			cg03598074|	0.053155	0.053155	Intergenic_Opensea	Intergenic_Opensea	#NA	#NA	0.0890583	0.0190352	0.239827	Not	0.116858	0.0140296	0.105349	Hyper	0.0278001	0.526911	0.816844	Not
LF1	Methylation.CRT	cg04555780	MASP1	MASP1	cg04555780|MASP1	0.0531441	0.0531441	Intragenic_Opensea	Intragenic_Opensea	#NA	#NA	0.0354426	0.253572	0.618053	Not	0.152261	0.000762924	0.022015	Hyper	0.116818	0.00824705	0.2064	Hyper
LF1	Methylation.CRT	cg11246349	ATP6V1G3	ATP6V1G3	cg11246349|ATP6V1G3	0.0531438	0.0531438	Intragenic_Opensea	Intragenic_Opensea	#NA	#NA	-0.00075309	0.983277	0.995107	Not	0.115159	0.00237154	0.040505	Hyper	0.115912	0.0192587	0.27198	Hyper
LF1	Trans.CRT	ENSG00000073849	ST6GAL1	ST6GAL1	ENSG00000073849|ST6GAL1	-0.0531429	0.0531429	#NA	#NA	#NA	#NA	-0.671765	0.0102866	0.125574	Down	-0.964563	0.00621981	0.183216	Down	-0.292798	0.356052	0.825188	Not
LF1	Trans.CRT	ENSG00000210741	MIR196A1	MIR196A1	ENSG00000210741|MIR196A1	-0.053142	0.053142	#NA	#NA	#NA	#NA	0.00257809	0.984788	0.992959	Not	-0.666939	0.000524433	0.0616489	Down	-0.669518	0.000205249	0.0864577	Down
LF1	Methylation.CRT	cg22449337	ZNF642	ZNF642	cg22449337|ZNF642	0.0531408	0.0531408	Promoter_Shore	Promoter_ShoreShelf	#NA	#NA	0.0673599	0.019394	0.241619	Not	0.211618	9.41214e-06	0.00238218	Hyper	0.144259	0.000233301	0.0644902	Hyper
LF1	Methylation.CRT	cg21728941	BEND6	BEND6	cg21728941|BEND6	0.0531255	0.0531255	Intragenic_Opensea	Intragenic_Opensea	#NA	#NA	0.0402105	0.271878	0.633897	Not	0.178192	0.000225661	0.0115347	Hyper	0.137981	0.00240708	0.136473	Hyper
LF1	Methylation.CRT	cg13236409			cg13236409|	0.0531241	0.0531241	Intergenic_Opensea	Intergenic_Opensea	#NA	#NA	0.0515845	0.105574	0.449073	Not	0.224734	5.67654e-07	0.000726705	Hyper	0.173149	5.92562e-05	0.0436199	Hyper
LF1	Methylation.CRT	cg15313416	OLFM2	OLFM2	cg15313416|OLFM2	0.0531218	0.0531218	Intragenic_Opensea	Intragenic_Opensea	#NA	#NA	0.0354122	0.276248	0.637554	Not	0.10867	0.0233241	0.138566	Hyper	0.0732576	0.0485455	0.369365	Not
LF1	Methylation.CRT	cg18154117	MACF1	MACF1	cg18154117|MACF1	0.0531209	0.0531209	Intragenic_Opensea	Intragenic_Opensea	#NA	#NA	0.10154	0.00362541	0.133033	Hyper	0.140955	0.00123377	0.0285301	Hyper	0.039415	0.327931	0.697104	Not
LF1	Methylation.CRT	cg07721658			cg07721658|	0.0531193	0.0531193	Intergenic_Opensea	Intergenic_Opensea	#NA	#NA	0.0399013	0.297036	0.654757	Not	0.114526	0.0157182	0.112056	Hyper	0.0746244	0.145903	0.532393	Not
LF1	Methylation.CRT	cg04659623			cg04659623|	0.0531142	0.0531142	Intergenic_Opensea	Intergenic_Opensea	#NA	#NA	0.0105082	0.795659	0.93013	Not	0.107113	0.0332474	0.167863	Hyper	0.0966052	0.0488002	0.369971	Not
LF1	Methylation.CRT	cg07120522	LINC01485	LINC01485	cg07120522|LINC01485	0.0531116	0.0531116	Promoter_Opensea	Promoter_Opensea	#NA	#NA	0.0991505	0.000728996	0.0761106	Not	0.14866	6.99822e-05	0.00638732	Hyper	0.0495095	0.158281	0.547143	Not
LF1	Methylation.CRT	cg09332770			cg09332770|	0.0530973	0.0530973	Intergenic_Shore	Intergenic_ShoreShelf	#NA	#NA	0.0590934	0.0670058	0.380635	Not	0.116913	0.00650808	0.0697149	Hyper	0.0578198	0.163242	0.552696	Not
LF1	Meta.Urine	Urine_neg_907	2-Isopropylmalic acid	HMDB0000402	Urine_neg_907|HMDB0000402|2-Isopropylmalic acid	-0.053092	0.053092	#NA	#NA	Fatty Acyls	Fatty acids and conjugates	-0.373063	0.00316919	0.0464786	Down	-0.992297	8.38454e-07	7.56006e-05	Down	-0.619234	0.000424028	0.0109238	Down
LF1	Meta.CRT	CRT_pos_7602	1',2'-Dihydro-1,1'-dimethyl-2'-oxo-4,4'-bipyridinium(1+)	HMDB0035170	CRT_pos_7602|HMDB0035170|1',2'-Dihydro-1,1'-dimethyl-2'-oxo-4,4'-bipyridinium(1+)|1',2'-Dihydro-1,1'-dimethyl-2'-oxo-4,4'-bipyridinium(1+)	0.0530737	0.0530737	#NA	#NA			0.0687446	0.505187	0.706738	Not	0.517042	0.000745025	0.0251446	Up	0.448297	0.0017303	0.0583976	Up
LF1	Methylation.CRT	cg07384931	HDAC9	HDAC9	cg07384931|HDAC9	0.0530725	0.0530725	Intragenic_Opensea	Intragenic_Opensea	#NA	#NA	0.0600643	0.112168	0.459199	Not	0.133108	0.00723278	0.0737902	Hyper	0.0730439	0.0877495	0.450408	Not
LF1	Trans.CRT	ENSG00000116604	MEF2D	MEF2D	ENSG00000116604|MEF2D	0.053067	0.053067	#NA	#NA	#NA	#NA	0.300045	0.00100256	0.0424436	Not	0.434595	0.00042243	0.0574399	Up	0.13455	0.215318	0.758273	Not
LF1	Methylation.CRT	cg16074180	PGLYRP2	PGLYRP2	cg16074180|PGLYRP2	0.0530653	0.0530653	Promoter_Opensea	Promoter_Opensea	#NA	#NA	0.0129408	0.727768	0.902856	Not	0.133966	0.00416398	0.054807	Hyper	0.121026	0.00769623	0.201651	Hyper
LF1	Methylation.CRT	cg18864561			cg18864561|	0.0530524	0.0530524	Intergenic_Opensea	Intergenic_Opensea	#NA	#NA	0.055025	0.117973	0.467826	Not	0.149084	0.00053648	0.0182524	Hyper	0.094059	0.0297136	0.314899	Not
LF1	Methylation.CRT	cg27450924			cg27450924|	0.0530522	0.0530522	Intergenic_Shelf	Intergenic_ShoreShelf	#NA	#NA	0.0260849	0.466165	0.772124	Not	0.142652	0.00503979	0.0606321	Hyper	0.116567	0.00299886	0.147439	Hyper
LF1	Methylation.CRT	cg08997590	COL8A2	COL8A2	cg08997590|COL8A2	0.0530432	0.0530432	Promoter_Opensea	Promoter_Opensea	#NA	#NA	0.0427051	0.168669	0.532398	Not	0.137939	0.00189775	0.0359888	Hyper	0.0952341	0.0142818	0.24615	Not
LF1	Methylation.CRT	cg19263548			cg19263548|	0.0530336	0.0530336	Intergenic_Opensea	Intergenic_Opensea	#NA	#NA	0.0411934	0.145705	0.505036	Not	0.155751	1.77919e-05	0.00322291	Hyper	0.114557	0.00377719	0.158466	Hyper
LF1	Methylation.CRT	cg05530411			cg05530411|	0.0530321	0.0530321	Intergenic_Opensea	Intergenic_Opensea	#NA	#NA	0.101629	0.00448722	0.143814	Hyper	0.151726	0.00339092	0.0490926	Hyper	0.0500972	0.213756	0.603957	Not
LF1	Meta.Plasma	Plasma_pos_732	L-Methionine	HMDB0000696	Plasma_pos_732|HMDB0000696|L-Methionine	0.0530276	0.0530276	#NA	#NA	Carboxylic acids and derivatives	Amino acids, peptides, and analogues	0.257586	0.00626898	0.0743058	Up	0.41328	0.00138166	0.0464006	Up	0.155694	0.180612	0.441262	Not
LF1	Methylation.CRT	cg22294319			cg22294319|	0.0530238	0.0530238	Intergenic_Opensea	Intergenic_Opensea	#NA	#NA	0.0647786	0.0529769	0.348682	Not	0.137482	0.00350922	0.0499992	Hyper	0.0727035	0.0455184	0.361844	Not
LF1	Methylation.CRT	cg16364155			cg16364155|	0.0530185	0.0530185	Intergenic_Shelf	Intergenic_ShoreShelf	#NA	#NA	0.114247	0.00220343	0.11257	Hyper	0.158504	0.00649753	0.0696524	Hyper	0.0442569	0.290399	0.668736	Not
LF1	Methylation.CRT	cg10366245	MAN1A1	MAN1A1	cg10366245|MAN1A1	0.0530157	0.0530157	Intragenic_Opensea	Intragenic_Opensea	#NA	#NA	-0.0237025	0.530217	0.808119	Not	0.095376	0.0358476	0.174828	Not	0.119078	0.00964878	0.21723	Hyper
LF1	Methylation.CRT	cg17810099	ZBTB12	ZBTB12	cg17810099|ZBTB12	0.0530084	0.0530084	Promoter_Shore	Promoter_ShoreShelf	#NA	#NA	0.0861286	0.00841281	0.178716	Not	0.176658	0.000294781	0.0132843	Hyper	0.0905298	0.0140291	0.244668	Not
LF1	Methylation.CRT	cg20606288			cg20606288|	0.0530034	0.0530034	Intergenic_Opensea	Intergenic_Opensea	#NA	#NA	0.0733433	0.0417316	0.319053	Not	0.144453	0.00514175	0.0612788	Hyper	0.0711101	0.0560726	0.387643	Not
LF1	Methylation.CRT	cg03740673	PEPD	PEPD	cg03740673|PEPD	0.0529942	0.0529942	Intragenic_Opensea	Intragenic_Opensea	#NA	#NA	0.0296891	0.402085	0.732005	Not	0.112338	0.0147254	0.108188	Hyper	0.0826489	0.0487008	0.369738	Not
LF1	Methylation.CRT	cg06412763			cg06412763|	0.0529938	0.0529938	Intergenic_Opensea	Intergenic_Opensea	#NA	#NA	0.0239792	0.499044	0.791344	Not	0.101046	0.0425696	0.192177	Hyper	0.0770672	0.0903971	0.454831	Not
LF1	Methylation.CRT	cg04120420	ATP1A4	ATP1A4	cg04120420|ATP1A4	0.0529859	0.0529859	Intragenic_Opensea	Intragenic_Opensea	#NA	#NA	0.0681153	0.0584752	0.36181	Not	0.120468	0.0232843	0.138445	Hyper	0.0523523	0.13273	0.515626	Not
LF1	Methylation.CRT	cg12223342			cg12223342|	0.0529831	0.0529831	Intergenic_Opensea	Intergenic_Opensea	#NA	#NA	0.0781643	0.0445071	0.326615	Not	0.160195	0.00170728	0.0340211	Hyper	0.0820306	0.0920915	0.457551	Not
LF1	Trans.CRT	ENSG00000148180	GSN	GSN	ENSG00000148180|GSN	0.0529799	0.0529799	#NA	#NA	#NA	#NA	0.341888	0.0145377	0.146268	Not	0.485463	0.00989609	0.218886	Up	0.143575	0.398204	0.842898	Not
LF1	Methylation.CRT	cg11320725	OASL	OASL	cg11320725|OASL	0.052974	0.052974	Promoter_Opensea	Promoter_Opensea	#NA	#NA	0.11464	0.00115473	0.0899026	Hyper	0.192404	6.95036e-05	0.00636684	Hyper	0.0777638	0.0457298	0.362412	Not
LF1	Methylation.CRT	cg00881682	DYNC2H1	DYNC2H1	cg00881682|DYNC2H1	0.0529732	0.0529732	Intragenic_Opensea	Intragenic_Opensea	#NA	#NA	0.00352897	0.926856	0.97731	Not	0.124167	0.00366733	0.0511386	Hyper	0.120638	0.01788	0.265338	Hyper
LF1	Trans.CRT	ENSG00000253250	C8orf88	C8orf88	ENSG00000253250|C8orf88	0.0529677	0.0529677	#NA	#NA	#NA	#NA	0.197553	0.0499353	0.243924	Not	0.579537	5.51365e-05	0.0224445	Up	0.381985	0.00299332	0.238372	Up
LF1	Methylation.CRT	cg06980288	RNF44	RNF44	cg06980288|RNF44	0.0529583	0.0529583	Promoter_Shore	Promoter_ShoreShelf	#NA	#NA	0.0805539	0.0222005	0.253843	Not	0.135688	0.0027551	0.0438763	Hyper	0.0551339	0.166887	0.556723	Not
LF1	Methylation.CRT	cg17545919			cg17545919|	0.0529516	0.0529516	Intergenic_Opensea	Intergenic_Opensea	#NA	#NA	0.0892403	0.0058844	0.157539	Not	0.167217	0.000242172	0.0119653	Hyper	0.0779769	0.0462918	0.363844	Not
LF1	Methylation.CRT	cg18868982	UBE2O	UBE2O	cg18868982|UBE2O	0.0529457	0.0529457	Intragenic_Opensea	Intragenic_Opensea	#NA	#NA	0.06124	0.0598293	0.365101	Not	0.110855	0.0058164	0.065568	Hyper	0.0496151	0.208447	0.599037	Not
LF1	Methylation.CRT	cg15882878	CLSTN3	CLSTN3	cg15882878|CLSTN3	0.0529432	0.0529432	Promoter_Opensea	Promoter_Opensea	#NA	#NA	0.0417811	0.219557	0.586119	Not	0.174093	6.9351e-05	0.0063575	Hyper	0.132312	0.00324594	0.151566	Hyper
LF1	Methylation.CRT	cg15059509	TIAM1	TIAM1	cg15059509|TIAM1	0.052943	0.052943	Promoter_Opensea	Promoter_Opensea	#NA	#NA	0.0576898	0.0930761	0.428852	Not	0.107516	0.0125096	0.0991493	Hyper	0.0498261	0.218372	0.608299	Not
LF1	Methylation.CRT	cg27470047			cg27470047|	0.0529423	0.0529423	Intergenic_Opensea	Intergenic_Opensea	#NA	#NA	0.0686831	0.0394466	0.312775	Not	0.137744	0.00298057	0.0457997	Hyper	0.069061	0.0938158	0.460274	Not
LF1	Methylation.CRT	cg10342935			cg10342935|	0.0529388	0.0529388	Intergenic_Opensea	Intergenic_Opensea	#NA	#NA	0.0300119	0.399558	0.730263	Not	0.119781	0.00732657	0.0742893	Hyper	0.0897689	0.0361656	0.335221	Not
LF1	Meta.Urine	Urine_pos_451	(2R)-2-Hydroxy-2-methylbutanenitrile	HMDB0060309	Urine_pos_451|HMDB0060309|(2R)-2-Hydroxy-2-methylbutanenitrile|2-Hydroxy-2-methylbutanenitrile	0.0529357	0.0529357	#NA	#NA			0.30115	0.00404944	0.0623253	Up	0.702769	1.23102e-05	0.00135105	Up	0.401619	0.00454134	0.0996825	Up
LF1	Methylation.CRT	cg06947673	ELAVL3	ELAVL3	cg06947673|ELAVL3	0.0529335	0.0529335	Intragenic_Shore	Intragenic_ShoreShelf	#NA	#NA	0.0881764	0.00389169	0.136827	Not	0.112034	0.00387964	0.0527363	Hyper	0.0238573	0.534246	0.820534	Not
LF1	Methylation.CRT	cg13967527			cg13967527|	0.0529324	0.0529324	Intergenic_Opensea	Intergenic_Opensea	#NA	#NA	0.0613723	0.0493371	0.339369	Not	0.217444	1.07746e-05	0.00256589	Hyper	0.156071	3.56841e-05	0.0371207	Hyper
LF1	Methylation.CRT	cg03274053	ZC3H8	ZC3H8	cg03274053|ZC3H8	0.0529295	0.0529295	Promoter_Shore	Promoter_ShoreShelf	#NA	#NA	0.0443264	0.313776	0.668116	Not	0.108376	0.0396784	0.1849	Hyper	0.06405	0.215161	0.605345	Not
LF1	Methylation.CRT	cg10383945	NEK6	NEK6	cg10383945|NEK6	0.0529287	0.0529287	Promoter_Shore	Promoter_ShoreShelf	#NA	#NA	0.0813912	0.00792109	0.174877	Not	0.153427	0.000993301	0.0253736	Hyper	0.0720354	0.0527567	0.379837	Not
LF1	Methylation.CRT	cg18834029	POLL	POLL	cg18834029|POLL	0.0529255	0.0529255	Promoter_Shore	Promoter_ShoreShelf	#NA	#NA	0.0935807	0.0201556	0.244999	Not	0.134316	0.0113606	0.0940735	Hyper	0.0407351	0.328919	0.697752	Not
LF1	Methylation.CRT	cg19139643	TYW3	TYW3	cg19139643|TYW3	0.0529246	0.0529246	Intragenic_Opensea	Intragenic_Opensea	#NA	#NA	0.0842051	0.00747021	0.171342	Not	0.149152	0.000573312	0.0189078	Hyper	0.0649466	0.0631159	0.40338	Not
LF1	Methylation.CRT	cg16145550	PI16	PI16	cg16145550|PI16	0.0529232	0.0529232	Intragenic_Shelf	Intragenic_ShoreShelf	#NA	#NA	0.0810245	0.00794975	0.17511	Not	0.153575	3.40671e-05	0.00441912	Hyper	0.07255	0.0604608	0.397372	Not
LF1	Trans.CRT	ENSG00000133392	MYH11	MYH11	ENSG00000133392|MYH11	0.0529191	0.0529191	#NA	#NA	#NA	#NA	0.0982927	0.665033	0.829946	Not	0.826774	0.00856907	0.206657	Up	0.728481	0.0124196	0.387043	Up
LF1	Methylation.CRT	cg21700339	FAM104A	FAM104A	cg21700339|FAM104A	0.0529184	0.0529184	Intragenic_Opensea	Intragenic_Opensea	#NA	#NA	0.0612311	0.073186	0.393033	Not	0.112418	0.0341471	0.170223	Hyper	0.0511874	0.0964031	0.464478	Not
LF1	Methylation.CRT	cg25597692	PKD1	PKD1	cg25597692|PKD1	0.0529168	0.0529168	Intragenic_Shore	Intragenic_ShoreShelf	#NA	#NA	0.0405597	0.231556	0.59762	Not	0.127862	0.00963721	0.0860794	Hyper	0.0873026	0.0284179	0.310092	Not
LF1	Methylation.CRT	cg14403241			cg14403241|	0.0529092	0.0529092	Intergenic_Shore	Intergenic_ShoreShelf	#NA	#NA	0.0499231	0.108976	0.454543	Not	0.123026	0.00365384	0.0510282	Hyper	0.0731034	0.0445335	0.359319	Not
LF1	Methylation.CRT	cg10309776	SLC8A3	SLC8A3	cg10309776|SLC8A3	0.052906	0.052906	Intragenic_Shore	Intragenic_ShoreShelf	#NA	#NA	0.0462073	0.221149	0.587708	Not	0.122101	0.00609436	0.0672738	Hyper	0.0758936	0.0917943	0.457068	Not
LF1	Methylation.CRT	cg04529078			cg04529078|	0.0529053	0.0529053	Intergenic_Opensea	Intergenic_Opensea	#NA	#NA	0.00628269	0.865213	0.95651	Not	0.103023	0.0277649	0.1524	Hyper	0.0967407	0.0369877	0.337826	Not
LF1	Meta.CRT	CRT_pos_9445	Gly-Tyr	HMDB0028853	CRT_pos_9445|HMDB0028853|Gly-Tyr	-0.0529036	0.0529036	#NA	#NA	Carboxylic acids and derivatives	Amino acids, peptides, and analogues	-0.507956	0.000175867	0.0133053	Down	-0.481458	0.00946822	0.0647195	Down	0.0264984	0.875654	0.941939	Not
LF1	Methylation.CRT	cg25550425	ADAMTS2	ADAMTS2	cg25550425|ADAMTS2	0.0529017	0.0529017	Intragenic_Opensea	Intragenic_Opensea	#NA	#NA	0.0847942	0.00571616	0.156004	Not	0.117409	0.00219717	0.0389321	Hyper	0.032615	0.365148	0.722699	Not
LF1	Trans.CRT	ENSG00000233297	RASA4DP	RASA4DP	ENSG00000233297|RASA4DP	-0.0528992	0.0528992	#NA	#NA	#NA	#NA	-0.276722	0.0651448	0.274229	Not	-0.59047	0.0041489	0.158159	Down	-0.313748	0.0924617	0.637651	Not
LF1	Methylation.CRT	cg16653678			cg16653678|	0.0528978	0.0528978	Intergenic_Opensea	Intergenic_Opensea	#NA	#NA	0.0471765	0.206748	0.573375	Not	0.109355	0.0133667	0.102665	Hyper	0.0621782	0.16718	0.557026	Not
LF1	Methylation.CRT	cg12903024	RLBP1	RLBP1	cg12903024|RLBP1	0.0528962	0.0528962	Promoter_Opensea	Promoter_Opensea	#NA	#NA	0.05568	0.0687065	0.383881	Not	0.15168	0.000194487	0.0106579	Hyper	0.0960003	0.0183519	0.267467	Not
LF1	Methylation.CRT	cg09518245	STMN1	STMN1	cg09518245|STMN1	0.0528955	0.0528955	Promoter_Shore	Promoter_ShoreShelf	#NA	#NA	0.0511369	0.161802	0.524495	Not	0.153161	0.0037345	0.0516387	Hyper	0.102024	0.00968161	0.21744	Hyper
LF1	Trans.CRT	ENSG00000178343	SHISA3	SHISA3	ENSG00000178343|SHISA3	0.0528953	0.0528953	#NA	#NA	#NA	#NA	0.217867	0.112522	0.352395	Not	0.370042	0.045921	0.416418	Up	0.152175	0.369789	0.833353	Not
LF1	Methylation.CRT	cg00238662	TTBK1	TTBK1	cg00238662|TTBK1	0.0528943	0.0528943	Intragenic_Shore	Intragenic_ShoreShelf	#NA	#NA	0.0832318	0.00737584	0.170728	Not	0.167124	0.000468461	0.0170345	Hyper	0.0838922	0.00687719	0.19417	Not
LF1	Methylation.CRT	cg18770264			cg18770264|	0.0528943	0.0528943	Intergenic_Opensea	Intergenic_Opensea	#NA	#NA	0.0439299	0.211678	0.578287	Not	0.142367	0.00271437	0.0435297	Hyper	0.0984369	0.0288139	0.311489	Not
LF1	Methylation.CRT	cg12760748	SLC22A18AS	SLC22A18AS	cg12760748|SLC22A18AS	0.0528864	0.0528864	Intragenic_Shelf	Intragenic_ShoreShelf	#NA	#NA	0.0806774	0.0197822	0.243303	Not	0.113602	0.0149812	0.109193	Hyper	0.0329244	0.405977	0.748811	Not
LF1	Methylation.CRT	cg16013720			cg16013720|	-0.0528826	0.0528826	Intergenic_Shore	Intergenic_ShoreShelf	#NA	#NA	-0.0730317	0.00743454	0.171173	Not	-0.17448	2.88527e-06	0.00142396	Hypo	-0.101448	0.0044287	0.167358	Hypo
LF1	Methylation.CRT	cg22850541			cg22850541|	0.0528766	0.0528766	Intergenic_Opensea	Intergenic_Opensea	#NA	#NA	0.0425827	0.239379	0.605008	Not	0.101017	0.0235246	0.139205	Hyper	0.0584343	0.171851	0.561918	Not
LF1	Methylation.CRT	cg00577527	UROC1	UROC1	cg00577527|UROC1	0.0528712	0.0528712	Promoter_Opensea	Promoter_Opensea	#NA	#NA	0.0811408	0.0205078	0.246652	Not	0.103891	0.0266002	0.148886	Hyper	0.0227504	0.568838	0.837569	Not
LF1	Methylation.CRT	cg03210276	OAS2	OAS2	cg03210276|OAS2	0.0528687	0.0528687	Intragenic_Opensea	Intragenic_Opensea	#NA	#NA	0.0667717	0.0359583	0.302562	Not	0.144001	0.00101822	0.0257028	Hyper	0.0772296	0.0472108	0.366174	Not
LF1	Methylation.CRT	cg09491828			cg09491828|	0.0528676	0.0528676	Intergenic_Opensea	Intergenic_Opensea	#NA	#NA	0.023871	0.555243	0.82154	Not	0.122062	0.00970131	0.0863823	Hyper	0.0981909	0.0613602	0.39926	Not
LF1	Methylation.CRT	cg15844087	EFCAB12	EFCAB12	cg15844087|EFCAB12	0.0528652	0.0528652	Intragenic_Opensea	Intragenic_Opensea	#NA	#NA	0.0539807	0.0576016	0.359759	Not	0.11341	0.00290573	0.0451914	Hyper	0.0594292	0.0882115	0.451179	Not
LF1	Methylation.CRT	cg07907670			cg07907670|	0.0528638	0.0528638	Intergenic_Opensea	Intergenic_Opensea	#NA	#NA	0.0939539	0.00536935	0.15301	Not	0.131514	0.00851618	0.0805576	Hyper	0.0375603	0.340304	0.705677	Not
LF1	Methylation.CRT	cg01600732	MIR3938	MIR3938	cg01600732|MIR3938	0.0528624	0.0528624	Promoter_Opensea	Promoter_Opensea	#NA	#NA	0.0717106	0.0677753	0.381935	Not	0.119829	0.0207621	0.130121	Hyper	0.0481188	0.28336	0.663106	Not
LF1	Methylation.CRT	cg06994884			cg06994884|	0.0528563	0.0528563	Intergenic_Opensea	Intergenic_Opensea	#NA	#NA	0.141915	5.57429e-06	0.0151678	Hyper	0.202035	4.36145e-05	0.0050512	Hyper	0.0601203	0.0368443	0.337409	Not
LF1	Methylation.CRT	cg06760466			cg06760466|	0.0528532	0.0528532	Intergenic_Opensea	Intergenic_Opensea	#NA	#NA	-0.00665184	0.864506	0.956238	Not	0.101412	0.0453389	0.198922	Hyper	0.108064	0.018468	0.268167	Hyper
LF1	Methylation.CRT	cg21030116			cg21030116|	0.0528513	0.0528513	Intergenic_Shore	Intergenic_ShoreShelf	#NA	#NA	-0.00073411	0.980699	0.994263	Not	0.108616	0.00631032	0.0685759	Hyper	0.10935	0.00579032	0.183492	Hyper
LF1	Methylation.CRT	cg25322086	FTCD	FTCD	cg25322086|FTCD	0.0528499	0.0528499	Promoter_Opensea	Promoter_Opensea	#NA	#NA	0.000394399	0.991021	0.997337	Not	0.129945	0.00797804	0.0777766	Hyper	0.12955	0.00312308	0.149481	Hyper
LF1	Methylation.CRT	cg05193832	KCNJ1	KCNJ1	cg05193832|KCNJ1	0.0528496	0.0528496	Promoter_Opensea	Promoter_Opensea	#NA	#NA	-0.00508042	0.90814	0.971108	Not	0.0993065	0.0677206	0.247186	Not	0.104387	0.0471963	0.366125	Hyper
LF1	Methylation.CRT	cg12114456	APBA2	APBA2	cg12114456|APBA2	0.0528495	0.0528495	Promoter_Opensea	Promoter_Opensea	#NA	#NA	0.0450732	0.228271	0.59448	Not	0.111865	0.0332933	0.167975	Hyper	0.0667913	0.106071	0.479501	Not
LF1	Methylation.CRT	cg09478478	CD1E	CD1E	cg09478478|CD1E	0.0528456	0.0528456	Promoter_Opensea	Promoter_Opensea	#NA	#NA	0.0710589	0.0676992	0.381786	Not	0.145919	0.00383227	0.0523861	Hyper	0.0748603	0.0803395	0.437008	Not
LF1	Methylation.CRT	cg05855065	SCUBE1	SCUBE1	cg05855065|SCUBE1	0.0528389	0.0528389	Intragenic_Island	Intragenic_Island	#NA	#NA	0.0611599	0.0523209	0.346922	Not	0.151638	0.00167675	0.033705	Hyper	0.0904785	0.0313299	0.320165	Not
LF1	Methylation.CRT	cg06299427	SDK1	SDK1	cg06299427|SDK1	0.0528277	0.0528277	Intragenic_Opensea	Intragenic_Opensea	#NA	#NA	0.0613111	0.0750058	0.396584	Not	0.1194	0.0119613	0.0966801	Hyper	0.0580894	0.142508	0.528133	Not
LF1	Methylation.CRT	cg26609379	FBL	FBL	cg26609379|FBL	0.0528161	0.0528161	Promoter_Shore	Promoter_ShoreShelf	#NA	#NA	0.0594383	0.0466537	0.332337	Not	0.185301	7.51459e-06	0.00211261	Hyper	0.125862	0.0011453	0.108556	Hyper
LF1	Methylation.CRT	cg02004437			cg02004437|	0.0528155	0.0528155	Intergenic_Opensea	Intergenic_Opensea	#NA	#NA	0.0778794	0.0279608	0.276625	Not	0.127496	0.00374692	0.0517412	Hyper	0.0496161	0.244576	0.631385	Not
LF1	Methylation.CRT	cg24780167	CCDC141	CCDC141	cg24780167|CCDC141	0.0528087	0.0528087	Promoter_Opensea	Promoter_Opensea	#NA	#NA	0.0914221	0.0161447	0.226023	Not	0.120362	0.00622155	0.068039	Hyper	0.0289401	0.536156	0.821542	Not
LF1	Methylation.CRT	cg16483151			cg16483151|	0.0528021	0.0528021	Intergenic_Shelf	Intergenic_ShoreShelf	#NA	#NA	0.0151027	0.695228	0.888762	Not	0.135524	0.00314015	0.0471342	Hyper	0.120421	0.00788845	0.203369	Hyper
LF1	Methylation.CRT	cg03255937			cg03255937|	0.0528017	0.0528017	Intergenic_Opensea	Intergenic_Opensea	#NA	#NA	0.113461	0.000558238	0.0694417	Hyper	0.134678	0.00412415	0.0545258	Hyper	0.0212165	0.563004	0.834714	Not
LF1	Methylation.CRT	cg08862835			cg08862835|	0.0528014	0.0528014	Intergenic_Opensea	Intergenic_Opensea	#NA	#NA	0.076099	0.024013	0.261181	Not	0.156885	0.000145358	0.00919045	Hyper	0.0807856	0.0461942	0.363636	Not
LF1	Methylation.CRT	cg24872571	LTBP4	LTBP4	cg24872571|LTBP4	0.052799	0.052799	Intragenic_Island	Intragenic_Island	#NA	#NA	0.0804081	0.00832344	0.178064	Not	0.143858	0.000336288	0.0142599	Hyper	0.0634501	0.0959464	0.46367	Not
LF1	Methylation.CRT	cg04118102			cg04118102|	0.0527907	0.0527907	Intergenic_Shelf	Intergenic_ShoreShelf	#NA	#NA	0.0142633	0.697548	0.889788	Not	0.109393	0.013964	0.105093	Hyper	0.0951292	0.0400132	0.346827	Not
LF1	Methylation.CRT	cg19098465	LTBP4	LTBP4	cg19098465|LTBP4	0.0527883	0.0527883	Intragenic_Island	Intragenic_Island	#NA	#NA	0.0692116	0.0211024	0.249389	Not	0.1412	0.000920945	0.0243531	Hyper	0.0719881	0.0581533	0.392073	Not
LF1	Trans.CRT	ENSG00000120899	PTK2B	PTK2B	ENSG00000120899|PTK2B	-0.0527795	0.0527795	#NA	#NA	#NA	#NA	-0.386355	0.00150394	0.0526478	Down	-0.339072	0.0327679	0.369556	Not	0.0472834	0.743453	0.941991	Not
LF1	Trans.CRT	ENSG00000113494	PRLR	PRLR	ENSG00000113494|PRLR	-0.0527725	0.0527725	#NA	#NA	#NA	#NA	-0.441065	0.0264125	0.185585	Down	-0.245121	0.347955	0.805404	Not	0.195944	0.419066	0.85042	Not
LF1	Methylation.CRT	cg15371623	CYP2B7P	CYP2B7P	cg15371623|CYP2B7P	0.05276	0.05276	Intragenic_Opensea	Intragenic_Opensea	#NA	#NA	0.0521207	0.0942316	0.430852	Not	0.108101	0.0141164	0.105732	Hyper	0.0559806	0.149446	0.536569	Not
LF1	Methylation.CRT	cg08302050			cg08302050|	0.0527584	0.0527584	Intergenic_Opensea	Intergenic_Opensea	#NA	#NA	0.067108	0.076584	0.399626	Not	0.104854	0.0222643	0.135033	Hyper	0.0377457	0.437297	0.767854	Not
LF1	Methylation.CRT	cg14622897	KIAA1462	KIAA1462	cg14622897|KIAA1462	0.0527577	0.0527577	Intragenic_Opensea	Intragenic_Opensea	#NA	#NA	0.0250656	0.396149	0.728025	Not	0.168667	1.03154e-05	0.00250079	Hyper	0.143602	0.000222052	0.0634563	Hyper
LF1	Methylation.CRT	cg03834559	GPSM1	GPSM1	cg03834559|GPSM1	0.0527463	0.0527463	Intragenic_Shore	Intragenic_ShoreShelf	#NA	#NA	0.0172895	0.597231	0.843373	Not	0.117343	0.00283539	0.0445674	Hyper	0.100054	0.0215991	0.282717	Hyper
LF1	Methylation.CRT	cg02339881	PTK7	PTK7	cg02339881|PTK7	0.0527405	0.0527405	Intragenic_Opensea	Intragenic_Opensea	#NA	#NA	0.0345223	0.290384	0.649353	Not	0.138798	0.00176636	0.0346569	Hyper	0.104275	0.0183119	0.267291	Hyper
LF1	Methylation.CRT	cg13908986	RFT1	RFT1	cg13908986|RFT1	0.0527373	0.0527373	Promoter_Shore	Promoter_ShoreShelf	#NA	#NA	0.0765405	0.0138375	0.213534	Not	0.128144	0.00911695	0.083522	Hyper	0.0516037	0.0995651	0.469579	Not
LF1	Trans.CRT	ENSG00000197256	KANK2	KANK2	ENSG00000197256|KANK2	0.0527348	0.0527348	#NA	#NA	#NA	#NA	-0.00686362	0.970891	0.987918	Not	0.510095	0.0471997	0.419897	Up	0.516958	0.0310684	0.505022	Up
LF1	Methylation.CRT	cg22135685	FBXL17	FBXL17	cg22135685|FBXL17	0.0527298	0.0527298	Intragenic_Opensea	Intragenic_Opensea	#NA	#NA	0.114871	0.000805156	0.0788135	Hyper	0.193981	0.00010359	0.00771793	Hyper	0.0791096	0.0346406	0.330591	Not
LF1	Methylation.CRT	cg01560348			cg01560348|	0.0527289	0.0527289	Intergenic_Opensea	Intergenic_Opensea	#NA	#NA	0.00808045	0.82389	0.940998	Not	0.106732	0.0328997	0.166908	Hyper	0.0986518	0.0332456	0.326281	Not
LF1	Methylation.CRT	cg04719112	GLIS2	GLIS2	cg04719112|GLIS2	0.0527268	0.0527268	Promoter_Shelf	Promoter_ShoreShelf	#NA	#NA	0.0824552	0.0179728	0.23498	Not	0.123971	0.00730873	0.0741973	Hyper	0.0415155	0.303816	0.679102	Not
LF1	Methylation.CRT	cg15722376	ERC2	ERC2	cg15722376|ERC2	0.0527249	0.0527249	Intragenic_Opensea	Intragenic_Opensea	#NA	#NA	0.0725177	0.0483144	0.336726	Not	0.10581	0.0231812	0.13811	Hyper	0.0332921	0.475493	0.789196	Not
LF1	Methylation.CRT	cg02997177	CEMIP	CEMIP	cg02997177|CEMIP	0.0527241	0.0527241	Promoter_Opensea	Promoter_Opensea	#NA	#NA	0.0503725	0.0768114	0.400081	Not	0.153769	0.000101002	0.00762632	Hyper	0.103397	0.00564182	0.182161	Hyper
LF1	Methylation.CRT	cg10022295	ACOT11	ACOT11	cg10022295|ACOT11	0.0527226	0.0527226	Intragenic_Opensea	Intragenic_Opensea	#NA	#NA	0.114628	0.000576146	0.0703587	Hyper	0.183391	3.80164e-05	0.00468833	Hyper	0.0687633	0.0826913	0.441362	Not
LF1	Methylation.CRT	cg17034761	CHIT1	CHIT1	cg17034761|CHIT1	0.0527163	0.0527163	Intragenic_Opensea	Intragenic_Opensea	#NA	#NA	0.0141826	0.703383	0.892263	Not	0.117841	0.0214045	0.132284	Hyper	0.103659	0.020854	0.279359	Hyper
LF1	Methylation.CRT	cg08843513	TMEM43	TMEM43	cg08843513|TMEM43	0.0527124	0.0527124	Promoter_Shore	Promoter_ShoreShelf	#NA	#NA	0.101049	0.00235203	0.115145	Hyper	0.163162	0.000467327	0.017009	Hyper	0.062113	0.13285	0.515789	Not
LF1	Methylation.CRT	cg08723910			cg08723910|	0.0527081	0.0527081	Intergenic_Opensea	Intergenic_Opensea	#NA	#NA	0.0757363	0.0376648	0.307544	Not	0.148029	0.00221399	0.0390868	Hyper	0.0722924	0.0942303	0.460939	Not
LF1	Methylation.CRT	cg06163459	ADA	ADA	cg06163459|ADA	0.0527071	0.0527071	Intragenic_Opensea	Intragenic_Opensea	#NA	#NA	-0.00485638	0.873145	0.959283	Not	0.108946	0.00928029	0.0843311	Hyper	0.113802	0.00501502	0.174633	Hyper
LF1	Methylation.CRT	cg25848339	GRB10	GRB10	cg25848339|GRB10	0.0526901	0.0526901	Promoter_Opensea	Promoter_Opensea	#NA	#NA	0.0179154	0.6604	0.873322	Not	0.132297	0.00823483	0.0791048	Hyper	0.114381	0.0185913	0.268704	Hyper
LF1	Methylation.CRT	cg19461552	BCRP2	BCRP2	cg19461552|BCRP2	0.0526849	0.0526849	Intragenic_Opensea	Intragenic_Opensea	#NA	#NA	0.0527269	0.1373	0.494208	Not	0.130136	0.0100222	0.0879198	Hyper	0.0774096	0.0768194	0.43075	Not
LF1	Trans.CRT	ENSG00000143297	FCRL5	FCRL5	ENSG00000143297|FCRL5	-0.0526756	0.0526756	#NA	#NA	#NA	#NA	-0.369822	0.00443959	0.0869141	Down	-0.464022	0.00747331	0.19459	Down	-0.0942001	0.545913	0.891251	Not
LF1	Methylation.CRT	cg06741645	FAM227B	FAM227B	cg06741645|FAM227B	0.052664	0.052664	Intragenic_Opensea	Intragenic_Opensea	#NA	#NA	0.0368606	0.339556	0.688082	Not	0.119517	0.0201927	0.128148	Hyper	0.0826568	0.0801593	0.43663	Not
LF1	Methylation.CRT	cg08883197	TNFRSF19	TNFRSF19	cg08883197|TNFRSF19	0.0526577	0.0526577	Intragenic_Opensea	Intragenic_Opensea	#NA	#NA	-0.0195611	0.61995	0.854069	Not	0.129894	0.00250707	0.0416984	Hyper	0.149455	0.00341132	0.153802	Hyper
LF1	Methylation.CRT	cg12006334	PKD1L2	PKD1L2	cg12006334|PKD1L2	0.0526561	0.0526561	Intragenic_Opensea	Intragenic_Opensea	#NA	#NA	0.0544412	0.116162	0.465248	Not	0.12547	0.00480541	0.059137	Hyper	0.0710292	0.104644	0.477334	Not
LF1	Methylation.CRT	cg23750528			cg23750528|	0.052651	0.052651	Intergenic_Opensea	Intergenic_Opensea	#NA	#NA	0.021799	0.562937	0.825494	Not	0.137364	0.00213009	0.0382643	Hyper	0.115565	0.00980516	0.218224	Hyper
LF1	Methylation.CRT	cg07715663	NR3C1	NR3C1	cg07715663|NR3C1	0.0526453	0.0526453	Intragenic_Opensea	Intragenic_Opensea	#NA	#NA	0.145676	0.000124626	0.0410603	Hyper	0.22384	8.90423e-06	0.00231905	Hyper	0.0781635	0.0630631	0.403219	Not
LF1	Methylation.CRT	cg17601546			cg17601546|	0.052645	0.052645	Intergenic_Opensea	Intergenic_Opensea	#NA	#NA	0.0670107	0.0349277	0.299524	Not	0.122595	0.00293792	0.0454513	Hyper	0.0555847	0.13781	0.522298	Not
LF1	Methylation.CRT	cg10837116	KRT1	KRT1	cg10837116|KRT1	0.0526435	0.0526435	Intragenic_Opensea	Intragenic_Opensea	#NA	#NA	0.0757728	0.0121345	0.203648	Not	0.148023	0.000190673	0.0105626	Hyper	0.0722499	0.0617737	0.400267	Not
LF1	Methylation.CRT	cg08011008	SEMA3C	SEMA3C	cg08011008|SEMA3C	0.0526421	0.0526421	Intragenic_Opensea	Intragenic_Opensea	#NA	#NA	0.0586038	0.0971774	0.435509	Not	0.124679	0.00209548	0.0379392	Hyper	0.0660748	0.137675	0.522163	Not
LF1	Methylation.CRT	cg22374146	ANKRD6	ANKRD6	cg22374146|ANKRD6	0.0526392	0.0526392	Promoter_Opensea	Promoter_Opensea	#NA	#NA	0.0592921	0.113491	0.461165	Not	0.113037	0.0262374	0.147768	Hyper	0.0537448	0.245642	0.632368	Not
LF1	Methylation.CRT	cg02359511	UFSP2	UFSP2	cg02359511|UFSP2	0.0526373	0.0526373	Intragenic_Shore	Intragenic_ShoreShelf	#NA	#NA	0.0650938	0.0852044	0.415371	Not	0.132604	0.00474633	0.0587457	Hyper	0.0675101	0.159321	0.548341	Not
LF1	Methylation.CRT	cg08304547			cg08304547|	0.0526315	0.0526315	Intergenic_Opensea	Intergenic_Opensea	#NA	#NA	0.0485529	0.107734	0.452618	Not	0.126253	0.00428913	0.0556748	Hyper	0.0776999	0.0193507	0.272358	Not
LF1	Methylation.CRT	cg19209729	GPSM1	GPSM1	cg19209729|GPSM1	0.0526313	0.0526313	Promoter_Opensea	Promoter_Opensea	#NA	#NA	0.0536475	0.0866	0.418005	Not	0.115695	0.00293672	0.045444	Hyper	0.0620475	0.117261	0.495327	Not
LF1	Methylation.CRT	cg07224114	GRM1	GRM1	cg07224114|GRM1	0.0526248	0.0526248	Intragenic_Shore	Intragenic_ShoreShelf	#NA	#NA	0.0418839	0.171496	0.535538	Not	0.101806	0.014774	0.108395	Hyper	0.0599218	0.131223	0.513725	Not
LF1	Methylation.CRT	cg14820953			cg14820953|	0.0526243	0.0526243	Intergenic_Opensea	Intergenic_Opensea	#NA	#NA	-0.00898775	0.819856	0.939437	Not	0.113574	0.0112139	0.0934353	Hyper	0.122562	0.0156022	0.253791	Hyper
LF1	Methylation.CRT	cg25342213	CLNK	CLNK	cg25342213|CLNK	0.0526065	0.0526065	Intragenic_Opensea	Intragenic_Opensea	#NA	#NA	0.0956463	0.0125773	0.206206	Not	0.122902	0.014166	0.105958	Hyper	0.027256	0.519561	0.813133	Not
LF1	Methylation.CRT	cg05454961			cg05454961|	0.0526025	0.0526025	Intergenic_Opensea	Intergenic_Opensea	#NA	#NA	0.088351	0.0207151	0.247588	Not	0.118886	0.0173463	0.118153	Hyper	0.030535	0.50821	0.807208	Not
LF1	Trans.CRT	ENSG00000081307	UBA5	UBA5	ENSG00000081307|UBA5	-0.0526012	0.0526012	#NA	#NA	#NA	#NA	-0.372434	0.00187544	0.0580881	Down	-0.362523	0.0210899	0.308642	Down	0.00991069	0.944506	0.990187	Not
LF1	Methylation.CRT	cg08936742			cg08936742|	0.0525963	0.0525963	Intergenic_Opensea	Intergenic_Opensea	#NA	#NA	0.0258139	0.446479	0.760409	Not	0.101781	0.0134925	0.103177	Hyper	0.0759673	0.0787444	0.434074	Not
LF1	Meta.CRT	CRT_pos_4728	4-Ethylguaiacol	HMDB0040175	CRT_pos_4728|HMDB0040175|4-Ethylguaiacol	-0.0525952	0.0525952	#NA	#NA	Phenols	Methoxyphenols	-0.183696	0.0128656	0.10369	Down	-0.180018	0.0809243	0.234942	Not	0.00367808	0.969329	0.986195	Not
LF1	Trans.CRT	ENSG00000263535	AC134669.1	AC134669.1	ENSG00000263535|AC134669.1	0.0525942	0.0525942	#NA	#NA	#NA	#NA	-0.0239002	0.852353	0.933095	Not	0.372018	0.0344535	0.375975	Up	0.395919	0.0161426	0.411485	Up
LF1	Meta.CRT	CRT_pos_7020	5-Hydroxyindole-3-acetic acid	HMDB0000763	CRT_pos_7020|HMDB0000763|5-Hydroxyindole-3-acetic acid	0.0525942	0.0525942	#NA	#NA	Indoles and derivatives	Indolyl carboxylic acids and derivatives	0.164177	0.167145	0.406568	Not	0.362812	0.0330831	0.13332	Up	0.198635	0.208529	0.481222	Not
LF1	Methylation.CRT	cg14796799			cg14796799|	0.0525859	0.0525859	Intergenic_Opensea	Intergenic_Opensea	#NA	#NA	0.089056	0.00487068	0.148067	Not	0.132575	0.00150323	0.031812	Hyper	0.043519	0.261568	0.645469	Not
LF1	Methylation.CRT	cg13746539	C10orf2	C10orf2	cg13746539|C10orf2	0.0525803	0.0525803	Promoter_Shore	Promoter_ShoreShelf	#NA	#NA	0.0538798	0.144794	0.503914	Not	0.129579	0.0034953	0.0498927	Hyper	0.0756989	0.0832226	0.442264	Not
LF1	Trans.CRT	ENSG00000133216	EPHB2	EPHB2	ENSG00000133216|EPHB2	-0.0525751	0.0525751	#NA	#NA	#NA	#NA	-0.422663	0.0164247	0.153463	Down	-0.343759	0.138594	0.608557	Not	0.0789039	0.711843	0.935463	Not
LF1	Methylation.CRT	cg01270799			cg01270799|	0.052569	0.052569	Intergenic_Opensea	Intergenic_Opensea	#NA	#NA	0.0489369	0.230841	0.596919	Not	0.119483	0.0188616	0.123524	Hyper	0.0705458	0.144793	0.531035	Not
LF1	Methylation.CRT	cg16564766	MCC	MCC	cg16564766|MCC	0.0525586	0.0525586	Intragenic_Opensea	Intragenic_Opensea	#NA	#NA	0.0707898	0.0505377	0.342305	Not	0.156484	0.00080498	0.0226392	Hyper	0.0856938	0.0514368	0.3765	Not
LF1	Methylation.CRT	cg20808693	SMARCD3	SMARCD3	cg20808693|SMARCD3	0.0525559	0.0525559	Intragenic_Shelf	Intragenic_ShoreShelf	#NA	#NA	0.0537107	0.0697875	0.386103	Not	0.114691	0.00240111	0.0407551	Hyper	0.0609806	0.0920239	0.457452	Not
LF1	Methylation.CRT	cg05540993	NR2F2-AS1	NR2F2-AS1	cg05540993|NR2F2-AS1	0.0525546	0.0525546	Intragenic_Opensea	Intragenic_Opensea	#NA	#NA	0.0519428	0.123272	0.475037	Not	0.126527	0.0125888	0.0994766	Hyper	0.0745838	0.0339235	0.328173	Not
LF1	Methylation.CRT	cg17391891			cg17391891|	0.0525522	0.0525522	Intergenic_Opensea	Intergenic_Opensea	#NA	#NA	0.0452375	0.195516	0.562091	Not	0.13242	0.00237961	0.0405737	Hyper	0.0871828	0.041328	0.350748	Not
LF1	Methylation.CRT	cg19925124	EHD2	EHD2	cg19925124|EHD2	0.0525385	0.0525385	Intragenic_Shore	Intragenic_ShoreShelf	#NA	#NA	0.00404607	0.905489	0.970179	Not	0.143377	0.00111166	0.0269552	Hyper	0.139331	0.00198014	0.128761	Hyper
LF1	Methylation.CRT	cg27596690			cg27596690|	0.0525351	0.0525351	Intergenic_Opensea	Intergenic_Opensea	#NA	#NA	0.112017	0.000259648	0.0531945	Hyper	0.170717	1.61065e-05	0.00308781	Hyper	0.0587001	0.113082	0.489782	Not
LF1	Methylation.CRT	cg07463519	ZNF720	ZNF720	cg07463519|ZNF720	0.0525319	0.0525319	Promoter_Shore	Promoter_ShoreShelf	#NA	#NA	0.0834764	0.00716912	0.168786	Not	0.14563	0.000839016	0.0231728	Hyper	0.0621539	0.0701474	0.417856	Not
LF1	Meta.Urine	Urine_neg_1222	5-Butyltetrahydro-2-oxo-3-furancarboxylic acid	HMDB0030992	Urine_neg_1222|HMDB0030992|5-Butyltetrahydro-2-oxo-3-furancarboxylic acid	-0.0525295	0.0525295	#NA	#NA	Lactones	Gamma butyrolactones	0.0111316	0.929775	0.974822	Not	-0.463902	0.0148923	0.0730777	Down	-0.475034	0.00781584	0.0530787	Down
LF1	Methylation.CRT	cg10220065			cg10220065|	0.0525207	0.0525207	Intergenic_Opensea	Intergenic_Opensea	#NA	#NA	0.0479618	0.161473	0.524114	Not	0.101081	0.0173152	0.118042	Hyper	0.0531196	0.186205	0.576866	Not
LF1	Methylation.CRT	cg01702474	SRRM2-AS1	SRRM2-AS1	cg01702474|SRRM2-AS1	0.0525169	0.0525169	Intragenic_Opensea	Intragenic_Opensea	#NA	#NA	0.0113496	0.706695	0.893814	Not	0.122608	0.00428603	0.0556508	Hyper	0.111258	0.00525444	0.17754	Hyper
LF1	Methylation.CRT	cg04133100	RNF220	RNF220	cg04133100|RNF220	0.0525159	0.0525159	Intragenic_Opensea	Intragenic_Opensea	#NA	#NA	0.063902	0.0823447	0.409909	Not	0.151188	0.00311744	0.0469374	Hyper	0.0872857	0.0436416	0.357038	Not
LF1	Methylation.CRT	cg11229334			cg11229334|	0.0525084	0.0525084	Intergenic_Shore	Intergenic_ShoreShelf	#NA	#NA	0.105313	0.000295886	0.0552292	Hyper	0.14106	0.000839913	0.0231814	Hyper	0.0357473	0.285192	0.664635	Not
LF1	Trans.CRT	ENSG00000006042	TMEM98	TMEM98	ENSG00000006042|TMEM98	0.0525	0.0525	#NA	#NA	#NA	#NA	0.0987091	0.217787	0.477974	Not	0.446458	0.000101399	0.0287952	Up	0.347749	0.000886023	0.162271	Up
LF1	Methylation.CRT	cg05560118			cg05560118|	0.0524995	0.0524995	Intergenic_Opensea	Intergenic_Opensea	#NA	#NA	0.0247708	0.467145	0.77273	Not	0.146	5.16356e-05	0.00548758	Hyper	0.121229	0.00723868	0.197329	Hyper
LF1	Methylation.CRT	cg04981423			cg04981423|	0.0524975	0.0524975	Intergenic_Opensea	Intergenic_Opensea	#NA	#NA	0.111642	0.00255041	0.118416	Hyper	0.183487	5.73448e-05	0.0057884	Hyper	0.0718447	0.105549	0.478722	Not
LF1	Methylation.CRT	cg08007277			cg08007277|	0.0524974	0.0524974	Intergenic_Opensea	Intergenic_Opensea	#NA	#NA	0.0698956	0.0472004	0.333859	Not	0.128994	0.00635721	0.0688275	Hyper	0.0590982	0.115637	0.493194	Not
LF1	Methylation.CRT	cg10565891	TANC2	TANC2	cg10565891|TANC2	0.0524925	0.0524925	Intragenic_Opensea	Intragenic_Opensea	#NA	#NA	0.040293	0.385792	0.72134	Not	0.12802	0.0184661	0.12215	Hyper	0.0877274	0.10607	0.4795	Not
LF1	Methylation.CRT	cg07967373	MAPK15	MAPK15	cg07967373|MAPK15	0.0524919	0.0524919	Intragenic_Shore	Intragenic_ShoreShelf	#NA	#NA	0.0378474	0.217985	0.584601	Not	0.100598	0.0160413	0.113337	Hyper	0.0627505	0.101879	0.473204	Not
LF1	Methylation.CRT	cg25262427			cg25262427|	0.0524863	0.0524863	Intergenic_Opensea	Intergenic_Opensea	#NA	#NA	0.0648059	0.102342	0.443971	Not	0.115387	0.0345668	0.171355	Hyper	0.050581	0.290116	0.668504	Not
LF1	Methylation.CRT	cg11422288	IL36A	IL36A	cg11422288|IL36A	0.0524829	0.0524829	Intragenic_Opensea	Intragenic_Opensea	#NA	#NA	0.0814918	0.0144298	0.216822	Not	0.119577	0.01579	0.11235	Hyper	0.0380855	0.37249	0.727473	Not
LF1	Methylation.CRT	cg22801690	DAO	DAO	cg22801690|DAO	0.0524813	0.0524813	Promoter_Opensea	Promoter_Opensea	#NA	#NA	0.0660504	0.0460671	0.330713	Not	0.150731	0.00298193	0.0458133	Hyper	0.0846807	0.0137275	0.242968	Not
LF1	Methylation.CRT	cg05414409	LOC101929555	LOC101929555	cg05414409|LOC101929555	0.0524754	0.0524754	Intragenic_Opensea	Intragenic_Opensea	#NA	#NA	0.0344295	0.367492	0.708468	Not	0.122468	0.021616	0.132977	Hyper	0.0880388	0.0484835	0.369205	Not
LF1	Methylation.CRT	cg06355706			cg06355706|	0.0524715	0.0524715	Intergenic_Opensea	Intergenic_Opensea	#NA	#NA	0.049283	0.0965715	0.434444	Not	0.195547	3.52889e-05	0.00450662	Hyper	0.146264	0.000137224	0.0551033	Hyper
LF1	Methylation.CRT	cg15326755	WSB1	WSB1	cg15326755|WSB1	0.0524675	0.0524675	Promoter_Shore	Promoter_ShoreShelf	#NA	#NA	0.019409	0.582213	0.835464	Not	0.114761	0.021594	0.132927	Hyper	0.0953517	0.0341643	0.329007	Not
LF1	Methylation.CRT	cg25459370			cg25459370|	0.0524671	0.0524671	Intergenic_Opensea	Intergenic_Opensea	#NA	#NA	0.0868531	0.00430178	0.141681	Not	0.16011	0.000252625	0.0122285	Hyper	0.0732574	0.0383854	0.342172	Not
LF1	Meta.Urine	Urine_pos_2211	Rishitin	HMDB0035593	Urine_pos_2211|HMDB0035593|Rishitin	0.0524663	0.0524663	#NA	#NA	Organooxygen compounds	Alcohols and polyols	0.0154709	0.902457	0.941181	Not	0.406135	0.0295282	0.157751	Up	0.390664	0.0260418	0.228931	Up
LF1	Methylation.CRT	cg25150072			cg25150072|	0.0524575	0.0524575	Intergenic_Opensea	Intergenic_Opensea	#NA	#NA	0.0702325	0.0560599	0.356147	Not	0.128355	0.00857743	0.0808637	Hyper	0.0581229	0.213573	0.603749	Not
[truncated: 16,133 more rows]

## Sheet: S03
Table S03. Transcriptional expression of genes controlling polyamine metabolism.
[truncated: 803 more rows]

## Sheet: S04
Table S04. CIBERSORT analysis in HFS.
[truncated: 8 more rows]

[truncated: 12 more sheets: S05, S06, S07, S08, S09, S10, S11, S12, S13, S14, S15, S16]
